# Supplementary material for: Pathway-based signatures predict patient outcome, chemotherapy benefit and synthetic lethal dependencies in invasive lobular breast cancer
Source: Br J Cancer. 2024 Apr 10;130(11):1828–40. doi: 10.1038/s41416-024-02679-7 (PMC11130209; doi:10.1038/s41416-024-02679-7)
Supplement: Supplementary file 2 — Supplementary Table 01 [file 41416_2024_2679_MOESM2_ESM.xlsx]

## Sheet: Supplementary Table 1
PMID	Study	Year	ILC samples	Missing survival data	Survival type	Platform	Analysis set	Median follow-up time for ILC samples
22522925	Metabric	2012	148	1	Overall survival	Microarray	Discovery	12.263
23028037	Metzger-Filho	2018	117	0	Overall survival	Microarray	Validation	9.4
21785460	Guedj	2012	43	0	Metastasis free survival	Microarray	Validation	7
23000897	BRCA	2012	203	0	Overall survival	RNA-Seq	Validation	2.317
20490655	Sabatier	2010	22	2	Disease free survival	Microarray	Validation	7.806
26729235	RATHER	2016	80	1	Overall survival	Microarray	Validation	8.115
32913985	SCAN-B	2018	386	0	Overall survival	RNA-Seq	Validation	6.382
