# Supplementary material for: Pathway-based signatures predict patient outcome, chemotherapy benefit and synthetic lethal dependencies in invasive lobular breast cancer
Source: Br J Cancer. 2024 Apr 10;130(11):1828–40. doi: 10.1038/s41416-024-02679-7 (PMC11130209; doi:10.1038/s41416-024-02679-7)
Supplement: Supplementary file 3 — Supplementary Table 02 [file 41416_2024_2679_MOESM3_ESM.xlsx]

## Sheet: DE_genes.Metabric.limma.ILC__Vs
	logFC	AveExpr	t	P.Value	adj.P.Val	B
GPR125	-1.34078	7.10382	-28.9896	1.43359e-88	3.55976e-84	191.441
PAFAH1B3	2.33535	9.6059	27.8906	1.05181e-84	1.30588e-80	182.594
ARHGAP21	-1.33238	9.7351	-27.6443	4.2785e-84	3.54131e-80	181.198
CD300LG	-3.19108	8.73065	-27.4684	5.46235e-83	3.20237e-79	178.669
EIF2AK1	1.01419	11.0482	27.2807	7.20637e-83	3.20237e-79	178.39
SDPR	-2.30543	8.17701	-27.3456	7.73799e-83	3.20237e-79	178.321
AI821401	-0.740465	6.14031	-26.8293	2.45457e-81	8.70707e-78	174.881
LMOD3	-1.71485	9.41975	-26.6868	7.51493e-81	2.33254e-77	173.768
AW183894	-1.62402	9.19569	-26.4891	3.56483e-80	9.83537e-77	172.22
RBPMS	-1.32009	6.89908	-26.4668	4.24941e-80	1.05517e-76	172.045
SCARA5	-2.48304	7.49784	-26.4482	1.13753e-79	2.56782e-76	171.069
MME	-2.46887	8.16518	-26.1635	1.01121e-78	2.09244e-75	168.895
MAMDC2	-2.19245	7.98922	-25.9481	4.44192e-78	8.48441e-75	167.422
C14orf153	-1.47303	11.4157	-25.7727	1.04398e-77	1.85165e-74	166.57
LDB2	-1.8774	9.4047	-25.7145	1.88455e-77	3.06349e-74	165.983
LOC402176	-0.75926	6.16256	-25.6929	1.97398e-77	3.06349e-74	165.936
ABCA8	-2.54188	8.40432	-25.7375	3.11747e-77	4.55353e-74	165.485
ABCA6	-1.8426	7.53808	-25.483	1.32928e-76	1.74006e-73	164.04
LAGE3	1.58945	9.41251	25.4541	1.33145e-76	1.74006e-73	164.037
CHRNA5	-1.58092	10.8331	-25.4268	1.65707e-76	2.05733e-73	163.819
DOCK4	-1.62946	9.77769	-25.4116	1.87121e-76	2.21258e-73	163.698
PPP1R15A	-1.75768	10.0503	-25.3716	2.57847e-76	2.91027e-73	163.379
LYVE1	-2.83533	7.73764	-25.4499	3.79407e-76	4.09611e-73	163
CREB1	-1.46708	10.7766	-25.2613	6.2501e-76	6.46651e-73	162.499
PLAGL1	-1.26687	6.97549	-25.1887	1.12018e-75	1.11261e-72	161.918
FLJ43663	-0.961011	6.61895	-25.1752	1.24899e-75	1.19283e-72	161.81
NCRNA00203	-1.43233	11.6185	-25.0961	2.36067e-75	2.17103e-72	161.176
ABCA9	-1.59496	7.14132	-24.8685	1.55548e-74	1.37943e-71	159.3
ZMAT3	-1.38081	11.9261	-24.8492	1.72862e-74	1.48012e-71	159.195
MKLN1	-0.793506	9.42402	-24.8125	2.32674e-74	1.92584e-71	158.899
FXYD1	-1.4963	6.99466	-24.7869	2.86166e-74	2.29219e-71	158.694
C6orf129	1.24826	7.90619	24.5233	2.42089e-73	1.87854e-70	156.569
TDRD1	-1.43237	8.69103	-24.4469	4.50233e-73	3.3878e-70	155.951
C3orf34	-1.44371	11.9157	-24.3576	9.30595e-73	6.79636e-70	155.229
NTRK2	-2.10889	7.7072	-24.3605	1.5671e-72	1.11179e-69	154.713
TDP1	-1.62003	9.62112	-24.202	3.3046e-72	2.27935e-69	153.967
PPP1R14A	-1.92064	8.32647	-24.2307	3.62288e-72	2.43134e-69	153.878
C20orf103	2.29797	7.21075	24.2483	4.86015e-72	3.17585e-69	153.588
IGFBP6	-2.72606	9.38728	-24.2399	5.77806e-72	3.67885e-69	153.416
JTB	0.916842	12.1427	24.1224	6.32771e-72	3.92809e-69	153.321
DAP3	1.0195	9.98958	23.9869	1.91471e-71	1.15961e-68	152.219
AKAP5	-1.00686	12.9977	-23.9409	2.78951e-71	1.6492e-68	151.844
CLEC3B	-2.71769	8.20594	-23.9246	7.79377e-71	4.50063e-68	150.827
ZNF483	-1.43625	8.48241	-23.7899	9.6065e-71	5.42134e-68	150.614
MEA1	0.783876	8.18328	23.7841	1.00699e-70	5.55658e-68	150.567
ADM	-2.74302	9.51941	-23.8864	1.04241e-70	5.62698e-68	150.538
MAFF	-1.57367	7.06521	-23.6432	3.65253e-70	1.9297e-67	149.285
CLIP4	-1.14832	7.07622	-23.6137	4.07789e-70	2.10955e-67	149.175
C12orf52	0.824156	7.89922	23.61	4.20506e-70	2.13094e-67	149.144
SHROOM4	-1.53758	10.3671	-23.57	5.84271e-70	2.9016e-67	148.817
FIGF	-1.18588	6.38315	-23.5152	9.17278e-70	4.46607e-67	148.368
CREB5	-1.39743	6.9584	-23.4752	1.27415e-69	6.08432e-67	148.041
DUSP19	-1.36068	11.4738	-23.4548	1.50792e-69	7.06477e-67	147.873
DEGS2	1.64373	6.80529	23.4049	3.13785e-69	1.44289e-66	147.146
PPM1K	-1.17672	7.49592	-23.3466	3.67803e-69	1.66053e-66	146.986
PHAX	-1.24851	7.73098	-23.3443	3.74616e-69	1.66109e-66	146.967
FLJ23865	-1.32681	8.36881	-23.3419	3.82377e-69	1.66575e-66	146.947
KLHL29	-1.08778	6.72587	-23.3344	4.06492e-69	1.74027e-66	146.886
COL10A1	2.76329	7.15144	23.4433	4.17508e-69	1.75714e-66	146.865
TMEM147	0.873584	10.2552	23.328	4.28698e-69	1.77416e-66	146.833
TRIM13	-1.3614	9.18667	-23.2555	7.79499e-69	3.17307e-66	146.238
EHBP1	-1.3232	8.9807	-23.2395	8.89961e-69	3.56429e-66	146.106
APOA1BP	1.05769	9.75989	23.2372	9.06916e-69	3.57455e-66	146.087
TNFRSF9	-1.30733	7.448	-23.2348	9.24832e-69	3.5882e-66	146.068
ZNF394	-1.48833	10.672	-23.2283	9.76197e-69	3.72922e-66	146.014
TMEM9	1.11398	8.75173	23.2218	1.03026e-68	3.8761e-66	145.96
RAB8A	0.80937	9.81547	23.2085	1.14926e-68	4.25929e-66	145.851
METTL21A	-1.50734	11.1029	-23.1665	1.62665e-68	5.9399e-66	145.506
SNX1	-0.952709	7.2312	-23.0778	3.38675e-68	1.21879e-65	144.776
MYADM	-1.39633	11.0969	-23.0734	3.51368e-68	1.2464e-65	144.739
PPP2R4	1.08442	9.68796	23.0597	3.93389e-68	1.37581e-65	144.627
TNFSF15	-1.37718	8.05915	-23.0553	4.08038e-68	1.40722e-65	144.59
PRO0628	-1.00378	6.79253	-23.0527	4.1679e-68	1.41771e-65	144.569
CACHD1	-1.23526	7.05126	-22.9344	1.11085e-67	3.72752e-65	143.593
FOXO1	-1.34098	8.43311	-22.9286	1.16556e-67	3.85892e-65	143.545
GRIPAP1	-1.51655	11.0441	-22.9195	1.25641e-67	4.10498e-65	143.471
ZNF577	-1.46788	9.05729	-22.8873	1.64114e-67	5.29235e-65	143.205
FHL1	-3.11243	9.23615	-22.9699	2.08879e-67	6.64959e-65	142.971
ADAMTS1	-1.96849	7.65379	-22.8997	2.37217e-67	7.45612e-65	142.841
KLF6	-1.63178	11.1854	-22.8314	2.72539e-67	8.45928e-65	142.7
C3orf63	-0.637037	6.82905	-22.771	4.30719e-67	1.32039e-64	142.244
BC062365	-1.53655	7.26476	-22.7796	4.43291e-67	1.34236e-64	142.216
C7orf50	0.831263	10.5457	22.7484	5.19887e-67	1.55534e-64	142.057
KLF11	-1.18546	9.04735	-22.6564	1.11668e-66	3.30098e-64	141.296
GSN	-2.03341	10.33	-22.6359	2.05183e-66	5.99401e-64	140.693
CLMP	-1.44191	7.17175	-22.4985	4.29183e-66	1.23919e-63	139.956
GABARAPL1	-1.37604	8.25475	-22.3958	9.78703e-66	2.79335e-63	139.135
SEMA3E	-1.50977	10.5614	-22.3767	1.14753e-65	3.23798e-63	138.976
ZNF69	-1.41803	10.6163	-22.3656	1.25985e-65	3.51498e-63	138.883
MFSD5	0.755845	8.49794	22.3568	1.35517e-65	3.73893e-63	138.811
COMP	3.21672	8.12176	22.3498	3.6235e-65	9.88738e-63	137.838
SLC25A27	-0.776676	6.38303	-22.2194	4.2704e-65	1.15259e-62	137.668
EID2B	-1.43545	11.3752	-22.1826	5.81116e-65	1.55158e-62	137.361
CYB5RL	-1.41281	8.41108	-22.1632	6.83309e-65	1.80411e-62	137.2
DPM2	0.753436	7.3567	22.162	6.90226e-65	1.80411e-62	137.19
NDUFB11	0.702865	10.902	22.1477	7.77912e-65	2.01212e-62	137.071
EGFR	-1.23543	7.00695	-22.1293	9.06947e-65	2.32169e-62	136.918
CSTF2	0.771772	7.71413	22.0545	1.69679e-64	4.29927e-62	136.295
DDX51	-1.31572	12.1804	-22.0273	2.13106e-64	5.34509e-62	136.068
KIAA1751	-1.66851	9.92944	-22.0268	2.45578e-64	6.09795e-62	135.927
UNC13A	-0.633291	6.30776	-21.9878	2.96863e-64	7.25668e-62	135.738
DCBLD2	-1.05765	8.50975	-21.9873	2.98088e-64	7.25668e-62	135.734
ZNF622	0.660358	9.12261	21.9258	4.9897e-64	1.20291e-61	135.221
CYYR1	-1.40016	7.99145	-21.909	5.74333e-64	1.37127e-61	135.081
AI539492	-1.09631	7.23562	-21.8973	6.33554e-64	1.49826e-61	134.983
FAM184A	-1.05123	6.84988	-21.8682	8.08749e-64	1.89432e-61	134.74
PARP1	1.08249	10.0406	21.8671	8.16285e-64	1.89432e-61	134.731
HK1	0.903668	11.1209	21.8528	9.20953e-64	2.11742e-61	134.61
FGF2	-1.34207	6.88718	-21.8474	9.95985e-64	2.26893e-61	134.533
PAMR1	-2.24235	8.05922	-21.9177	1.01086e-63	2.28187e-61	134.523
BCL7C	0.829708	8.88473	21.823	1.18236e-63	2.64497e-61	134.362
GPC3	-1.93066	7.92535	-21.8746	1.19843e-63	2.65699e-61	134.352
C11orf63	-1.18426	7.50077	-21.7947	1.49909e-63	3.29415e-61	134.125
C20orf194	-0.758758	6.92661	-21.7821	1.66771e-63	3.63254e-61	134.019
HNRNPU	-1.35386	9.2499	-21.7657	1.91307e-63	4.13074e-61	133.883
ZNF549	-1.22238	12.5769	-21.7586	2.03051e-63	4.34652e-61	133.823
PAFAH1B1	-0.843761	8.87717	-21.7327	2.52546e-63	5.3512e-61	133.606
ZFP36	-2.3858	11.2996	-21.8099	2.54296e-63	5.3512e-61	133.604
FAM161A	-1.57815	9.35567	-21.7192	3.07127e-63	6.40862e-61	133.412
PLSCR4	-1.46636	8.43443	-21.7048	3.19177e-63	6.60457e-61	133.373
TSTA3	1.18058	7.39074	21.6815	3.88288e-63	7.96824e-61	133.178
METTL13	0.835614	9.05206	21.6391	5.54664e-63	1.12892e-60	132.823
TRAPPC5	0.778909	9.44269	21.6194	6.54723e-63	1.32174e-60	132.658
UNQ1948	-0.652785	6.0408	-21.5941	8.10106e-63	1.62224e-60	132.446
FBXO33	-0.715221	8.21557	-21.5925	8.20763e-63	1.63043e-60	132.433
CKS2	1.8748	8.27576	21.6354	8.47082e-63	1.66936e-60	132.404
C8orf45	-1.48455	10.7182	-21.5232	1.47118e-62	2.87644e-60	131.851
PTGR2	-1.16578	7.92632	-21.5107	1.63549e-62	3.1636e-60	131.746
ROBO3	-1.13337	7.25704	-21.5101	1.64353e-62	3.1636e-60	131.741
AGPHD1	-1.07856	7.28422	-21.5086	1.66448e-62	3.17928e-60	131.729
LIMS2	-1.14387	7.19138	-21.4942	1.87786e-62	3.55947e-60	131.608
FERMT2	-1.72044	10.2395	-21.4844	2.53728e-62	4.77297e-60	131.311
MMP11	2.98756	8.07801	21.5506	2.68219e-62	5.00763e-60	131.26
DENND2A	-1.32769	7.24673	-21.4226	3.43528e-62	6.36579e-60	131.007
ARAP3	-1.19887	8.20392	-21.3968	4.26859e-62	7.85137e-60	130.791
SFRS18	-0.885985	8.53171	-21.3902	4.51435e-62	8.22215e-60	130.735
MMGT1	-0.64593	9.63861	-21.3896	4.5364e-62	8.22215e-60	130.73
TIMP3	-1.8062	9.80637	-21.423	4.60446e-62	8.28503e-60	130.718
KIAA0353	-2.57906	8.87639	-21.4629	5.08602e-62	9.08569e-60	130.622
SLC44A4	1.91744	7.58528	21.4124	5.99425e-62	1.06317e-59	130.457
MYO3B	-1.18406	7.36846	-21.3175	8.335e-62	1.46785e-59	130.125
ADAMTS5	-1.24039	6.59694	-21.3081	9.50295e-62	1.65496e-59	129.994
WIBG	0.677414	7.64503	21.3016	9.53078e-62	1.65496e-59	129.991
YRDC	-1.31209	10.5374	-21.2996	9.69618e-62	1.67198e-59	129.974
DPY19L4	-1.13967	7.09184	-21.2599	1.35562e-61	2.32147e-59	129.64
AA204695	-1.42903	8.86536	-21.2512	1.45874e-61	2.48095e-59	129.567
ADCY3	-1.1436	10.1537	-21.2419	1.57844e-61	2.66628e-59	129.489
FOSB	-3.58615	11.0314	-21.3392	1.65452e-61	2.77591e-59	129.449
DDX3X	-0.870157	10.2812	-21.2281	1.77393e-61	2.95627e-59	129.373
SNRNP25	1.10604	9.37695	21.2121	2.0307e-61	3.36162e-59	129.238
MFGE8	-1.67213	11.3606	-21.2293	2.11624e-61	3.48003e-59	129.198
PLDN	-1.10736	9.72148	-21.1873	2.50375e-61	4.09017e-59	129.029
LAMC1	-1.40445	10.7762	-21.1831	2.59523e-61	4.21191e-59	128.994
EBF1	-1.93575	8.64787	-21.2179	2.96544e-61	4.78148e-59	128.864
VGLL3	-1.26524	6.56524	-21.1672	3.29614e-61	5.28042e-59	128.757
SMYD3	1.37796	8.29122	21.1328	3.96765e-61	6.31543e-59	128.571
ATIC	0.969849	10.3141	21.1164	4.56083e-61	7.21337e-59	128.432
XPNPEP3	-0.901283	13.3362	-21.1107	4.78515e-61	7.52026e-59	128.384
FAM73A	-1.53661	9.17918	-21.1163	4.96251e-61	7.74994e-59	128.349
CCBE1	-1.4928	8.92308	-21.0383	9.30139e-61	1.44352e-58	127.723
ANKDD1A	-1.3476	7.59836	-20.9819	1.42345e-60	2.19538e-58	127.299
CAV1	-2.35546	10.6719	-21.0538	1.44488e-60	2.21469e-58	127.289
RUSC1	1.12642	10.0835	20.9749	1.51055e-60	2.30113e-58	127.24
PROS1	-1.71495	9.26303	-20.9731	1.9808e-60	2.9991e-58	126.972
CDK5	0.986398	6.8087	20.9262	2.2818e-60	3.4339e-58	126.829
OLFML2A	-1.31974	8.71718	-20.9031	2.77481e-60	4.15068e-58	126.634
KIAA0391	0.733141	8.35929	20.8991	2.87108e-60	4.26897e-58	126.6
LSM4	0.991819	9.30688	20.8783	3.42269e-60	5.05885e-58	126.425
MTMR12	-0.957042	13.3409	-20.865	3.83355e-60	5.63259e-58	126.312
SIRPA	-1.2342	9.63381	-20.8601	3.9951e-60	5.83543e-58	126.271
GGA1	-0.681919	14.1992	-20.8257	5.34656e-60	7.76377e-58	125.981
NANS	1.14269	7.58391	20.806	6.31882e-60	9.12225e-58	125.815
CA4	-2.43061	7.46394	-20.8788	6.86205e-60	9.84922e-58	125.739
KIAA0101	2.03352	7.35823	20.8439	8.06852e-60	1.15143e-57	125.576
RNF150	-1.7206	7.97668	-20.7938	9.55582e-60	1.35589e-57	125.406
C19orf53	0.695801	9.94195	20.7524	9.95734e-60	1.40483e-57	125.362
MATN2	-2.04032	9.19325	-20.8017	1.07685e-59	1.5107e-57	125.288
GABRE	-1.28877	6.59343	-20.7564	1.10417e-59	1.54032e-57	125.26
LOC90586	-1.49082	10.65	-20.7278	1.2805e-59	1.77632e-57	125.112
ROCK2	-1.099	7.17611	-20.7164	1.35185e-59	1.86488e-57	125.058
JUN	-1.91222	10.9644	-20.7389	1.65329e-59	2.26812e-57	124.861
FMO2	-1.93672	8.26618	-20.7449	1.66813e-59	2.27589e-57	124.852
SPTBN1	-1.5887	9.371	-20.7018	1.7832e-59	2.41959e-57	124.783
HOXD12	-0.960185	7.27564	-20.6641	2.10814e-59	2.84496e-57	124.615
TMEM17	-1.30392	11.9854	-20.6413	2.55862e-59	3.43422e-57	124.422
DIXDC1	-0.930329	7.39936	-20.6224	3.00273e-59	4.00865e-57	124.263
SUN1	-0.885012	9.01312	-20.6197	3.07376e-59	4.08153e-57	124.24
NAB1	-0.961385	7.89125	-20.612	3.28167e-59	4.33442e-57	124.174
TRPC1	-0.895446	6.90844	-20.5779	4.3838e-59	5.75948e-57	123.886
CATSPER2	-1.43768	11.7351	-20.5769	4.44246e-59	5.80583e-57	123.873
ZDHHC17	-0.662216	8.01401	-20.5555	5.30145e-59	6.89217e-57	123.697
RPUSD1	0.787651	7.45555	20.5492	5.59676e-59	7.23819e-57	123.643
SRPX	-2.23059	9.72042	-20.5965	6.64583e-59	8.5504e-57	123.477
DENND2D	1.11524	8.40448	20.5191	7.23042e-59	9.25457e-57	123.388
PYCR1	1.34328	7.16981	20.4944	9.41366e-59	1.19872e-56	123.126
IL11RA	-1.32561	9.27423	-20.4827	9.84616e-59	1.2474e-56	123.08
PTTG1	1.90111	7.79509	20.5289	1.04998e-58	1.32346e-56	123.02
CCNL1	-1.12285	9.33113	-20.4732	1.06791e-58	1.33925e-56	123
ARHGAP20	-1.04268	6.47279	-20.4724	1.07541e-58	1.34189e-56	122.993
SEMA6A	-1.53537	8.35489	-20.4749	1.21418e-58	1.50747e-56	122.873
ZNF682	-1.5591	10.9421	-20.4709	1.22662e-58	1.51533e-56	122.863
PLD1	-0.853928	7.15678	-20.4406	1.40881e-58	1.73179e-56	122.724
CD237661	-0.883637	7.0757	-20.3948	2.08082e-58	2.54526e-56	122.335
ZSCAN16	0.889044	7.45632	20.3877	2.21115e-58	2.69142e-56	122.275
F23223	-0.78458	6.17453	-20.3741	2.482e-58	3.00637e-56	122.16
PDCL3	0.711214	7.98911	20.3724	2.51858e-58	3.03587e-56	122.145
ADH1C	-1.36698	6.73827	-20.3825	2.80418e-58	3.3638e-56	122.04
FUT6	-0.760994	6.64912	-20.3526	2.98123e-58	3.55898e-56	121.977
ARL16	-1.20806	10.5815	-20.3132	4.16837e-58	4.95238e-56	121.643
SLC35A2	0.933787	8.49424	20.3067	4.40748e-58	5.21153e-56	121.588
MXRA7	-1.2894	8.09066	-20.2777	5.64295e-58	6.64076e-56	121.342
CCNB2	1.66835	6.86331	20.3198	5.98185e-58	7.00638e-56	121.288
NUAK2	0.731512	6.125	20.258	6.67208e-58	7.77814e-56	121.175
HDGF	0.763518	9.23098	20.2518	7.0334e-58	8.16104e-56	121.123
SLC2A12	-0.977844	6.69408	-20.2124	9.84448e-58	1.13697e-55	120.788
KCNH6	-1.02773	12.6924	-20.1964	1.12872e-57	1.29756e-55	120.652
CDKN2AIPNL	-1.1629	13.0433	-20.1933	1.15844e-57	1.32558e-55	120.626
AI559179	-0.716932	6.59841	-20.182	1.27593e-57	1.45333e-55	120.529
TMTC1	-1.4447	7.31772	-20.1907	1.37917e-57	1.56375e-55	120.453
DEM1	-1.33804	9.41583	-20.1659	1.46296e-57	1.65121e-55	120.393
WASF3	-1.5123	7.44138	-20.1715	1.70869e-57	1.91985e-55	120.241
AKAP13	-0.972736	7.38751	-20.1406	1.81566e-57	2.03084e-55	120.178
EBF3	-1.60826	7.47842	-20.1699	1.86512e-57	2.07681e-55	120.154
SASH1	-1.33305	9.00637	-20.1333	1.93331e-57	2.14313e-55	120.116
MID1	-1.06472	8.06768	-20.0987	2.59638e-57	2.86537e-55	119.822
ZNF14	-1.39954	11.5596	-20.0841	2.9464e-57	3.23726e-55	119.696
RPA3	1.00599	9.69662	20.0415	4.23022e-57	4.62734e-55	119.336
RCAN1	-2.03967	9.10341	-20.0653	5.63619e-57	6.13825e-55	119.055
SH3D19	-1.41967	8.58303	-20.0106	5.80579e-57	6.29535e-55	119.021
PLEKHH2	-0.911419	6.70964	-19.9584	8.60359e-57	9.28851e-55	118.629
KATNAL1	-0.815366	7.34785	-19.9538	8.94776e-57	9.61826e-55	118.59
ZNF121	0.579877	5.98065	19.9491	9.31387e-57	9.96865e-55	118.55
EMP1	-1.65138	11.1456	-19.9549	1.11177e-56	1.18483e-54	118.376
NDEL1	-0.776482	9.94241	-19.9242	1.15232e-56	1.22279e-54	118.338
UBE2C	2.26479	7.48496	19.9895	1.22028e-56	1.28939e-54	118.287
GAPT	1.14745	6.68164	19.8934	1.50554e-56	1.58407e-54	118.072
ZNF668	0.758033	7.86778	19.8922	1.51491e-56	1.5872e-54	118.066
C9orf116	1.482	7.35876	19.8916	1.85136e-56	1.93156e-54	117.868
C2orf56	-0.972427	7.29408	-19.8641	1.92546e-56	2.00046e-54	117.827
WDR34	1.08525	7.65271	19.861	1.97801e-56	2.04649e-54	117.8
ANGPTL4	-2.10514	8.34054	-19.9223	1.99384e-56	2.05432e-54	117.797
PELI2	-1.05291	7.17147	-19.8434	2.2997e-56	2.35966e-54	117.65
AK128829	-1.21917	11.5533	-19.8366	2.43721e-56	2.49047e-54	117.592
C9orf7	0.871974	7.11545	19.8241	2.71169e-56	2.75959e-54	117.486
BX109986	-1.39227	6.54133	-19.8407	3.19531e-56	3.23848e-54	117.325
HBB	-3.13378	11.239	-19.8829	3.35926e-56	3.3908e-54	117.279
MRPS12	0.760783	7.66968	19.7869	3.72698e-56	3.74675e-54	117.169
GPIHBP1	-2.00838	7.80365	-19.8401	3.92949e-56	3.9344e-54	117.121
ZWINT	1.18732	6.67762	19.7755	4.32489e-56	4.31291e-54	117.021
STX12	-0.655304	8.1565	-19.7577	4.78411e-56	4.75177e-54	116.92
SPRY1	-1.66569	10.4677	-19.78	5.02064e-56	4.96684e-54	116.875
ATF3	-2.51516	9.028	-19.7923	6.69781e-56	6.59974e-54	116.592
RGMA	-1.62079	8.49223	-19.7375	7.24599e-56	7.11167e-54	116.509
AF070595	-0.758204	7.65192	-19.6993	7.8865e-56	7.70983e-54	116.423
ODF2	0.826762	8.34752	19.6837	9.01381e-56	8.77733e-54	116.29
TGFBR2	-1.60776	10.399	-19.6862	1.0788e-55	1.0464e-53	116.113
PSMA5	0.746733	10.4679	19.6549	1.15343e-55	1.11443e-53	116.044
SVEP1	-2.17712	9.86082	-19.7143	1.17884e-55	1.13262e-53	116.028
TFPT	0.958776	7.84787	19.6521	1.18138e-55	1.13262e-53	116.02
CXCL2	-1.71813	6.80051	-19.6934	1.31948e-55	1.26016e-53	115.915
TMEM64	-1.17915	7.4054	-19.6296	1.43227e-55	1.36263e-53	115.829
SPRY2	-1.61234	8.15535	-19.6537	1.49937e-55	1.42102e-53	115.785
TMEM54	1.08772	8.43362	19.6068	1.74041e-55	1.6432e-53	115.634
CFD	-2.66696	11.5442	-19.6615	2.08567e-55	1.96172e-53	115.461
HOXA4	-0.852424	6.54343	-19.5846	2.10584e-55	1.97321e-53	115.445
TMED4	0.838901	9.37089	19.5834	2.1273e-55	1.98583e-53	115.435
XRCC2	-1.34692	9.90605	-19.5809	2.17403e-55	2.02185e-53	115.413
EPRS	0.840498	10.2326	19.5745	2.29599e-55	2.1273e-53	115.359
C6orf174	-0.711625	6.62727	-19.5701	2.38465e-55	2.20123e-53	115.321
MRPL3	0.784141	10.3841	19.5671	2.44551e-55	2.24905e-53	115.296
CRB3	1.36415	7.77041	19.5629	2.70907e-55	2.48225e-53	115.195
AQP7P1	-2.90281	7.80883	-19.6171	3.192e-55	2.91399e-53	115.037
LOC100506668	0.808638	6.8174	19.5056	4.14231e-55	3.76768e-53	114.771
RYK	-0.719072	9.399	-19.5043	4.19159e-55	3.79859e-53	114.759
AFTPH	0.988105	6.68612	19.4983	4.40938e-55	3.98143e-53	114.709
CD302	-1.12145	7.77982	-19.4857	4.91215e-55	4.41933e-53	114.601
PELI1	-1.10444	8.11392	-19.472	5.52791e-55	4.95536e-53	114.484
DPYSL2	-1.30068	10.9338	-19.4696	5.64215e-55	5.03958e-53	114.463
ZFP106	-1.11667	9.00857	-19.4639	5.92496e-55	5.27321e-53	114.415
CWC25	-0.664081	7.24183	-19.4513	6.59943e-55	5.83572e-53	114.307
CHD9	-1.00637	9.55797	-19.4512	6.60399e-55	5.83572e-53	114.307
ANXA1	-1.75507	11.7713	-19.4743	7.42415e-55	6.52206e-53	114.193
FAM13A	-1.42999	7.92708	-19.4511	7.43322e-55	6.52206e-53	114.19
CYR61	-2.3578	10.0552	-19.5023	7.59266e-55	6.6385e-53	114.173
TMEM183A	0.766608	9.94548	19.4245	8.30712e-55	7.23769e-53	114.078
FBLN5	-1.49326	8.93993	-19.4063	1.12416e-54	9.76012e-53	113.778
TPRN	0.751664	6.41337	19.3857	1.15795e-54	1.00185e-52	113.747
GRK5	-1.00255	7.66112	-19.369	1.33699e-54	1.14917e-52	113.604
SF3B4	0.804264	10.2776	19.3689	1.33749e-54	1.14917e-52	113.604
RNF145	-0.979779	7.30541	-19.3569	1.4831e-54	1.26989e-52	113.501
CYB561D2	0.863311	8.20918	19.3504	1.56821e-54	1.33816e-52	113.445
STAT5A	-1.26473	8.28863	-19.3266	1.92372e-54	1.63588e-52	113.242
EGFLAM	-1.3638	8.79697	-19.3305	1.93473e-54	1.63964e-52	113.237
PSENEN	0.693924	6.93325	19.3206	2.02549e-54	1.71071e-52	113.19
ALDH1A2	-1.54565	7.41567	-19.2887	3.4608e-54	2.91306e-52	112.66
COPE	0.763318	8.79317	19.2567	3.50282e-54	2.93847e-52	112.645
GSTTP2	-1.12825	7.43959	-19.251	3.68084e-54	3.07741e-52	112.596
MGAT4A	1.04503	7.25696	19.2425	3.95915e-54	3.29898e-52	112.523
STAT5B	-0.956854	8.07206	-19.2299	4.41163e-54	3.66372e-52	112.415
ZNF213	0.775918	7.68627	19.2182	4.87689e-54	4.0366e-52	112.315
LOXL4	-1.59107	7.53849	-19.2476	5.0345e-54	4.15321e-52	112.287
RNF181	0.687996	10.4131	19.202	5.60537e-54	4.60884e-52	112.177
MRPL55	0.814216	9.05192	19.1967	5.86264e-54	4.80446e-52	112.132
BOLA2B	1.10771	9.73419	19.1709	7.32035e-54	5.97933e-52	111.911
YIF1B	0.786631	7.87036	19.1683	7.48759e-54	6.09588e-52	111.889
CDCA5	1.59388	7.20476	19.1874	8.73006e-54	7.08419e-52	111.739
BCL9	0.88898	7.77401	19.113	1.20404e-53	9.73864e-52	111.415
APOLD1	-1.78438	8.08106	-19.1416	1.37591e-53	1.10926e-51	111.287
EGR1	-2.07324	10.9272	-19.144	1.48693e-53	1.1944e-51	111.21
TBCC	0.655394	7.20063	19.0881	1.49114e-53	1.1944e-51	111.203
CDKN1C	-1.47018	7.8695	-19.1012	1.59167e-53	1.27083e-51	111.139
RAB26	1.61126	7.11287	19.1123	1.70634e-53	1.35802e-51	111.072
BCAS4	1.81051	7.96491	19.1144	1.77514e-53	1.40826e-51	111.033
HYLS1	0.761499	7.0986	19.0655	1.81057e-53	1.43179e-51	111.009
COL6A6	-1.40774	6.57863	-19.0959	1.91829e-53	1.51216e-51	110.955
CRYAB	-2.71571	10.5085	-19.1065	2.37584e-53	1.86691e-51	110.745
PEAR1	-0.665684	6.40478	-19.026	2.54144e-53	1.99074e-51	110.672
NCOA7	-1.44495	9.27914	-19.0188	3.02151e-53	2.35935e-51	110.5
SLC25A25	-1.40154	8.95344	-19.0125	3.1058e-53	2.41557e-51	110.473
BGN	1.55969	12.7449	19.0249	3.11298e-53	2.41557e-51	110.472
CXCR7	-2.08866	9.47497	-19.0537	3.26633e-53	2.52483e-51	110.427
ABL1	-0.838503	8.92806	-18.9965	3.27412e-53	2.52483e-51	110.419
ATOX1	0.868164	10.5049	18.9915	3.41784e-53	2.6275e-51	110.377
TMEM183B	0.754221	9.88974	18.9876	3.53525e-53	2.70937e-51	110.343
STRA13	1.0548	9.60515	18.9565	4.62005e-53	3.52986e-51	110.076
TBCB	0.70275	9.63725	18.9557	4.65313e-53	3.54423e-51	110.069
SLC50A1	1.09741	8.34939	18.9406	5.29891e-53	4.02377e-51	109.94
RASL11B	1.78564	7.45565	18.9797	5.71955e-53	4.32994e-51	109.868
AKAP12	-1.35583	7.00469	-18.9493	5.86761e-53	4.42853e-51	109.84
NDUFA3	0.716719	11.3456	18.9196	6.34391e-53	4.7735e-51	109.761
AMT	-1.13975	7.79216	-18.8956	7.7992e-53	5.85081e-51	109.555
PPAP2B	-1.56011	9.99352	-18.9125	8.22292e-53	6.1501e-51	109.504
WSB1	-1.10343	9.02034	-18.8713	9.61286e-53	7.16807e-51	109.347
IFRD1	-0.897405	7.22021	-18.8683	9.86338e-53	7.33286e-51	109.321
ENPP2	-1.89501	8.75047	-18.9112	1.03563e-52	7.67637e-51	109.277
ARF1	0.744345	7.81896	18.8596	1.06266e-52	7.85328e-51	109.247
RGS19	0.75566	7.48121	18.8496	1.15868e-52	8.53742e-51	109.161
NDRG2	-2.17209	8.11161	-18.9111	1.16274e-52	8.542e-51	109.163
SLC35E1	-1.29204	10.2269	-18.8439	1.21712e-52	8.91517e-51	109.112
CDK1	1.20991	6.49281	18.8559	1.33149e-52	9.72421e-51	109.024
FKBP14	-1.30749	10.4289	-18.8226	1.46156e-52	1.06428e-50	108.93
AW085986	-0.562193	7.01304	-18.818	1.51999e-52	1.10359e-50	108.89
BMP2	-0.964675	6.44082	-18.7848	2.024e-52	1.46524e-50	108.605
GPR116	-1.52499	9.39731	-18.7818	2.50361e-52	1.80421e-50	108.396
LOC286437	-0.645031	6.75453	-18.7599	2.50675e-52	1.80421e-50	108.392
EPHA2	-0.590007	6.1338	-18.7455	2.83861e-52	2.03715e-50	108.268
ZNF296	1.43142	7.26507	18.7634	2.99003e-52	2.13964e-50	108.219
BPNT1	0.828639	6.82732	18.7367	3.06037e-52	2.18368e-50	108.194
HAS3	-1.76434	6.87635	-18.7816	3.2999e-52	2.34785e-50	108.124
HOXA5	-1.92464	8.89868	-18.7767	3.335e-52	2.36604e-50	108.113
PCOLCE2	-3.00954	8.38038	-18.7887	3.69872e-52	2.6166e-50	108.012
EPB41L2	-1.10567	8.19527	-18.6945	4.40287e-52	3.1059e-50	107.831
RUNX1T1	-1.04587	7.05927	-18.6874	4.67903e-52	3.29136e-50	107.771
AQP1	-1.2195	7.19704	-18.6632	5.98634e-52	4.19906e-50	107.526
AIMP2	0.668706	9.17607	18.6583	6.01131e-52	4.2047e-50	107.521
TTC26	0.672461	6.51412	18.6469	6.63083e-52	4.625e-50	107.424
ADH1B	-2.33485	7.7377	-18.7065	6.9347e-52	4.82341e-50	107.385
SMUG1	0.750255	8.96976	18.6318	7.55648e-52	5.2412e-50	107.293
ADCY4	-1.47463	8.35158	-18.6493	7.74885e-52	5.35678e-50	107.27
FLRT2	-1.0818	7.05944	-18.6286	7.76626e-52	5.35678e-50	107.266
NDUFA13	0.680768	10.3085	18.6226	8.17626e-52	5.62395e-50	107.215
RSU1	-0.953768	8.12594	-18.622	8.22018e-52	5.63854e-50	107.21
VPS72	0.706852	8.01631	18.6189	8.43938e-52	5.77296e-50	107.183
BM988098	-0.727131	6.2201	-18.6181	8.49855e-52	5.79746e-50	107.176
HBA2	-2.91919	11.3723	-18.6888	8.57375e-52	5.83273e-50	107.175
AW276479	-1.30516	10.5378	-18.6147	8.79586e-52	5.96749e-50	107.142
TGFBR3	-1.83577	10.3435	-18.6544	9.0029e-52	6.09131e-50	107.123
TK1	1.50951	7.23404	18.6356	9.58103e-52	6.46485e-50	107.06
ARID5B	-1.14173	10.0071	-18.5886	1.09585e-51	7.37429e-50	106.923
CD59	-1.16272	8.0403	-18.5839	1.14104e-51	7.65759e-50	106.883
MARK1	-0.816689	6.63028	-18.5822	1.15798e-51	7.75036e-50	106.868
BRMS1	0.870411	9.97916	18.5707	1.27813e-51	8.53149e-50	106.77
WDR86	-1.41218	7.49055	-18.5725	1.50078e-51	9.99085e-50	106.612
PTRF	-1.32518	11.1894	-18.5468	1.61369e-51	1.07138e-49	106.538
BBS7	-0.639834	6.88989	-18.535	1.73887e-51	1.15141e-49	106.464
ANTXR2	-1.29061	8.87918	-18.5281	1.88572e-51	1.24533e-49	106.383
APEH	0.766059	9.19462	18.4944	2.46755e-51	1.62525e-49	106.115
TMEM219	0.731914	10.0504	18.4825	2.73415e-51	1.79608e-49	106.013
PTPN11	-0.881439	9.73455	-18.4541	3.49255e-51	2.28822e-49	105.769
SCAMP3	0.8292	9.79217	18.4112	5.05593e-51	3.30378e-49	105.401
PRRG1	-0.817384	6.84202	-18.3929	5.91933e-51	3.85782e-49	105.244
LONRF1	-0.779293	7.39269	-18.3879	6.17896e-51	4.01648e-49	105.201
CDKN3	1.04618	6.37768	18.3948	6.4127e-51	4.15754e-49	105.165
TBX15	-1.09465	6.79454	-18.384	6.44325e-51	4.16646e-49	105.159
C13orf15	-1.45152	10.5839	-18.3834	7.34871e-51	4.73963e-49	105.03
RNASEH2A	0.920946	6.85586	18.3628	7.67354e-51	4.93631e-49	104.985
DIAPH2	-0.873594	7.6392	-18.3482	8.69783e-51	5.58077e-49	104.86
SERF2	0.767003	12.1082	18.3326	9.95602e-51	6.37159e-49	104.726
TOR1A	0.521671	7.72751	18.3242	1.06974e-50	6.82846e-49	104.654
ANGPTL2	-1.74345	9.5213	-18.3548	1.14204e-50	7.27131e-49	104.593
LILRB5	-1.89261	7.34998	-18.3666	1.16589e-50	7.40096e-49	104.574
LRRN4CL	-0.824121	6.24369	-18.3139	1.16943e-50	7.40096e-49	104.566
CSRNP1	-1.5946	10.3395	-18.3412	1.17135e-50	7.40096e-49	104.567
C7orf58	-1.69275	8.55212	-18.3472	1.2045e-50	7.59107e-49	104.54
MIF	1.22754	11.8877	18.3084	1.22579e-50	7.70575e-49	104.519
STYXL1	0.829318	8.4709	18.3026	1.2893e-50	8.08449e-49	104.469
ANKRD44	-0.912618	6.91882	-18.3007	1.31026e-50	8.19522e-49	104.452
KLF9	-1.38022	10.1698	-18.3091	1.32226e-50	8.2495e-49	104.444
FILIP1L	-1.61386	8.68225	-18.3281	1.35711e-50	8.44569e-49	104.421
PDE7B	-0.920531	7.09818	-18.284	1.51399e-50	9.39846e-49	104.309
ATP5J2	0.682628	10.7625	18.2822	1.53639e-50	9.51376e-49	104.294
ZNF281	1.30172	8.35123	18.2822	1.62256e-50	1.00224e-48	104.24
SHANK3	-1.57427	9.06189	-18.3005	1.66872e-50	1.02819e-48	104.214
PSMB4	0.618401	10.8264	18.2513	2.00579e-50	1.23282e-48	104.028
GPR68	0.934274	6.62859	18.2446	2.12558e-50	1.30321e-48	103.971
C1orf86	0.739947	8.44697	18.2342	2.32585e-50	1.42249e-48	103.881
CAPN11	-1.16976	7.05137	-18.2079	3.02676e-50	1.84662e-48	103.619
C19orf24	0.644803	7.61101	18.2018	3.07398e-50	1.87083e-48	103.603
HSPB6	-2.61582	8.56412	-18.221	4.59491e-50	2.78964e-48	103.21
DMTF1	-0.700702	8.43304	-18.1546	4.62015e-50	2.79812e-48	103.198
IPO5	-0.692659	6.95879	-18.1527	4.69765e-50	2.83814e-48	103.181
SH3BGRL2	-1.18701	8.2937	-18.1504	4.79126e-50	2.88767e-48	103.161
DOCK7	-0.605361	7.93245	-18.1444	5.04447e-50	3.03291e-48	103.11
ADIPOR1	0.801432	9.18505	18.1332	5.5588e-50	3.33407e-48	103.013
PIM1	-1.5934	7.63391	-18.1655	5.64562e-50	3.37799e-48	103.001
MEG3	-1.88768	9.13824	-18.1758	5.76218e-50	3.43944e-48	102.982
CALD1	-1.23044	10.8299	-18.1237	6.03529e-50	3.59382e-48	102.931
MRPL23	0.71145	9.43147	18.1224	6.10314e-50	3.62553e-48	102.92
RACGAP1	1.00015	7.32012	18.1191	6.2771e-50	3.71997e-48	102.892
TJP3	1.82095	8.50016	18.1498	7.06655e-50	4.17785e-48	102.779
GAPDH	0.937884	9.80457	18.0989	7.47366e-50	4.40804e-48	102.719
DKFZp761K0816	1.84309	8.37153	18.1367	8.01839e-50	4.71812e-48	102.653
AP1M2	0.691558	6.24975	18.0728	9.35924e-50	5.49407e-48	102.495
ARV1	0.813671	8.59854	18.0704	9.55948e-50	5.59838e-48	102.474
MRPL14	0.773172	9.54083	18.0689	9.68051e-50	5.65592e-48	102.461
ACSL4	-1.14872	7.58899	-18.0387	1.25619e-49	7.32215e-48	102.202
SLIT3	-1.40335	7.84545	-18.0471	1.37782e-49	8.01232e-48	102.111
POLR2I	0.624938	9.7526	18.0213	1.46001e-49	8.47045e-48	102.052
EPS15	-0.616766	7.76577	-18.0164	1.52255e-49	8.81271e-48	102.01
C13orf33	-1.35984	6.62587	-18.0453	1.57775e-49	9.11093e-48	101.978
F12	1.64802	7.2966	18.0445	1.70129e-49	9.80155e-48	101.904
C19orf48	1.12432	8.66874	18.0025	1.71731e-49	9.87097e-48	101.89
UBE2T	1.23637	6.80237	17.9974	2.09232e-49	1.19987e-47	101.695
LASS6	1.22319	10.3437	17.9778	2.12604e-49	1.2164e-47	101.678
MSI2	0.83698	6.55529	17.9696	2.28015e-49	1.30157e-47	101.608
LEP	-3.55634	8.22735	-18.0299	2.47086e-49	1.4072e-47	101.535
COMMD4	0.655947	9.56109	17.9483	2.74233e-49	1.55823e-47	101.424
FLT4	-0.702089	6.94321	-17.9383	2.98794e-49	1.69392e-47	101.339
ITSN1	-1.48214	9.08094	-17.9451	3.39929e-49	1.92273e-47	101.213
CBX3	0.855529	8.84458	17.9218	3.44705e-49	1.94531e-47	101.196
CES1	-2.46322	7.86662	-17.982	3.52136e-49	1.98274e-47	101.182
PAPD7	-0.532443	8.18675	-17.9082	3.87562e-49	2.17727e-47	101.08
ZNHIT2	0.700582	6.7498	17.8926	4.43635e-49	2.48666e-47	100.945
PDK4	-2.10346	8.87887	-17.9455	4.48547e-49	2.50853e-47	100.94
SIX4	1.36747	7.71072	17.9067	4.56969e-49	2.54989e-47	100.917
C7orf47	0.700351	8.64997	17.8865	4.67331e-49	2.60186e-47	100.893
TNMD	-2.10645	7.38463	-17.9372	4.93481e-49	2.7413e-47	100.845
ZDHHC12	0.69897	6.98217	17.8648	5.63827e-49	3.12509e-47	100.706
LMOD1	-0.913083	6.79362	-17.8568	6.04131e-49	3.34102e-47	100.638
H2AFX	1.02273	7.87092	17.856	6.08063e-49	3.35529e-47	100.631
OXR1	-0.755037	9.62347	-17.8489	6.46877e-49	3.56155e-47	100.57
EDNRB	-0.96996	7.58038	-17.8438	6.75911e-49	3.71318e-47	100.526
BM977008	-0.506641	6.33213	-17.8402	6.97407e-49	3.82281e-47	100.495
ACACB	-2.24554	9.65291	-17.8896	7.4081e-49	4.05178e-47	100.44
CDC14B	-0.933283	7.62789	-17.8263	7.8617e-49	4.29042e-47	100.375
AKR1C3	-2.03092	9.93483	-17.8623	8.89608e-49	4.84427e-47	100.258
AW291671	-0.458786	6.11493	-17.8044	9.49917e-49	5.16135e-47	100.187
FLYWCH2	0.730684	7.47808	17.7937	1.04131e-48	5.64561e-47	100.096
UQCRQ	0.920939	12.1298	17.7928	1.05001e-48	5.68033e-47	100.087
TBCE	0.67407	8.51509	17.7906	1.0696e-48	5.77373e-47	100.069
RALY	0.626144	9.70948	17.7889	1.08571e-48	5.84801e-47	100.054
ATOH8	-0.985186	6.36287	-17.7874	1.18135e-48	6.34939e-47	99.9707
KIF20B	0.801057	7.38679	17.7695	1.28339e-48	6.88291e-47	99.8874
POC1A	1.06871	7.1043	17.7691	1.28787e-48	6.89207e-47	99.8839
TMOD1	-1.17437	6.67836	-17.7808	1.33793e-48	7.14027e-47	99.8476
ARHGDIB	0.925972	12.244	17.7645	1.34001e-48	7.14027e-47	99.8444
C4orf29	-0.530492	6.64534	-17.7637	1.34981e-48	7.17713e-47	99.8371
ESYT2	-0.71909	11.0778	-17.762	1.36979e-48	7.2678e-47	99.8225
CD300LF	0.729313	6.22366	17.7583	1.41491e-48	7.4912e-47	99.7902
PDGFD	-1.17662	7.76454	-17.7536	1.4782e-48	7.80963e-47	99.7467
ZBTB9	0.668933	7.66832	17.7522	1.49078e-48	7.85934e-47	99.7382
CD248	-1.84082	9.73616	-17.7832	1.65576e-48	8.71064e-47	99.6382
NTPCR	0.795561	9.0622	17.7302	1.80336e-48	9.46707e-47	99.5487
PYCARD	1.37078	9.61673	17.7418	1.81814e-48	9.52452e-47	99.5419
AI738931	-0.461011	5.91472	-17.7257	1.87426e-48	9.79785e-47	99.5103
RASD1	-2.13541	9.38211	-17.7758	1.92829e-48	1.00591e-46	99.4876
TCF7L1	-0.659922	6.49544	-17.7168	2.02389e-48	1.05357e-46	99.4338
TNFRSF21	-1.48599	9.27045	-17.7297	2.19259e-48	1.139e-46	99.3564
CLDN5	-1.83281	8.81727	-17.7492	2.23611e-48	1.15918e-46	99.3391
SFRP1	-2.77263	10.2686	-17.7487	2.64476e-48	1.36817e-46	99.174
TOP2A	1.972	7.46508	17.7368	2.68229e-48	1.3847e-46	99.1589
CR625988	-0.74228	9.4759	-17.6612	3.27323e-48	1.68626e-46	98.9551
GDF10	-1.08788	6.53887	-17.6629	3.58544e-48	1.84327e-46	98.8657
BTNL9	-1.52699	6.65636	-17.6887	3.75904e-48	1.92852e-46	98.8219
C11orf48	0.746503	8.82615	17.6367	4.04158e-48	2.06921e-46	98.7451
EEPD1	-0.878423	6.78043	-17.6354	4.08981e-48	2.08959e-46	98.7333
MIR22HG	-1.43987	7.66114	-17.6541	4.29522e-48	2.19003e-46	98.6871
COX16	0.718215	9.53084	17.6259	4.43955e-48	2.25899e-46	98.6516
PI16	-2.73979	8.33443	-17.6706	5.17161e-48	2.6261e-46	98.5063
FAM173A	0.784984	8.5475	17.588	6.1598e-48	3.12151e-46	98.3255
FAM108C1	1.44753	8.80793	17.608	6.19459e-48	3.13275e-46	98.3221
DHRS3	-1.32653	9.4569	-17.5818	7.06519e-48	3.56577e-46	98.19
FAM190B	-0.72163	7.91769	-17.5688	7.27143e-48	3.66241e-46	98.1603
RRN3P1	-0.725634	6.49448	-17.5641	7.57399e-48	3.80708e-46	98.1197
MELK	1.27686	6.54337	17.5924	7.65854e-48	3.8418e-46	98.1118
COG2	0.859648	8.54567	17.5624	7.68123e-48	3.84541e-46	98.1057
KIF20A	1.18745	6.40395	17.5735	8.89052e-48	4.44186e-46	97.9631
CXXC5	1.06796	9.95356	17.5366	9.60055e-48	4.78697e-46	97.8836
LAMA4	-1.47505	8.62076	-17.5591	9.67757e-48	4.8157e-46	97.8782
LTBP4	-1.14986	8.06617	-17.5306	1.01108e-47	5.0212e-46	97.8321
PRDM8	-0.788042	6.78031	-17.5251	1.06078e-47	5.25751e-46	97.7843
CYLD	-0.594663	6.77568	-17.5134	1.17283e-47	5.8013e-46	97.6843
DRAP1	0.779815	10.2339	17.5119	1.18892e-47	5.86922e-46	97.6707
FAM160B1	-0.654437	8.65371	-17.51	1.20775e-47	5.95032e-46	97.6551
ALDH1A3	-1.81942	8.70668	-17.5424	1.32798e-47	6.52973e-46	97.5652
PTGS2	-2.19734	8.14245	-17.5459	1.41868e-47	6.96191e-46	97.5007
PRC1	1.44929	7.67527	17.5122	1.47664e-47	7.23205e-46	97.4577
RHBDL2	-1.20327	8.17558	-17.4842	1.54524e-47	7.55314e-46	97.41
PPL	-0.897451	7.21983	-17.4809	1.55367e-47	7.57941e-46	97.4043
BOLA2	1.16773	7.19439	17.4822	1.61787e-47	7.87711e-46	97.3646
PDE2A	-0.9736	6.45195	-17.4762	1.67884e-47	8.15797e-46	97.3276
HNRNPF	0.633977	6.89849	17.4644	1.7917e-47	8.68938e-46	97.2623
KLF4	-2.00243	8.74976	-17.5043	1.95543e-47	9.46495e-46	97.1807
NUSAP1	1.62273	7.28678	17.4924	1.97256e-47	9.52932e-46	97.1708
STOX2	-1.11696	7.37253	-17.4516	2.00183e-47	9.65192e-46	97.1519
PPIH	0.687174	8.64311	17.4493	2.04074e-47	9.82049e-46	97.1327
NPHP3-ACAD11	-0.808854	8.4886	-17.4142	2.76379e-47	1.32742e-45	96.8308
RGL1	-1.14628	9.53789	-17.4128	2.79897e-47	1.34172e-45	96.8182
CD47	-1.05659	8.84508	-17.4121	2.81655e-47	1.34755e-45	96.8119
TXLNG	-0.57989	6.99857	-17.4087	2.90047e-47	1.38503e-45	96.7827
EXOSC5	0.67465	7.72429	17.4082	2.91194e-47	1.38784e-45	96.7788
IFNGR1	-0.796078	10.3107	-17.404	3.02066e-47	1.4369e-45	96.7423
NOTCH1	-0.988865	8.45886	-17.3974	3.19666e-47	1.51771e-45	96.6859
DDX39A	0.822149	9.43323	17.3901	3.40474e-47	1.61342e-45	96.6231
GARS	0.682904	9.71589	17.3788	3.75431e-47	1.77568e-45	96.5258
GRASP	-0.665444	6.48644	-17.3749	3.88413e-47	1.83359e-45	96.4919
STX17	-1.01679	6.58182	-17.3742	4.06362e-47	1.91468e-45	96.4474
SRF	-0.99832	9.78702	-17.3682	4.11605e-47	1.93571e-45	96.4342
RAB2B	-0.533555	9.83903	-17.3629	4.30898e-47	2.02261e-45	96.3886
UBQLN4	0.95767	9.41041	17.3609	4.38067e-47	2.05239e-45	96.3721
FEN1	0.968166	8.1666	17.3592	4.4462e-47	2.07916e-45	96.3573
CDH23	-0.997137	6.9093	-17.3537	4.66218e-47	2.17606e-45	96.3101
TRIM11	0.663543	6.99081	17.347	4.94076e-47	2.30176e-45	96.2523
NAG-7	-1.05792	6.70587	-17.3517	4.96628e-47	2.30932e-45	96.2478
NLGN1	-0.740383	6.27456	-17.3451	5.02279e-47	2.33123e-45	96.2359
ZNF471	-0.699079	6.71079	-17.3375	5.36319e-47	2.48458e-45	96.1706
PMF1	0.596123	7.00926	17.3353	5.46688e-47	2.5279e-45	96.1516
AURKA	1.08926	6.82823	17.333	5.85563e-47	2.70262e-45	96.0838
COPG	0.679571	8.87711	17.3152	6.50362e-47	2.99613e-45	95.9787
NFIL3	-1.09861	7.04413	-17.3168	6.56051e-47	3.01674e-45	95.9703
APCDD1	-1.37117	7.79086	-17.3302	6.75698e-47	3.10134e-45	95.9428
GPR137	0.76482	9.37407	17.2927	7.90023e-47	3.61938e-45	95.785
NDUFC1	0.711263	9.12525	17.2922	7.93848e-47	3.63021e-45	95.7802
FLAD1	0.861627	8.88318	17.2678	9.80201e-47	4.47415e-45	95.5702
CXCL12	-1.92226	10.8316	-17.301	1.08009e-46	4.92105e-45	95.4785
PLEK2	0.767632	6.47117	17.2435	1.20851e-46	5.49607e-45	95.3617
PPP2R1A	0.627624	10.7587	17.2238	1.43317e-46	6.50585e-45	95.1919
PRELID1	0.741523	8.91425	17.2182	1.50452e-46	6.8173e-45	95.1436
PKDCC	-1.1769	6.67293	-17.2302	1.59035e-46	7.19309e-45	95.0904
C18orf34	-1.31503	7.20336	-17.2312	1.59477e-46	7.19995e-45	95.0878
MID2	-0.806526	8.14853	-17.2041	1.69947e-46	7.65871e-45	95.0222
FAM107A	-1.92406	8.2041	-17.2417	1.84792e-46	8.31265e-45	94.9441
DPCD	0.799307	7.82092	17.1897	1.92358e-46	8.63732e-45	94.8989
PID1	-1.21924	7.11154	-17.1994	1.98875e-46	8.91385e-45	94.8672
SKAP2	-0.914092	7.92852	-17.1596	2.49631e-46	1.11686e-44	94.6394
SAE1	0.472149	10.7944	17.1582	2.5257e-46	1.12798e-44	94.6278
NRBP2	-1.12937	9.5949	-17.1541	2.61744e-46	1.16685e-44	94.5922
GPX3	-2.37963	10.16	-17.2072	2.65114e-46	1.17976e-44	94.5856
PEX11B	0.771542	9.87184	17.1515	2.67609e-46	1.18873e-44	94.5702
C1QTNF6	1.37374	7.04363	17.1768	2.70798e-46	1.20075e-44	94.5614
AK126122	-0.407812	6.40561	-17.1499	2.71448e-46	1.20148e-44	94.556
TADA3	0.518457	7.26697	17.146	2.80783e-46	1.24059e-44	94.5223
DDX19A	-0.522526	7.90622	-17.1301	3.22169e-46	1.42092e-44	94.3854
RGS10	0.986275	7.29219	17.1198	3.52106e-46	1.5502e-44	94.2969
PMPCB	-0.644344	9.08615	-17.1179	3.57969e-46	1.57323e-44	94.2805
SALF	-0.944608	6.48535	-17.119	3.60716e-46	1.5825e-44	94.2731
PLIN5	-0.858524	7.3003	-17.1112	3.79405e-46	1.66155e-44	94.2226
NSMCE1	0.708845	9.39217	17.108	3.89783e-46	1.704e-44	94.1957
EIF1	-0.731303	11.4541	-17.101	4.14125e-46	1.80723e-44	94.1354
PYGO2	0.804062	6.83847	17.0884	4.61741e-46	2.01149e-44	94.027
MAD2L1	1.10275	6.82923	17.093	4.76538e-46	2.07231e-44	93.9966
PAQR4	1.49463	8.05101	17.0974	5.39809e-46	2.34336e-44	93.8746
FAM110A	1.12378	8.13492	17.0696	5.43303e-46	2.35441e-44	93.8651
PTPN14	-0.984464	8.00816	-17.057	6.06123e-46	2.62206e-44	93.7561
CDC20	1.69457	7.5614	17.095	6.18706e-46	2.67184e-44	93.7403
MTX1	0.773284	8.67526	17.0527	6.28853e-46	2.71095e-44	93.7195
DKFZp547I014	-1.05492	7.69862	-17.0487	6.51126e-46	2.8021e-44	93.6848
DLC1	-1.4405	8.17547	-17.067	6.80388e-46	2.92296e-44	93.6437
SNRPD2	0.504482	12.8836	17.03	7.65025e-46	3.28089e-44	93.5243
KANK1	-1.34554	8.69607	-17.0436	7.776e-46	3.32906e-44	93.5098
SET	0.789802	6.52742	17.0058	9.43402e-46	4.03195e-44	93.3156
GYG2	-2.66458	8.44934	-17.0593	9.71973e-46	4.14692e-44	93.2924
STXBP2	1.11147	8.14866	16.9989	1.00087e-45	4.26287e-44	93.2568
SAC3D1	0.946621	8.34999	16.9802	1.17719e-45	5.00527e-44	93.0952
GPR160	1.14689	7.66632	16.9713	1.30282e-45	5.52996e-44	92.9946
SORBS1	-2.28532	9.04004	-17.0105	1.42425e-45	6.03506e-44	92.9115
PLIN1	-3.0535	8.33606	-17.0102	1.52414e-45	6.44733e-44	92.8449
LOC100507032	-0.733961	6.41574	-16.9386	1.68583e-45	7.11921e-44	92.7376
TMEM43	-0.816976	9.90528	-16.9322	1.78153e-45	7.51053e-44	92.6827
ZNF124	0.424733	5.8947	16.906	2.23454e-45	9.4044e-44	92.4571
BUD31	0.594405	10.2028	16.9057	2.24087e-45	9.41508e-44	92.4543
PKD2	-0.938089	8.04019	-16.8855	2.66732e-45	1.11879e-43	92.2808
TACC1	-1.2827	10.9531	-16.8931	2.68589e-45	1.12468e-43	92.2749
AKR1C2	-3.01934	9.45283	-16.9424	2.71537e-45	1.13511e-43	92.2699
C9orf142	0.78188	9.69771	16.8815	2.76235e-45	1.15281e-43	92.246
ZNF606	0.728422	6.54812	16.8683	3.09563e-45	1.28835e-43	92.1325
CTXN1	1.83972	8.80013	16.9101	3.09751e-45	1.28835e-43	92.1368
C14orf139	-1.35615	7.17958	-16.8919	3.11233e-45	1.29234e-43	92.13
TUFM	0.634809	9.44357	16.8634	3.22971e-45	1.33832e-43	92.0903
PSMB3	0.618903	11.0579	16.8632	3.23382e-45	1.33832e-43	92.0891
FBP1	1.48444	9.40195	16.8803	3.43919e-45	1.42094e-43	92.0306
C6orf59	-0.593838	6.04693	-16.8558	3.44855e-45	1.42244e-43	92.0251
IFT57	-0.552535	6.80381	-16.846	3.75132e-45	1.54476e-43	91.9413
FLJ45340	-0.633305	6.82774	-16.8458	3.76076e-45	1.54608e-43	91.9388
DPT	-2.16604	9.39281	-16.8891	3.96257e-45	1.62636e-43	91.8925
CORT	0.708986	7.43769	16.8369	4.06155e-45	1.66423e-43	91.8622
NCAPG	1.05164	6.40544	16.8406	4.57253e-45	1.87052e-43	91.7462
CX3CL1	-2.12005	8.99505	-16.8639	4.9008e-45	2.00151e-43	91.6808
RFX5	0.725284	9.12371	16.8137	4.96109e-45	2.02281e-43	91.663
AK093878	-0.965959	6.82575	-16.7936	5.90435e-45	2.40346e-43	91.4897
SPDEF	2.10645	9.07612	16.8394	6.03862e-45	2.45409e-43	91.4729
ST6GALNAC6	-0.954758	8.34307	-16.7906	6.05685e-45	2.45748e-43	91.4643
WISP1	0.889826	6.12507	16.8045	6.28244e-45	2.54485e-43	91.43
RHOD	0.946487	8.06586	16.7851	6.35247e-45	2.56902e-43	91.4168
NUDT3	0.591185	8.59118	16.7825	6.49777e-45	2.62352e-43	91.3943
OLR1	1.64078	7.76244	16.8113	6.94261e-45	2.79582e-43	91.3327
SAA1	-3.05764	9.81261	-16.833	6.94704e-45	2.79582e-43	91.3346
GTF3C1	0.709344	7.68895	16.7743	6.97205e-45	2.79973e-43	91.3242
PLIN4	-3.48461	10.0971	-16.8325	6.9793e-45	2.79973e-43	91.33
FAM86A	0.691992	6.55452	16.7697	7.25889e-45	2.90718e-43	91.284
SNRK	-0.773578	9.44336	-16.7548	8.25534e-45	3.30094e-43	91.156
PAICS	0.905786	9.67417	16.7541	8.30511e-45	3.3155e-43	91.15
NPHP3	-0.76079	7.96805	-16.7532	8.36893e-45	3.33562e-43	91.1423
NPRL2	0.610373	9.25851	16.7323	1.00281e-44	3.99052e-43	90.9623
CLN3	0.96049	8.10755	16.7313	1.01158e-44	4.01895e-43	90.9536
FBXO11	-0.586661	9.54029	-16.731	1.0134e-44	4.01978e-43	90.9518
EXOSC6	-0.671134	8.20226	-16.7298	1.02425e-44	4.05632e-43	90.9412
C1orf31	0.666743	6.86909	16.7288	1.03328e-44	4.08557e-43	90.9325
TM4SF19	0.961217	8.78459	16.7272	1.04721e-44	4.13408e-43	90.9191
C5orf13	1.2487	9.38802	16.7347	1.04899e-44	4.13451e-43	90.9183
ABI3BP	-1.46216	8.26357	-16.7427	1.13704e-44	4.47444e-43	90.8402
MGEA5	-0.733944	10.6437	-16.7039	1.28092e-44	5.03266e-43	90.7186
MTMR9	-0.570652	7.68615	-16.6895	1.4515e-44	5.69386e-43	90.5941
BLOC1S1-RDH5	-2.3947	8.15076	-16.7356	1.54612e-44	6.05546e-43	90.5376
REV3L	-0.497686	6.43689	-16.666	1.77696e-44	6.94861e-43	90.3927
PHLDB1	-1.16342	9.70928	-16.6655	1.79644e-44	7.01019e-43	90.3819
GIPC1	0.681443	9.76021	16.6647	1.79835e-44	7.01019e-43	90.3808
AHNAK	-0.82397	12.2013	-16.6641	1.80785e-44	7.03618e-43	90.3755
EGR2	-1.95274	8.78135	-16.7019	1.92459e-44	7.47878e-43	90.3186
NDUFS3	0.490769	10.6029	16.6499	2.04252e-44	7.92464e-43	90.254
CDKN2C	-1.50788	7.33334	-16.6794	2.0924e-44	8.10551e-43	90.2338
PRLR	1.04881	6.93576	16.6473	2.15027e-44	8.31672e-43	90.2032
STRN	-0.495405	7.18546	-16.6413	2.20054e-44	8.49792e-43	90.1798
ATXN1L	-0.532778	8.2096	-16.6406	2.21329e-44	8.53389e-43	90.1741
ATP6V1F	0.540266	10.9275	16.6282	2.46346e-44	9.48376e-43	90.0674
MLST8	0.5787	7.50817	16.6252	2.52933e-44	9.72224e-43	90.0412
C16orf88	0.785441	6.81506	16.6138	2.79031e-44	1.07088e-42	89.9434
N4BP2L1	-0.685196	7.15171	-16.6078	2.93894e-44	1.12618e-42	89.8917
ADH1A	-3.05588	9.93459	-16.6627	2.98664e-44	1.1427e-42	89.8825
UACA	-0.612964	6.63749	-16.5956	3.2671e-44	1.24808e-42	89.7864
STX16	-0.729777	9.79376	-16.5866	3.53123e-44	1.34691e-42	89.709
CENPT	-0.74244	7.75955	-16.5849	3.58247e-44	1.36436e-42	89.6946
PPP1R14B	0.835748	9.54511	16.5847	3.58991e-44	1.3651e-42	89.6925
ADHFE1	-1.14233	7.92863	-16.5826	3.76111e-44	1.42801e-42	89.6466
MOBKL2C	-0.614551	8.16484	-16.5727	3.97929e-44	1.50854e-42	89.59
AFF1	-0.655453	7.56871	-16.5681	4.14129e-44	1.56757e-42	89.5503
PPP1CA	0.836838	9.15661	16.5669	4.18643e-44	1.58224e-42	89.5395
ZHX3	-0.57527	6.73103	-16.5583	4.50738e-44	1.70095e-42	89.466
U43604	-0.503171	7.17065	-16.558	4.52073e-44	1.7034e-42	89.463
FIBP	0.728259	9.37176	16.5442	5.08978e-44	1.91491e-42	89.345
AK023756	-0.821992	6.7008	-16.5391	5.32177e-44	1.99893e-42	89.3006
NOL10	-0.758193	6.68228	-16.5389	5.3292e-44	1.99893e-42	89.2992
LRFN5	-0.931039	6.55321	-16.5353	5.56782e-44	2.08529e-42	89.2558
LSR	0.681563	6.7725	16.531	5.70622e-44	2.1339e-42	89.2312
H3F3B	-1.13042	9.90692	-16.5295	5.77904e-44	2.15789e-42	89.2185
POLR3K	0.845573	7.649	16.5264	5.93581e-44	2.21309e-42	89.1919
PTTG3	1.26355	7.03696	16.5461	5.95787e-44	2.21799e-42	89.1906
AY358241	-0.809278	7.24259	-16.5241	6.05902e-44	2.25227e-42	89.1714
IRS2	-1.55414	8.49485	-16.5377	6.97589e-44	2.58921e-42	89.0348
IRF7	1.07225	8.42995	16.4997	7.47976e-44	2.77209e-42	88.9617
ROGDI	0.842744	7.04222	16.4899	8.14064e-44	3.01252e-42	88.8774
MMEL1	0.830513	6.49499	16.4794	8.90946e-44	3.29213e-42	88.7876
NDN	-1.37042	9.82075	-16.494	9.09855e-44	3.357e-42	88.7687
CC2D2A	-0.536666	6.67365	-16.4724	9.46886e-44	3.48844e-42	88.7269
KIAA1879	-1.44614	6.59563	-16.51	9.52723e-44	3.50475e-42	88.7255
RPL39L	0.991578	8.0438	16.4665	9.96458e-44	3.66021e-42	88.6761
FRAXG-associated short stature candid...	-1.03874	7.44579	-16.4651	1.00825e-43	3.69805e-42	88.6644
SNTB2	-0.875142	9.51132	-16.464	1.01768e-43	3.72716e-42	88.6552
INPP1	-0.904023	8.51679	-16.4589	1.06412e-43	3.89147e-42	88.6107
SLC29A3	0.832324	7.12063	16.4561	1.08959e-43	3.97875e-42	88.5872
BOLA1	0.54126	6.42313	16.4555	1.09548e-43	3.9944e-42	88.5818
ASPM	1.29989	6.59238	16.4783	1.17571e-43	4.28067e-42	88.5152
KL	-0.633029	6.21443	-16.4424	1.22637e-43	4.45856e-42	88.4695
BM720600	-0.518044	6.21538	-16.4334	1.32558e-43	4.81221e-42	88.392
DKFZp686E14208	-0.664326	8.39163	-16.4305	1.35897e-43	4.92621e-42	88.3672
C6orf125	0.825604	9.35023	16.4298	1.36798e-43	4.95165e-42	88.3607
BCDIN3D	0.663092	7.94015	16.4281	1.38824e-43	5.01657e-42	88.346
MRAS	-1.16705	6.91875	-16.4428	1.38996e-43	5.01657e-42	88.3466
EFEMP1	-1.80364	9.98353	-16.4632	1.43155e-43	5.1592e-42	88.3202
UBE2K	0.589046	8.22547	16.4194	1.49597e-43	5.38356e-42	88.2716
RHBDD2	0.830997	10.1997	16.419	1.50092e-43	5.39354e-42	88.2683
TMEM57	0.542299	6.76353	16.412	1.5943e-43	5.72081e-42	88.2082
DYNC1LI2	-0.632593	10.9269	-16.4034	1.71724e-43	6.15307e-42	88.1343
ACBD6	0.581986	7.66463	16.3874	1.97296e-43	7.05916e-42	87.9961
VWCE	-0.666722	6.15328	-16.3824	2.06e-43	7.35998e-42	87.9531
FAM65A	-0.768821	8.79232	-16.3794	2.11345e-43	7.538e-42	87.9276
CNTFR	-1.65844	7.2294	-16.4181	2.1159e-43	7.538e-42	87.9312
AW117477	-0.410864	5.9931	-16.3742	2.21e-43	7.86198e-42	87.8831
CSDAP1	-1.19116	9.07672	-16.3775	2.25045e-43	7.99441e-42	87.8657
OIP5	0.924947	6.49147	16.3737	2.28972e-43	8.12229e-42	87.8483
GPAM	-2.53493	8.83833	-16.421	2.30123e-43	8.15147e-42	87.8492
HSPB2	-1.19106	7.50258	-16.3689	2.53558e-43	8.96881e-42	87.7476
TWIST2	-1.07807	6.73593	-16.3687	2.55934e-43	9.03997e-42	87.7384
BCL6	-1.01462	10.3173	-16.3558	2.59132e-43	9.13992e-42	87.7247
FOXN3	-1.20374	9.38742	-16.3551	2.74511e-43	9.66862e-42	87.668
ALDOC	-1.88669	8.87016	-16.3808	3.00878e-43	1.05823e-41	87.5812
PFKFB3	-1.81825	10.589	-16.3768	3.01703e-43	1.05963e-41	87.578
PHKB	-0.654101	8.55802	-16.3357	3.08101e-43	1.07988e-41	87.5523
FABP4	-2.75269	10.0414	-16.3884	3.08338e-43	1.07988e-41	87.5581
GOLT1A	1.26131	6.87995	16.3558	3.15322e-43	1.10278e-41	87.5321
TFIP11	-1.00824	7.87174	-16.3308	3.2149e-43	1.12277e-41	87.51
RHOQ	-1.15025	10.6179	-16.3288	3.29312e-43	1.14848e-41	87.4862
TLE4	-0.917821	7.56667	-16.321	3.49767e-43	1.2181e-41	87.4261
C16orf13	0.620114	8.24599	16.3142	3.71205e-43	1.29095e-41	87.3668
DUSP1	-2.00301	11.6755	-16.3502	3.96246e-43	1.37611e-41	87.3072
MTFP1	0.938593	8.0054	16.3015	4.13981e-43	1.43569e-41	87.2583
CD36	-2.80332	9.90934	-16.3526	4.20403e-43	1.45593e-41	87.2495
SLC39A11	1.15156	8.5465	16.3026	4.23127e-43	1.46332e-41	87.2369
ANKRD29	-1.03345	7.32817	-16.2987	4.24366e-43	1.46557e-41	87.2336
MYOM1	-1.52455	7.62494	-16.33	4.24979e-43	1.46565e-41	87.2361
JAM2	-1.05997	7.81775	-16.2978	4.27598e-43	1.47263e-41	87.226
AV700714	-0.498493	6.888	-16.2926	4.47111e-43	1.5377e-41	87.1816
MAML2	-0.407986	6.01458	-16.2887	4.62314e-43	1.58779e-41	87.1483
PRKAA1	-0.816817	8.53547	-16.2867	4.70477e-43	1.61359e-41	87.1309
MRPL51	0.600045	10.3264	16.2742	5.24154e-43	1.79521e-41	87.0233
NME3	0.75882	10.3262	16.2612	5.86479e-43	2.0059e-41	86.9115
COBLL1	-1.34951	9.54115	-16.2699	6.2822e-43	2.14571e-41	86.8451
RPN1	0.577493	11.0568	16.2527	6.30762e-43	2.15144e-41	86.839
STOML2	0.550865	10.3313	16.2503	6.44261e-43	2.19446e-41	86.818
VAMP8	1.0643	11.3513	16.2449	6.75216e-43	2.29675e-41	86.7712
PDGFRA	-1.33424	8.19174	-16.2589	6.98411e-43	2.3724e-41	86.7398
CAV2	-1.81431	8.28883	-16.2794	7.1066e-43	2.40929e-41	86.7253
LMNB2	0.825997	8.32319	16.2388	7.11211e-43	2.40929e-41	86.7195
CBLC	0.837975	6.55235	16.2385	7.13275e-43	2.41299e-41	86.7166
KDELR2	0.9943	9.15551	16.2364	7.26305e-43	2.45372e-41	86.6986
IL6	-2.13257	7.44176	-16.2795	7.57722e-43	2.55638e-41	86.6624
C2orf40	-2.22696	8.38828	-16.2737	7.95633e-43	2.68065e-41	86.6138
TIMP2	-1.3134	11.2559	-16.2332	8.39711e-43	2.82532e-41	86.5559
DPY19L2	-0.554171	6.11162	-16.2171	8.57806e-43	2.8823e-41	86.533
KIAA0174	-0.473467	10.0641	-16.2117	8.9895e-43	3.01646e-41	86.4863
PRRT3	1.15563	7.07257	16.2223	9.14508e-43	3.06453e-41	86.4708
EFCAB11	0.769284	6.94099	16.1985	1.00725e-42	3.37075e-41	86.3731
DAPK2	-0.677291	6.3212	-16.196	1.02952e-42	3.44066e-41	86.3513
PHPT1	0.650848	10.0779	16.1923	1.06277e-42	3.54698e-41	86.3197
GBA	0.79379	8.81653	16.192	1.06513e-42	3.55009e-41	86.3175
BG698090	-0.697096	7.32541	-16.1865	1.11754e-42	3.71978e-41	86.2696
AQP7P3	-1.85974	7.11503	-16.2257	1.16593e-42	3.87566e-41	86.233
PRELP	-0.69926	6.33221	-16.1813	1.16848e-42	3.87896e-41	86.2253
LYPLA2	0.58528	7.12626	16.1809	1.17292e-42	3.88849e-41	86.2215
SCN9A	-0.647521	6.135	-16.1696	1.29309e-42	4.28116e-41	86.1244
CREB3L4	1.23855	6.96416	16.1851	1.34763e-42	4.45578e-41	86.0858
TSPAN4	-0.934152	9.12427	-16.1615	1.38686e-42	4.5794e-41	86.0547
ARHGEF6	-1.11863	10.0165	-16.1492	1.54166e-42	5.0798e-41	85.9493
NVL	0.907142	7.96447	16.1491	1.5425e-42	5.0798e-41	85.9488
NAT14	0.718995	7.26827	16.1446	1.60343e-42	5.27347e-41	85.9102
PDCD7	-0.555839	13.5538	-16.1418	1.64377e-42	5.39902e-41	85.8855
CSNK2A2	-0.689734	8.25676	-16.1388	1.6862e-42	5.53106e-41	85.8601
ZNF260	0.614505	8.00563	16.1281	1.84967e-42	6.05925e-41	85.768
SUN2	-0.763512	11.1248	-16.1272	1.86393e-42	6.09792e-41	85.7604
CD34	-1.31453	10.0944	-16.14	1.88424e-42	6.15625e-41	85.7514
CENPF	1.27187	6.70819	16.1522	1.88767e-42	6.15936e-41	85.7511
PTPRM	-1.1903	8.22133	-16.1298	1.95195e-42	6.35494e-41	85.7154
PTH1R	-1.20651	7.54679	-16.1343	1.95273e-42	6.35494e-41	85.7156
TF	-2.26903	8.71846	-16.1656	2.01913e-42	6.56243e-41	85.6868
ASF1B	0.90381	6.19672	16.1322	2.05603e-42	6.67365e-41	85.6648
C14orf79	0.789979	7.53613	16.1119	2.12704e-42	6.89511e-41	85.6289
LPL	-2.68332	8.60792	-16.1584	2.21436e-42	7.16882e-41	85.5953
KIAA1712	-0.657161	8.48885	-16.1044	2.26932e-42	7.33718e-41	85.5645
C8orf38	0.860056	7.41278	16.0986	2.38561e-42	7.70314e-41	85.5147
UTRN	-0.61059	6.93544	-16.0903	2.56143e-42	8.26012e-41	85.4439
ANGPT1	-1.49229	7.10254	-16.1194	2.6457e-42	8.52081e-41	85.4159
LCAT	-0.478071	6.20578	-16.083	2.72981e-42	8.7803e-41	85.3805
PGLS	0.540616	9.31965	16.0827	2.736e-42	8.78882e-41	85.3783
ACVRL1	-0.839099	7.00436	-16.0809	2.77836e-42	8.91337e-41	85.363
TUBB	0.74319	10.271	16.071	3.02626e-42	9.69615e-41	85.2779
BU588364	-0.632822	6.33124	-16.0637	3.22234e-42	1.03111e-40	85.2154
P2RX4	0.855993	8.1237	16.0631	3.23945e-42	1.03525e-40	85.2101
MCHR2	-0.499182	6.14366	-16.061	3.29896e-42	1.05291e-40	85.192
SLC6A16	-0.658452	6.39807	-16.0572	3.40805e-42	1.08633e-40	85.1596
EMILIN2	-1.22962	8.01681	-16.0641	3.57097e-42	1.1368e-40	85.1147
SDSL	0.884466	7.772	16.048	3.69105e-42	1.17353e-40	85.0802
ZNF434	0.521406	7.5541	16.0454	3.77336e-42	1.19816e-40	85.0583
C3orf64	-0.647597	6.98814	-16.0433	3.8427e-42	1.21862e-40	85.0401
ERRFI1	-1.1483	9.47521	-16.0451	3.88311e-42	1.22987e-40	85.0301
BANF1	0.64005	10.5769	16.0362	4.08698e-42	1.29279e-40	84.9788
ACADVL	-0.828444	11.5755	-16.0352	4.12277e-42	1.30245e-40	84.9701
B4GALT3	0.915282	9.10635	16.0268	4.4312e-42	1.39811e-40	84.8983
DAAM2	-0.959823	7.03754	-16.0253	4.48929e-42	1.41464e-40	84.8853
EIF4E2	0.603428	8.48656	16.0181	4.77829e-42	1.5038e-40	84.8232
ECE2	0.745196	6.71208	16.0147	4.92037e-42	1.54655e-40	84.794
LIPE	-2.20712	7.32884	-16.0596	5.05589e-42	1.58714e-40	84.7731
GUK1	0.572698	10.5749	16.0068	5.26528e-42	1.65079e-40	84.7266
TFPI	-1.29224	8.6207	-16.0175	5.46862e-42	1.71238e-40	84.6908
MRPS17	0.6502	8.78054	16.0021	5.4827e-42	1.71462e-40	84.6863
C11orf95	-0.467736	6.86752	-15.9977	5.69337e-42	1.77826e-40	84.6488
CHCHD1	0.615249	7.03431	15.997	5.72779e-42	1.78677e-40	84.6428
KANK3	-0.691592	6.44871	-15.9948	5.84032e-42	1.81959e-40	84.6234
MAGED2	1.3539	8.26297	16.0131	5.91498e-42	1.84054e-40	84.6133
NAT1	2.42432	8.07913	16.0401	5.99815e-42	1.86408e-40	84.6031
TBC1D4	-0.751511	7.45503	-15.9914	6.01373e-42	1.86659e-40	84.5943
CCND2	-1.07691	9.98396	-15.9864	6.27555e-42	1.94542e-40	84.5519
HSF2BP	0.555801	6.28333	15.9858	6.31131e-42	1.95407e-40	84.5462
APEX2	0.639734	8.22913	15.9839	6.41734e-42	1.98442e-40	84.5296
PICALM	-0.800307	7.98196	-15.9826	6.48878e-42	2.00402e-40	84.5186
BUB1	0.850966	6.07339	16.0019	6.53893e-42	2.017e-40	84.5135
ZRANB2	-0.762824	9.53295	-15.9636	7.64276e-42	2.35456e-40	84.3557
NUP210	0.913834	6.82433	15.9583	7.9974e-42	2.46076e-40	84.3105
FAM171A1	-1.13676	8.53622	-15.9532	8.64534e-42	2.65684e-40	84.2335
SSNA1	0.524479	7.88799	15.9476	8.77199e-42	2.69243e-40	84.2185
ATRIP	0.748947	7.67632	15.9369	9.62183e-42	2.94962e-40	84.1264
GABBR1	-0.944088	7.42459	-15.9215	1.09858e-41	3.36361e-40	83.9945
EZR	1.32625	11.1814	15.9364	1.10266e-41	3.37193e-40	83.9928
ADRB2	-1.08574	7.48293	-15.9189	1.16442e-41	3.55641e-40	83.9371
CEBPB	-0.93692	11.6171	-15.9106	1.20717e-41	3.68246e-40	83.9006
ZNF35	0.507311	7.03527	15.9002	1.32033e-41	4.02272e-40	83.8114
CDH13	-0.682092	6.35996	-15.8988	1.33631e-41	4.0664e-40	83.7995
RPS15	0.561934	6.27168	15.8963	1.36543e-41	4.14994e-40	83.778
RABIF	0.429256	5.93614	15.8935	1.39809e-41	4.24401e-40	83.7545
RXRB	-0.552568	7.06923	-15.8933	1.40072e-41	4.24681e-40	83.7526
C1orf135	0.675146	6.01302	15.8968	1.43297e-41	4.33771e-40	83.7307
BE504445	-0.43396	6.65404	-15.8906	1.4342e-41	4.33771e-40	83.7291
MAD2L2	0.658558	8.92874	15.8863	1.48753e-41	4.49354e-40	83.6927
ZBTB20	-0.787446	9.23829	-15.8836	1.52281e-41	4.59451e-40	83.6694
MUC1	2.53673	10.5249	15.9215	1.65615e-41	4.99075e-40	83.592
FKBP4	1.18398	8.02518	15.8825	1.66679e-41	5.01672e-40	83.5807
NR3C2	-0.751529	7.09572	-15.8693	1.7233e-41	5.18055e-40	83.5463
PTGER4	-1.01555	8.09529	-15.8615	1.84266e-41	5.53266e-40	83.4796
PWWP2B	0.651682	7.73037	15.8593	1.87729e-41	5.62983e-40	83.4611
FAM63A	-0.929901	9.0177	-15.854	1.96584e-41	5.88828e-40	83.4152
hNp95	1.3206	7.15343	15.8699	2.09915e-41	6.28e-40	83.353
BNIP2	-0.609555	8.26796	-15.8386	2.24506e-41	6.70844e-40	83.283
PVRL3	-0.788896	7.16169	-15.8328	2.35954e-41	7.04203e-40	83.2335
AK095358	-0.514288	6.73317	-15.82	2.63402e-41	7.85177e-40	83.124
TUBB6	-1.24062	7.69797	-15.8328	2.68299e-41	7.98816e-40	83.1076
F10	-0.82453	6.34561	-15.8179	2.72819e-41	8.11301e-40	83.0893
EYA2	-1.21639	7.78792	-15.8236	2.85515e-41	8.48042e-40	83.0454
AASS	-0.530877	6.21196	-15.8103	2.86511e-41	8.49984e-40	83.0402
NFE2L1	-0.709501	8.93317	-15.8045	3.01229e-41	8.9258e-40	82.9904
HMGA1	1.05384	7.76846	15.8044	3.03274e-41	8.97567e-40	82.9838
SLX1B-SULT1A4	0.734882	7.17466	15.8023	3.06981e-41	9.07457e-40	82.9716
LHFP	-1.43608	9.52466	-15.8232	3.11306e-41	9.19149e-40	82.9606
PITX1	2.53261	8.06873	15.8431	3.26692e-41	9.6343e-40	82.9159
NCALD	-1.66973	8.74064	-15.8267	3.3299e-41	9.8084e-40	82.895
MMD	-2.14475	8.97332	-15.8354	3.36489e-41	9.8997e-40	82.8859
KLHL21	-0.714893	7.14335	-15.79	3.41312e-41	1.00297e-39	82.866
FRMD4A	-0.993218	7.86897	-15.7898	3.41727e-41	1.00301e-39	82.8648
ZNF816	0.688189	7.56689	15.7793	3.74065e-41	1.09663e-39	82.7748
AGTRAP	0.676279	7.13671	15.7785	3.76638e-41	1.10287e-39	82.768
RAB25	1.80883	9.43526	15.8115	3.92328e-41	1.14745e-39	82.7323
DLL1	-0.849832	7.49031	-15.7699	4.05781e-41	1.18541e-39	82.6938
ANKAR	-0.455395	6.40695	-15.7674	4.14683e-41	1.20999e-39	82.6722
ZNF587	0.454831	5.94534	15.7632	4.2987e-41	1.25283e-39	82.6364
TRAF2	0.658971	6.54535	15.7584	4.47855e-41	1.30371e-39	82.5956
SCNM1	0.610832	8.1037	15.7456	5.00132e-41	1.45419e-39	82.4857
DAP	0.703374	8.41766	15.7424	5.13998e-41	1.49276e-39	82.4585
AKR1C4	-2.37252	8.68171	-15.7859	5.26973e-41	1.52865e-39	82.4398
AK098200	-0.40111	6.16833	-15.7302	5.71116e-41	1.65477e-39	82.3536
SBK1	1.38691	7.83187	15.7525	5.75584e-41	1.66577e-39	82.3489
TMED3	1.31949	11.3225	15.7359	6.20705e-41	1.79427e-39	82.2727
TNXB	-0.545698	5.90428	-15.7213	6.23173e-41	1.7993e-39	82.2669
PPAPDC3	-0.774712	6.53344	-15.7144	6.5448e-41	1.8875e-39	82.218
PHF3	-0.593294	9.60904	-15.7142	6.55693e-41	1.88881e-39	82.2161
MRPL42	0.730588	7.55097	15.7094	6.83251e-41	1.96591e-39	82.1752
MRPL24	0.797229	8.27072	15.7078	6.92675e-41	1.99072e-39	82.1615
PCDH18	-1.41291	9.16683	-15.7274	7.06776e-41	2.0289e-39	82.1444
GSTM5	-1.1404	6.51145	-15.722	7.473e-41	2.14275e-39	82.089
GHR	-1.84394	8.54166	-15.7342	7.69354e-41	2.20344e-39	82.0621
FAT1	-1.09669	8.7154	-15.6971	7.72703e-41	2.21048e-39	82.053
GYPC	-1.43708	9.09713	-15.7052	8.64864e-41	2.47128e-39	81.9436
FSTL1	-1.40232	9.87684	-15.6999	8.85756e-41	2.52807e-39	81.9195
CSDA	-1.17136	11.3002	-15.6759	9.57785e-41	2.73051e-39	81.8397
C9orf5	-0.782972	8.67375	-15.6689	9.68133e-41	2.75685e-39	81.8282
MAOA	-2.26768	9.52637	-15.7088	1.00652e-40	2.86287e-39	81.7954
POLD4	0.744811	7.294	15.6629	1.01983e-40	2.89742e-39	81.7765
NUDT22	0.523399	7.4442	15.657	1.07242e-40	3.04334e-39	81.7264
GPD1	-1.93231	6.79205	-15.6922	1.15894e-40	3.28513e-39	81.6551
CNO	0.487408	7.89148	15.6438	1.20142e-40	3.40165e-39	81.6134
CSK	0.685052	9.10342	15.6382	1.26137e-40	3.56496e-39	81.5649
CYB5R3	-0.866478	12.1597	-15.6381	1.26197e-40	3.56496e-39	81.5644
AK057604	-0.621197	7.64263	-15.6298	1.35582e-40	3.82573e-39	81.493
LPIN1	-0.999753	9.1351	-15.6265	1.39504e-40	3.93192e-39	81.4646
PIGC	0.637628	8.98765	15.6234	1.43268e-40	4.03344e-39	81.4381
FCAR	-1.06531	9.50943	-15.6231	1.43587e-40	4.03784e-39	81.4359
CPSF2	0.524125	7.29331	15.6096	1.6126e-40	4.52969e-39	81.3204
LRP5	-1.05837	8.79025	-15.6089	1.62362e-40	4.55549e-39	81.3136
AQP7	-2.31576	7.45772	-15.6506	1.67713e-40	4.70033e-39	81.2874
KIAA1683	-1.16378	7.17983	-15.6125	1.77259e-40	4.96224e-39	81.2281
ACSS2	-1.09249	10.12	-15.5898	1.92296e-40	5.37714e-39	81.1452
SORD	1.65984	9.94648	15.6107	2.10624e-40	5.88301e-39	81.0589
RCBTB2	-0.719522	7.75738	-15.5782	2.11306e-40	5.89545e-39	81.0513
STARD10	1.83942	9.88022	15.6153	2.12161e-40	5.91265e-39	81.0523
CDC42EP2	-0.745865	6.80118	-15.5723	2.2235e-40	6.18964e-39	81.0006
PDP2	-0.382745	6.18685	-15.571	2.24932e-40	6.25451e-39	80.9891
MED20	0.561716	8.98981	15.5696	2.27599e-40	6.32159e-39	80.9774
GEMIN6	0.61208	7.78468	15.5694	2.28088e-40	6.3281e-39	80.9753
PGAP1	-0.446252	5.99638	-15.5629	2.41047e-40	6.68017e-39	80.9203
LRCH2	-0.549133	6.43356	-15.5616	2.43754e-40	6.74766e-39	80.9091
VARS2	0.752675	8.39316	15.5603	2.46529e-40	6.81688e-39	80.8979
CIDEC	-3.34376	9.71846	-15.5932	2.80147e-40	7.73786e-39	80.777
CBX7	-0.896241	8.37126	-15.5385	2.97477e-40	8.2074e-39	80.7109
NUDT5	0.677368	8.85591	15.5345	3.07771e-40	8.48199e-39	80.677
TIMM17B	0.617883	7.29713	15.5317	3.1526e-40	8.67874e-39	80.6531
GAS1	-1.64373	9.67753	-15.5577	3.31355e-40	9.11172e-39	80.6078
TLE3	0.519362	6.52371	15.5248	3.34578e-40	9.19017e-39	80.5939
HSPA12B	-1.02798	7.94442	-15.5217	3.43839e-40	9.43411e-39	80.5667
ATPIF1	0.790381	6.56935	15.5157	3.6184e-40	9.91704e-39	80.5159
AP2S1	0.628921	9.90917	15.5094	3.81984e-40	1.04576e-38	80.462
MANF	0.709749	10.3946	15.5065	3.91852e-40	1.07159e-38	80.4366
ZNF23	-0.43119	6.71315	-15.5046	3.98067e-40	1.08739e-38	80.421
KCTD20	-0.83219	8.49442	-15.5011	4.10308e-40	1.1196e-38	80.3908
PRNP	-1.38553	8.88562	-15.5172	4.28057e-40	1.16651e-38	80.3515
CHST3	-0.859876	7.54148	-15.4961	4.28439e-40	1.16651e-38	80.3478
FAM158A	0.683348	7.10197	15.495	4.3254e-40	1.17639e-38	80.3383
YBX1	-0.719292	10.9476	-15.4911	4.47136e-40	1.21475e-38	80.3053
CCNA2	0.769803	6.4142	15.4864	4.6576e-40	1.26397e-38	80.2646
DHDDS	-1.0502	7.68379	-15.4776	5.13243e-40	1.3913e-38	80.1684
PKM2	0.862255	9.23981	15.4722	5.26145e-40	1.42472e-38	80.1433
BC038299	-0.899815	6.59693	-15.4735	5.31898e-40	1.43873e-38	80.1328
THOC6	0.616858	7.49862	15.47	5.36335e-40	1.44915e-38	80.1242
UST	-0.80525	6.76962	-15.4658	5.55693e-40	1.49983e-38	80.0889
MAP3K8	-1.06419	7.6104	-15.4676	5.65793e-40	1.52543e-38	80.0715
C10orf10	-1.73277	9.50384	-15.4871	6.21056e-40	1.67261e-38	79.9829
ALDH18A1	0.772991	8.23279	15.4485	6.45158e-40	1.73564e-38	79.9403
CDO1	-1.71838	7.48828	-15.4756	7.01998e-40	1.88651e-38	79.8613
TARS2	0.551221	6.47806	15.437	7.12276e-40	1.91206e-38	79.8418
SLC25A39	0.677317	10.2806	15.4361	7.17677e-40	1.92447e-38	79.8343
PPP1R1A	-2.22874	7.9062	-15.4774	7.32512e-40	1.96214e-38	79.8199
RNF187	0.453007	6.45148	15.4321	7.42817e-40	1.9876e-38	79.8
KIF1B	-0.736097	7.34411	-15.4277	7.71666e-40	2.06257e-38	79.7621
BC087859	-0.529978	6.03659	-15.4273	7.73758e-40	2.06593e-38	79.7594
HLF	-0.763829	6.41001	-15.4258	7.84222e-40	2.09162e-38	79.7461
MPRIP	-0.884476	7.63474	-15.4189	8.32252e-40	2.21734e-38	79.6869
CCNB1	0.803312	6.14591	15.4229	8.90614e-40	2.37029e-38	79.6211
NHP2	0.660078	8.90698	15.4102	8.96948e-40	2.38459e-38	79.6124
NAALAD2	-0.842556	6.43776	-15.4109	9.08025e-40	2.41146e-38	79.6005
TPPP3	-1.13738	7.11448	-15.4206	9.19213e-40	2.43857e-38	79.5898
Nbla00301	-0.392098	6.12399	-15.4056	9.32757e-40	2.47186e-38	79.5734
USP36	-0.833033	7.24186	-15.4006	9.73363e-40	2.57671e-38	79.531
JMJD4	0.579416	6.76519	15.3889	1.07654e-39	2.84681e-38	79.4307
C1orf131	0.559849	8.47053	15.3829	1.13375e-39	2.99491e-38	79.3792
MDH2	0.507681	12.0855	15.3753	1.21022e-39	3.19352e-38	79.3142
GK	0.621418	6.22343	15.3734	1.22991e-39	3.24203e-38	79.2982
ZNF579	0.523653	6.41167	15.3703	1.26314e-39	3.32609e-38	79.2716
NUP50	0.492409	6.87778	15.3698	1.26939e-39	3.33901e-38	79.2667
S100P	3.25741	7.8118	15.4089	1.34939e-39	3.54394e-38	79.2122
NMRAL1	0.848397	9.31276	15.3626	1.35015e-39	3.54394e-38	79.2053
IGSF9	1.06425	6.76233	15.3749	1.35953e-39	3.56478e-38	79.2002
TDRD10	-0.623679	6.2113	-15.3524	1.47339e-39	3.85855e-38	79.1184
NCBP2	0.527209	7.08971	15.3523	1.47468e-39	3.85855e-38	79.1175
MRGPRF	-0.798651	6.75328	-15.3484	1.52437e-39	3.98439e-38	79.0845
RAB11FIP2	-0.56931	8.1545	-15.3474	1.53819e-39	4.01629e-38	79.0755
TACC3	0.759133	6.34269	15.3465	1.55025e-39	4.04352e-38	79.0678
PDLIM7	0.912904	7.18904	15.3353	1.70677e-39	4.44708e-38	78.972
TUBB2B	-1.86775	8.19468	-15.3702	1.75103e-39	4.55764e-38	78.9518
RNF38	-0.590243	8.78255	-15.3315	1.76334e-39	4.58488e-38	78.9396
KIF11	0.762261	6.16955	15.333	1.83882e-39	4.77613e-38	78.8988
POLA2	0.62026	7.60013	15.3215	1.92105e-39	4.98451e-38	78.8543
C2orf88	-0.883178	6.57284	-15.3236	1.92775e-39	4.99666e-38	78.8512
KIAA1217	-0.77676	7.98704	-15.3186	1.9703e-39	5.10162e-38	78.8291
ATF6	0.673497	8.53644	15.3133	2.06249e-39	5.33475e-38	78.7836
EFNA4	0.748245	6.59552	15.3084	2.15034e-39	5.55619e-38	78.7421
MBNL2	-1.04297	8.73787	-15.3006	2.30093e-39	5.93836e-38	78.6747
TSR1	-0.501603	7.01811	-15.3004	2.30302e-39	5.93836e-38	78.6738
TPM3	0.91631	7.72565	15.2967	2.37787e-39	6.125e-38	78.642
ANXA9	1.24399	6.55261	15.3238	2.39638e-39	6.16626e-38	78.6382
KIF26B	0.572273	5.86287	15.3075	2.40026e-39	6.16985e-38	78.6343
PRPF19	0.721786	8.45294	15.294	2.43371e-39	6.24937e-38	78.6189
RASIP1	-1.06517	8.5092	-15.2941	2.47201e-39	6.34117e-38	78.6036
TSEN34	0.625046	9.48469	15.2833	2.66726e-39	6.83495e-38	78.5277
CNN1	-1.81633	7.65507	-15.315	2.80474e-39	7.17984e-38	78.4829
GOLPH3L	0.77541	7.95499	15.2755	2.85235e-39	7.2942e-38	78.4609
SNAP47	0.518212	7.10904	15.273	2.91549e-39	7.44801e-38	78.4391
HPN	1.35216	7.0348	15.2941	3.05682e-39	7.80102e-38	78.3957
ZCCHC11	-0.666759	7.41634	-15.267	3.0677e-39	7.82074e-38	78.3885
ZFP42	-0.878958	6.22661	-15.2801	3.1049e-39	7.90746e-38	78.3785
PRR15L	1.23996	8.44879	15.278	3.14907e-39	8.01174e-38	78.3644
WWP2	-0.458723	7.40161	-15.2547	3.4116e-39	8.67077e-38	78.2827
NKTR	-0.790942	10.0431	-15.2542	3.42546e-39	8.6971e-38	78.2787
ANKRD12	-0.522212	8.07396	-15.2507	3.53117e-39	8.95633e-38	78.2484
YIPF1	0.731405	8.50597	15.2457	3.68482e-39	9.33651e-38	78.2061
HMMR	0.808659	6.08518	15.2611	3.73237e-39	9.44734e-38	78.1956
C15orf28	-0.554073	6.46602	-15.2435	3.75518e-39	9.4954e-38	78.1872
RBM45	0.444253	7.19443	15.2303	4.20421e-39	1.062e-37	78.0748
CEP55	0.919102	6.47958	15.2307	4.50531e-39	1.1369e-37	78.0072
ALDH1A1	-1.59945	9.2042	-15.2471	4.716e-39	1.18793e-37	77.9647
GMCL1	0.610815	6.91523	15.2169	4.71708e-39	1.18793e-37	77.9603
EXO1	0.896177	6.23084	15.2326	4.72513e-39	1.18875e-37	77.9608
PLAC9	-1.79026	9.66832	-15.2483	4.8762e-39	1.22552e-37	77.9322
C6orf1	0.63508	6.77094	15.2026	5.33453e-39	1.33935e-37	77.8378
ILF2	0.681303	10.625	15.199	5.50384e-39	1.38046e-37	77.8067
DLGAP5	0.658751	6.10941	15.1979	5.55307e-39	1.3914e-37	77.7979
CR607800	-0.328919	5.94494	-15.1951	5.68851e-39	1.42391e-37	77.7739
NUDT16L1	0.725692	7.86986	15.1947	5.70987e-39	1.42781e-37	77.7702
PPP1R12C	-0.445814	6.65384	-15.1928	5.80448e-39	1.45001e-37	77.7538
ELMOD2	0.701107	6.94766	15.1869	6.10449e-39	1.52342e-37	77.7036
FOXN2	-0.9069	8.20157	-15.1856	6.17056e-39	1.53837e-37	77.6929
TIGD5	0.745183	7.85413	15.1833	6.2953e-39	1.56789e-37	77.673
AK130049	-1.1295	8.01411	-15.1845	6.6782e-39	1.66159e-37	77.6154
KIF4A	0.585259	5.89134	15.1767	7.29699e-39	1.81373e-37	77.5276
CCT3	0.768003	9.73708	15.1616	7.58677e-39	1.88387e-37	77.4873
CST2	0.862911	5.99249	15.1866	7.76231e-39	1.92553e-37	77.4684
ABLIM1	-0.972699	10.2171	-15.1543	8.07551e-39	2.00123e-37	77.4252
ARHGEF10	-0.78731	8.80629	-15.1507	8.32601e-39	2.06125e-37	77.3948
C10orf54	-0.860019	7.2264	-15.1388	9.22157e-39	2.28068e-37	77.2931
HYAL1	-0.959112	7.37093	-15.1378	9.29955e-39	2.29768e-37	77.2847
CIB1	0.670381	11.3616	15.1323	9.7513e-39	2.4069e-37	77.2375
TMBIM1	-0.858889	7.8125	-15.1306	9.89432e-39	2.43978e-37	77.223
C9orf169	0.871555	6.22327	15.1416	1.01809e-38	2.50767e-37	77.1966
ZBTB4	-0.629891	10.1522	-15.1272	1.01898e-38	2.50767e-37	77.1937
MSRB3	-1.05592	8.25672	-15.1257	1.05547e-38	2.59488e-37	77.1591
PTPN6	0.828031	8.17416	15.1154	1.12717e-38	2.76842e-37	77.0933
ZAK	-1.18089	9.67245	-15.1149	1.22484e-38	3.00534e-37	77.0119
TMEM100	-1.17344	6.84194	-15.1216	1.26193e-38	3.09328e-37	76.9836
FUS	0.608017	7.07257	15.1012	1.27283e-38	3.11692e-37	76.9724
UNC5B	0.652519	6.43214	15.0978	1.31123e-38	3.20781e-37	76.9428
UBE2G2	-0.863345	8.02874	-15.0976	1.31328e-38	3.20966e-37	76.9412
DOPEY2	0.945037	9.07263	15.0923	1.37403e-38	3.35483e-37	76.8962
RAB3IL1	-0.978381	8.96	-15.0894	1.40911e-38	3.4371e-37	76.8711
KLHL3	-0.879832	7.69604	-15.088	1.42644e-38	3.47594e-37	76.859
GNG11	-1.39454	9.70257	-15.1078	1.43886e-38	3.50278e-37	76.8533
MT1M	-1.4203	7.3781	-15.1065	1.53262e-38	3.72737e-37	76.7913
SLC7A8	0.972569	8.11313	15.0793	1.53641e-38	3.73294e-37	76.785
MAGED1	0.980964	9.58224	15.0746	1.59962e-38	3.88272e-37	76.7449
LEPREL1	-0.96031	7.6815	-15.0674	1.70121e-38	4.12527e-37	76.6836
CASP3	0.533908	8.40621	15.0604	1.80689e-38	4.37726e-37	76.6237
HABP4	-0.66006	7.07508	-15.0585	1.83586e-38	4.4431e-37	76.6078
HEATR5B	-0.494602	8.16159	-15.0486	1.99961e-38	4.83469e-37	76.5228
REV1	-0.549884	8.00695	-15.0464	2.0364e-38	4.91887e-37	76.5047
AK055360	-0.341199	5.83317	-15.0442	2.0752e-38	5.0077e-37	76.4859
PALM	-1.23472	9.33166	-15.053	2.15325e-38	5.19101e-37	76.451
LOC389493	1.76811	7.7111	15.0748	2.16729e-38	5.21978e-37	76.4477
COPB2	0.639576	9.53869	15.0371	2.20547e-38	5.30659e-37	76.4253
HJURP	0.799294	6.21276	15.0397	2.32891e-38	5.59817e-37	76.3724
POLE2	0.608391	6.66124	15.0297	2.35157e-38	5.64718e-37	76.3615
LY86	0.978178	7.82842	15.0291	2.36194e-38	5.6666e-37	76.3571
GLB1	0.663023	9.69758	15.0223	2.50535e-38	6.00487e-37	76.2984
CAPN9	1.37956	6.61064	15.0536	2.51645e-38	6.02565e-37	76.2986
ARHGAP39	1.19747	8.11296	15.0207	2.83388e-38	6.77921e-37	76.1776
HDAC11	0.689911	6.55296	15.0056	2.88895e-38	6.90428e-37	76.1566
TMEM87B	0.456566	6.22344	15.0031	2.95203e-38	7.04826e-37	76.1351
PCNXL3	0.548654	7.51703	15.0007	3.01435e-38	7.19014e-37	76.1143
KCTD12	-1.12378	9.16507	-15.0061	3.03406e-38	7.2302e-37	76.1088
TBC1D7	0.713737	7.68422	14.9943	3.18432e-38	7.581e-37	76.0598
LHX6	-1.11557	7.53135	-14.993	3.50929e-38	8.34667e-37	75.9645
PNKD	1.13005	7.54651	14.9917	3.57672e-38	8.49891e-37	75.9457
RALGPS2	0.721372	6.04489	14.9914	3.61541e-38	8.58262e-37	75.9351
RNF113A	0.56675	7.30834	14.9688	3.96218e-38	9.39683e-37	75.8423
NUBP2	0.498427	6.78687	14.9678	3.99598e-38	9.46795e-37	75.8338
E2F4	-0.45674	8.18283	-14.9662	4.05034e-38	9.58762e-37	75.8204
MCM2	0.933134	7.07417	14.9644	4.1242e-38	9.75315e-37	75.8024
CLDND2	-1.23494	7.6819	-14.9779	4.22184e-38	9.97455e-37	75.7815
ZFAND5	-0.621969	11.0519	-14.9545	4.47834e-38	1.05705e-36	75.7204
NDUFA7	0.671645	9.29242	14.9502	4.64483e-38	1.09531e-36	75.6841
SMAD4	-0.55573	8.86024	-14.9474	4.76008e-38	1.12142e-36	75.6597
OXCT1	-0.743104	6.72139	-14.9378	5.1669e-38	1.21611e-36	75.5781
BIN1	-1.12138	8.68144	-14.9391	5.41416e-38	1.2731e-36	75.5325
CENPM	1.00382	6.67072	14.9335	5.91615e-38	1.38982e-36	75.445
STRBP	0.74287	7.305	14.9197	6.03145e-38	1.41557e-36	75.4241
FAM43A	-0.831047	8.02467	-14.9185	6.09611e-38	1.42939e-36	75.4135
ZNF25	-0.575689	8.43702	-14.9161	6.2229e-38	1.45774e-36	75.393
NUMB	-0.448067	9.44006	-14.9159	6.23393e-38	1.45895e-36	75.3912
ZMYND10	0.698181	6.14144	14.9122	6.60514e-38	1.54437e-36	75.3341
GGPS1	0.668416	9.11246	14.9065	6.75629e-38	1.57823e-36	75.3112
PTPLAD1	1.04428	9.3827	14.9058	6.86611e-38	1.60237e-36	75.2953
MRPS34	0.652858	6.72019	14.9	7.13941e-38	1.66459e-36	75.2563
ZG16B	1.71944	8.02914	14.9317	7.25593e-38	1.69017e-36	75.245
TM4SF18	-1.16828	8.31378	-14.9089	7.26592e-38	1.69091e-36	75.2404
TRIB3	1.04328	7.61921	14.9021	7.30415e-38	1.69821e-36	75.2343
MLXIPL	-1.50313	6.65947	-14.9285	7.50714e-38	1.74378e-36	75.2113
EPAS1	-1.31721	10.1912	-14.9097	7.611e-38	1.76625e-36	75.1951
PEX13	0.578822	7.23651	14.8823	8.31142e-38	1.92699e-36	75.105
SLC35B1	0.638661	9.51279	14.8782	8.60278e-38	1.99268e-36	75.0707
RMI1	0.765754	7.1825	14.877	8.69699e-38	2.01263e-36	75.0599
MRPL21	0.86721	9.48343	14.8742	8.90215e-38	2.05819e-36	75.0367
SKAP1	1.24631	7.61287	14.8824	9.64891e-38	2.22876e-36	74.9591
GPR172A	0.832738	8.59266	14.8631	9.78969e-38	2.25918e-36	74.9421
HSD17B6	0.843361	6.18264	14.877	9.85823e-38	2.27288e-36	74.9373
C1orf35	0.548221	7.81242	14.861	9.96725e-38	2.29589e-36	74.9242
ANO6	-1.0063	8.94839	-14.8487	1.10813e-37	2.55014e-36	74.8188
H3F3A	1.28894	8.07298	14.8525	1.25349e-37	2.88199e-36	74.6988
TBC1D15	-0.584341	13.6177	-14.8331	1.26589e-37	2.90781e-36	74.6863
THAP4	0.619335	7.54679	14.833	1.26748e-37	2.90876e-36	74.6851
MTA3	0.688375	8.17306	14.8327	1.27031e-37	2.91228e-36	74.6829
FAM156B	-0.608939	8.19261	-14.8326	1.27136e-37	2.91228e-36	74.682
DTYMK	0.704117	7.66623	14.8311	1.28811e-37	2.94794e-36	74.669
NEK2	1.07712	6.20599	14.8591	1.29532e-37	2.9617e-36	74.6676
RAD51AP1	0.783494	6.48443	14.8256	1.3503e-37	3.08457e-36	74.6221
TSSC1	0.499862	7.87303	14.8247	1.36016e-37	3.10425e-36	74.6148
MAP1LC3C	-0.697454	6.19663	-14.8213	1.40777e-37	3.20995e-36	74.5807
LEF1	1.20886	7.03075	14.8371	1.44448e-37	3.29062e-36	74.5578
IFI30	1.14351	7.22433	14.8313	1.44718e-37	3.29376e-36	74.5552
FREM1	-0.764288	6.42491	-14.8169	1.45469e-37	3.30782e-36	74.548
RGS2	-1.87311	9.77283	-14.8464	1.52173e-37	3.45709e-36	74.5082
NCRNA00260	-0.599646	6.25835	-14.8084	1.56337e-37	3.54846e-36	74.4763
BCL2L1	0.572325	10.3725	14.8044	1.61795e-37	3.66897e-36	74.4421
TUBA1C	0.72093	11.6848	14.8041	1.62198e-37	3.67475e-36	74.4397
SULT1A1	-0.853643	11.5107	-14.7985	1.70188e-37	3.85132e-36	74.3918
GPR124	-0.990489	7.85143	-14.7991	1.70301e-37	3.85132e-36	74.3912
EXOC6	0.687839	7.6108	14.7938	1.77201e-37	4.0037e-36	74.3516
SGPL1	0.547229	6.93921	14.7934	1.77777e-37	4.01307e-36	74.3484
CSNK2B	0.491152	10.5738	14.7932	1.78085e-37	4.01637e-36	74.3467
IFNA8	0.649368	7.54077	14.7867	1.88365e-37	4.24437e-36	74.2908
TBC1D2B	-0.756671	8.74681	-14.7824	1.95316e-37	4.39701e-36	74.2548
SPC25	0.442123	5.98352	14.7811	1.97467e-37	4.44141e-36	74.2439
C12orf44	0.590911	8.95692	14.7713	2.14707e-37	4.82478e-36	74.1606
CETN2	0.61059	10.9378	14.7699	2.17421e-37	4.88136e-36	74.1481
CHRDL1	-0.632012	6.04966	-14.7674	2.27246e-37	5.09733e-36	74.1045
RNF121	0.563009	8.60619	14.7615	2.33576e-37	5.23459e-36	74.0768
ARNT2	1.32037	6.91085	14.7779	2.53511e-37	5.67623e-36	73.9991
GOT1	0.731967	8.67447	14.7485	2.60927e-37	5.837e-36	73.9666
DMD	-0.694548	7.01077	-14.7461	2.66359e-37	5.95316e-36	73.9461
CAPN3	-0.729207	7.0821	-14.7438	2.71822e-37	6.0698e-36	73.9259
UBE2E2	-0.877887	8.68103	-14.7432	2.73021e-37	6.09109e-36	73.9215
PA2G4	0.581494	9.22441	14.7396	2.81642e-37	6.27779e-36	73.8906
CELF2	-0.997438	6.97143	-14.7459	2.82934e-37	6.30093e-36	73.887
VPS28	0.677222	9.64981	14.7346	2.93954e-37	6.54047e-36	73.848
RUVBL2	0.532773	7.89177	14.7268	3.14184e-37	6.98433e-36	73.7818
RALGDS	-1.16686	9.69317	-14.731	3.29139e-37	7.31024e-36	73.7369
SMTN	-0.621694	7.68638	-14.7205	3.31532e-37	7.35682e-36	73.7283
ELANE	-0.408685	5.87113	-14.7203	3.3226e-37	7.36454e-36	73.7261
ZNF652	-0.922775	11.235	-14.7202	3.32505e-37	7.36454e-36	73.7254
RASSF7	1.28459	9.12155	14.7367	3.3277e-37	7.36454e-36	73.727
ZYX	-0.915256	9.55749	-14.7198	3.33672e-37	7.37792e-36	73.7219
TRMT12	0.659555	7.84149	14.7192	3.35385e-37	7.4092e-36	73.7168
PPARG	-1.87963	9.0709	-14.7486	3.50564e-37	7.73765e-36	73.6778
KIF22	0.668348	7.23752	14.7114	3.58344e-37	7.90235e-36	73.6509
CDCA3	0.729946	6.07201	14.7158	3.81169e-37	8.39822e-36	73.5912
C20orf4	0.487204	8.70765	14.701	3.91851e-37	8.62593e-36	73.5619
BAZ2B	-0.593647	8.69094	-14.6979	4.02323e-37	8.84862e-36	73.5357
CKAP2L	0.755	6.13239	14.6934	4.57022e-37	1.00428e-35	73.4104
GCAT	0.845857	7.23441	14.6821	4.60354e-37	1.0107e-35	73.4016
DICER1	-0.606362	8.42615	-14.6813	4.63637e-37	1.01701e-35	73.3945
HEXIM2	0.624945	6.52847	14.6761	4.8458e-37	1.06201e-35	73.3506
DCTPP1	0.884058	9.17317	14.6741	4.92865e-37	1.07922e-35	73.3337
HCG2P7	-0.832616	12.0839	-14.6707	5.07633e-37	1.11058e-35	73.3043
NOTCH4	-1.0158	7.73399	-14.6733	5.10406e-37	1.11566e-35	73.2994
ANK2	-0.936117	6.56966	-14.6775	5.19314e-37	1.13393e-35	73.2831
LAMB3	-1.22857	7.60387	-14.6849	5.19679e-37	1.13393e-35	73.2835
SOCS3	-1.5901	7.28719	-14.6992	5.23023e-37	1.14023e-35	73.2794
ZC3H12B	-0.486548	6.18349	-14.6654	5.31043e-37	1.1567e-35	73.2595
C16orf59	0.77406	6.25622	14.6626	5.71113e-37	1.24288e-35	73.1879
PER2	-0.954054	9.44318	-14.6567	5.72063e-37	1.24386e-35	73.1854
SHPRH	-0.428717	6.6517	-14.6562	5.74304e-37	1.24764e-35	73.1815
CD209	-1.35604	7.07314	-14.6738	6.15695e-37	1.33639e-35	73.1161
PAK4	0.751656	7.78867	14.6467	6.22988e-37	1.35104e-35	73.1006
ZNF219	-0.714301	7.77837	-14.6462	6.25689e-37	1.35571e-35	73.0963
BCL2L2	-0.686434	8.96726	-14.6454	6.29832e-37	1.3635e-35	73.0897
NUDT21	-0.676844	7.58004	-14.6446	6.34531e-37	1.37248e-35	73.0823
MAN2A2	-0.680991	6.91203	-14.6439	6.38334e-37	1.3795e-35	73.0764
ITIH5	-0.941494	6.27976	-14.6608	6.43911e-37	1.39034e-35	73.0704
C16orf75	0.855024	7.30393	14.6394	6.62979e-37	1.43027e-35	73.0387
GCFC	-0.607698	8.56657	-14.6313	7.10766e-37	1.53203e-35	72.9694
FAM83H	1.3089	8.27099	14.6482	7.23781e-37	1.55873e-35	72.9542
CENPL	0.551986	6.37701	14.6267	7.38991e-37	1.59011e-35	72.9307
JPH2	-0.460337	6.01338	-14.6262	7.42113e-37	1.59545e-35	72.9265
C13orf34	0.535743	6.3486	14.6132	8.29399e-37	1.78156e-35	72.8158
FOXM1	0.719748	5.92142	14.6342	8.40198e-37	1.8032e-35	72.8063
SOD3	-1.18371	6.87157	-14.6311	8.42958e-37	1.80756e-35	72.8027
GALNT10	0.802576	7.52936	14.6097	8.54568e-37	1.83087e-35	72.7861
CLCN6	-0.575251	7.36558	-14.6091	8.58613e-37	1.83795e-35	72.7814
RUNDC2A	-0.735106	7.32668	-14.6085	8.63276e-37	1.84634e-35	72.776
TOMM6	0.568272	10.3379	14.6062	8.80149e-37	1.88081e-35	72.7567
RNPEP	0.766018	8.12007	14.6042	8.95371e-37	1.91169e-35	72.7397
SLC35A4	0.523057	8.36413	14.603	9.05116e-37	1.93084e-35	72.7289
ZNF295	-0.731468	7.35412	-14.6009	9.21441e-37	1.96397e-35	72.7111
LEPREL4	0.845147	7.76885	14.5994	9.3287e-37	1.98663e-35	72.6988
TMEM205	0.677117	11.1339	14.5967	9.54933e-37	2.03187e-35	72.6756
ECM2	-1.57829	9.09682	-14.6207	9.90436e-37	2.10561e-35	72.6435
MRPL9	0.53779	7.56576	14.586	1.04632e-36	2.2225e-35	72.5847
PDRG1	0.723597	8.12587	14.5812	1.09007e-36	2.31346e-35	72.5439
HSPA14	0.553393	7.70281	14.5648	1.25346e-36	2.65795e-35	72.4049
MYC	-1.5372	9.7023	-14.5877	1.29508e-36	2.74387e-35	72.3764
HAGHL	0.909669	6.58728	14.5679	1.29934e-36	2.75054e-35	72.3702
GFRA2	-0.819048	7.14824	-14.5605	1.3008e-36	2.75128e-35	72.368
ARHGAP11A	0.270585	5.84256	14.5578	1.33069e-36	2.81211e-35	72.3454
CDK4	0.479388	9.50126	14.556	1.35113e-36	2.85288e-35	72.3303
USP39	0.443333	8.53754	14.5557	1.35422e-36	2.85697e-35	72.328
CANT1	0.880101	8.84363	14.5521	1.39687e-36	2.94444e-35	72.2971
DPH5	0.619957	7.33501	14.5484	1.44124e-36	3.0354e-35	72.266
UBL3	-0.68082	9.15289	-14.5473	1.45534e-36	3.06251e-35	72.2563
MRPL49	0.520319	7.47835	14.5468	1.46214e-36	3.0742e-35	72.2517
S100A6	-1.07593	11.4547	-14.548	1.4967e-36	3.14421e-35	72.229
CORO2A	0.894786	7.80455	14.5367	1.59333e-36	3.34438e-35	72.1662
RETSAT	-1.18176	7.47193	-14.5479	1.64987e-36	3.46012e-35	72.1338
C1orf172	0.670074	6.57191	14.5291	1.69945e-36	3.5611e-35	72.102
ZNF446	0.508566	7.32151	14.5286	1.70704e-36	3.57398e-35	72.0976
C16orf80	-0.51297	8.28227	-14.5221	1.8052e-36	3.77633e-35	72.042
ZDHHC16	0.621902	9.68875	14.5213	1.81728e-36	3.79839e-35	72.0353
C9orf46	0.935286	9.58219	14.5194	1.84593e-36	3.85503e-35	72.0198
ATP6V0B	0.730344	10.6266	14.5184	1.86252e-36	3.8864e-35	72.0109
TSPAN17	0.63903	9.59546	14.5171	1.88337e-36	3.92662e-35	71.9998
DTWD2	-1.09018	9.73614	-14.5222	1.88638e-36	3.92959e-35	71.999
C20orf160	-0.902381	7.34978	-14.5162	1.89785e-36	3.95016e-35	71.9922
BLZF1	-1.01939	11.1689	-14.5094	2.02001e-36	4.20091e-35	71.9302
PPP2R5C	0.539226	8.39979	14.4998	2.18232e-36	4.53466e-35	71.8532
KCTD9	-0.552954	7.47769	-14.4979	2.21746e-36	4.60383e-35	71.8373
CPNE8	-0.803642	6.87536	-14.4928	2.31721e-36	4.80691e-35	71.7935
FLOT1	0.59842	9.63551	14.4925	2.32354e-36	4.81602e-35	71.7908
MRAP	-2.34051	7.55277	-14.5237	2.4766e-36	5.12897e-35	71.7332
BQ439091	-0.69421	7.0452	-14.4848	2.48008e-36	5.13191e-35	71.7259
AGTPBP1	-0.515053	7.30327	-14.4817	2.54707e-36	5.26613e-35	71.6994
GPSM2	0.7057	6.63738	14.4795	2.59488e-36	5.36052e-35	71.6809
ACOT4	1.08413	7.99068	14.4829	2.69378e-36	5.5602e-35	71.6449
C16orf53	0.772259	8.04374	14.4703	2.80595e-36	5.78693e-35	71.6031
MATN3	1.09321	6.37187	14.4815	3.13162e-36	6.45321e-35	71.4975
CSE1L	0.587098	9.39837	14.4555	3.18441e-36	6.55655e-35	71.4772
NFIB	-1.28216	11.0918	-14.4708	3.19685e-36	6.57673e-35	71.4758
AK001020	-0.864044	10.064	-14.4547	3.20478e-36	6.58757e-35	71.4709
MAPKAP1	0.545406	6.50811	14.4518	3.28704e-36	6.75108e-35	71.4457
NACAD	-0.903311	7.11725	-14.4494	3.35635e-36	6.88772e-35	71.4249
NFYB	-0.422024	6.47747	-14.4474	3.41248e-36	6.99713e-35	71.4084
MARK3	-0.39258	7.1483	-14.4404	3.6216e-36	7.41979e-35	71.3492
DUSP28	0.498085	7.78131	14.4401	3.63069e-36	7.43229e-35	71.3467
KIF24	0.4795	5.95393	14.4395	3.64848e-36	7.46256e-35	71.3419
KLHL35	0.974537	7.4373	14.4343	3.90513e-36	7.98092e-35	71.2747
ECT2	0.993438	7.16757	14.4355	3.96415e-36	8.09488e-35	71.2602
MB	1.29801	7.57532	14.4501	3.97273e-36	8.10575e-35	71.2603
IL33	-1.20177	7.83303	-14.4362	4.2707e-36	8.70655e-35	71.1875
DMRT2	-0.988362	6.484	-14.4354	4.31311e-36	8.78579e-35	71.1777
LMBRD1	-0.791493	9.39237	-14.4146	4.5105e-36	9.18034e-35	71.1308
SLC19A3	-2.17752	7.62886	-14.45	4.56825e-36	9.29027e-35	71.1238
KIF23	0.642107	6.15886	14.4043	4.92463e-36	1.00068e-34	71.0434
AK023584	-0.458973	6.47733	-14.3892	5.60057e-36	1.1371e-34	70.9155
HIC2	-0.458148	7.07504	-14.3858	5.76607e-36	1.16975e-34	70.8865
C9orf114	0.5996	8.27478	14.3854	5.78616e-36	1.17287e-34	70.883
CCDC85A	-1.03921	6.5182	-14.4005	5.91634e-36	1.19731e-34	70.8636
ANKRD35	-1.05472	8.0017	-14.3887	5.91639e-36	1.19731e-34	70.8618
DLG3	0.564599	6.23528	14.3822	5.94336e-36	1.20179e-34	70.8564
RDH11	0.605844	9.89796	14.3789	6.11583e-36	1.23566e-34	70.8279
ASPA	-0.835078	6.24108	-14.3852	6.43183e-36	1.29844e-34	70.7797
COX8A	0.596214	11.6933	14.3641	6.93839e-36	1.39957e-34	70.7024
ZNF239	0.880384	7.4858	14.3575	7.33675e-36	1.47872e-34	70.6468
ZNF616	0.479654	6.7048	14.3545	7.52913e-36	1.51627e-34	70.6211
RMND5B	0.589849	7.22556	14.3526	7.64764e-36	1.53889e-34	70.6055
LPHN2	-0.745532	7.43222	-14.3509	7.7629e-36	1.56081e-34	70.5906
LAT2	0.745071	6.73645	14.3491	7.88048e-36	1.58317e-34	70.5757
ARMCX4	-0.638307	6.61386	-14.3327	9.06378e-36	1.81942e-34	70.4365
C9orf16	0.485299	6.53577	14.3312	9.17602e-36	1.84047e-34	70.4243
CA311526	-0.331323	5.82872	-14.3294	9.32071e-36	1.86798e-34	70.4087
CD81	-0.566987	13.4089	-14.3276	9.46249e-36	1.89486e-34	70.3937
BX110921	-0.417686	6.66667	-14.3236	9.7881e-36	1.95849e-34	70.36
ABHD16A	0.514562	8.47197	14.3235	9.79875e-36	1.95904e-34	70.3589
XTP6	0.605132	6.54432	14.3228	9.8568e-36	1.96906e-34	70.3531
PPT1	0.869579	10.7793	14.3133	1.06837e-35	2.13254e-34	70.2729
AK125352	-0.569929	6.23243	-14.3116	1.08453e-35	2.16305e-34	70.258
MR1	0.716496	7.13151	14.3058	1.13955e-35	2.27096e-34	70.2087
BX101252	-0.470425	6.36058	-14.3051	1.1462e-35	2.28239e-34	70.2029
HSPC072	-0.631229	10.6527	-14.3022	1.17456e-35	2.33699e-34	70.1786
SLC39A3	0.477465	8.91111	14.2909	1.29298e-35	2.57053e-34	70.0831
NCBP1	0.553345	7.29695	14.2884	1.32091e-35	2.62397e-34	70.0618
RBPMS2	-1.23353	7.94126	-14.3022	1.35117e-35	2.68193e-34	70.0418
LCMT1	0.621575	9.74867	14.2846	1.36472e-35	2.70665e-34	70.0293
BARD1	0.92577	7.81997	14.2843	1.36842e-35	2.71182e-34	70.0267
DTX3L	0.478882	6.03925	14.2815	1.40098e-35	2.77415e-34	70.0033
MFAP5	-1.96793	9.571	-14.3146	1.40761e-35	2.78506e-34	70.0038
BRI3BP	0.711288	7.52039	14.2785	1.43683e-35	2.84061e-34	69.9781
FOXK1	-0.718753	13.1083	-14.275	1.48068e-35	2.92496e-34	69.9482
BX648950	-0.539247	8.28787	-14.2732	1.50311e-35	2.96691e-34	69.9332
CHCHD5	0.631156	8.77458	14.2718	1.52185e-35	3.00151e-34	69.9209
LSM7	0.558014	9.89551	14.2636	1.63174e-35	3.2157e-34	69.8516
MICALCL	0.830905	6.40079	14.2682	1.6624e-35	3.27351e-34	69.8341
LOC113230	0.620651	6.55114	14.2599	1.68394e-35	3.31331e-34	69.8202
NPR2	-0.671053	7.02637	-14.258	1.71132e-35	3.36452e-34	69.8042
MAP3K7	-0.513264	8.54836	-14.2578	1.71307e-35	3.36529e-34	69.8032
LEO1	0.750842	7.80169	14.2525	1.79237e-35	3.51829e-34	69.7581
TWIST1	-1.01399	7.96061	-14.2491	1.91057e-35	3.74733e-34	69.6953
PSME1	0.590621	11.506	14.2448	1.91451e-35	3.75114e-34	69.6926
AK095707	-0.549091	6.84555	-14.2447	1.91553e-35	3.75114e-34	69.692
LOC100506035	-0.632921	6.56849	-14.2425	1.95247e-35	3.82048e-34	69.673
TLCD1	0.744734	6.41879	14.2409	1.97853e-35	3.86842e-34	69.6598
GMPPA	0.612924	8.66414	14.2401	1.99111e-35	3.88994e-34	69.6535
MEIS2	-0.803167	7.43402	-14.2353	2.07469e-35	4.05004e-34	69.6126
TMEM106C	0.800177	9.25903	14.2344	2.09001e-35	4.07674e-34	69.6053
ARFGEF2	0.524453	6.39074	14.2216	2.33207e-35	4.54535e-34	69.4963
AATF	0.547493	8.53191	14.2211	2.34016e-35	4.55752e-34	69.4928
BROX	0.377609	5.76433	14.2209	2.34529e-35	4.56395e-34	69.4907
AK025332	-0.836688	7.07514	-14.2177	2.41066e-35	4.68747e-34	69.4633
BOC	-0.731002	6.63312	-14.2174	2.41544e-35	4.6931e-34	69.4613
SERF2-C15ORF63	-0.906617	11.5246	-14.2103	2.56703e-35	4.98373e-34	69.4008
PSRC1	0.72258	6.58879	14.2049	2.68721e-35	5.21297e-34	69.3553
EVPL	0.921283	7.03077	14.2071	2.70351e-35	5.24051e-34	69.3497
GPR89A	0.755641	7.27603	14.2006	2.78544e-35	5.39511e-34	69.3195
FAM83D	0.635068	5.98642	14.2097	2.8048e-35	5.42838e-34	69.3142
CYP11A1	-0.526314	6.51163	-14.1977	2.85497e-35	5.52116e-34	69.295
SSR4	0.745571	11.697	14.1939	2.95076e-35	5.70196e-34	69.2622
SLC2A3	-1.4506	9.96688	-14.2168	2.95441e-35	5.70459e-34	69.2646
CAT	-1.19353	9.77359	-14.2052	2.96999e-35	5.73021e-34	69.2576
PRICKLE2	-0.750932	8.79099	-14.1918	3.0033e-35	5.78998e-34	69.2446
KIF2C	0.81557	6.20524	14.2039	3.0222e-35	5.8219e-34	69.2404
TYMP	1.01928	10.8676	14.1895	3.11e-35	5.98639e-34	69.2102
SEMA4A	0.930033	7.79478	14.1866	3.13903e-35	6.03758e-34	69.2007
SKA3	0.406738	5.81171	14.1843	3.20183e-35	6.15362e-34	69.1809
AK131107	-0.261842	5.77358	-14.1815	3.27733e-35	6.29384e-34	69.1578
DDX41	0.450839	7.95131	14.1765	3.41973e-35	6.56224e-34	69.1154
ABCG1	0.758929	7.05029	14.1762	3.42757e-35	6.57219e-34	69.1132
ERICH1	-0.487756	7.81802	-14.1701	3.6105e-35	6.91762e-34	69.0614
ENGASE	-0.501608	6.90518	-14.1692	3.63717e-35	6.96084e-34	69.0541
PARN	0.503918	7.99176	14.1692	3.63867e-35	6.96084e-34	69.0537
HIST1H2BD	1.79208	9.0651	14.1961	3.76976e-35	7.20607e-34	69.0234
SUV39H1	0.521819	7.6885	14.1619	3.87222e-35	7.39624e-34	68.9918
SCAMP1	0.579489	6.21151	14.1593	3.95888e-35	7.55596e-34	68.9698
COMMD3	0.722925	10.9349	14.1591	3.96597e-35	7.56368e-34	68.968
WBP4	-0.549515	7.79756	-14.1555	4.08593e-35	7.78648e-34	68.9384
CCDC46	-0.67369	6.7221	-14.1541	4.13725e-35	7.87822e-34	68.926
BCAT2	0.701067	8.39681	14.153	4.17621e-35	7.94632e-34	68.9166
PLEKHF2	0.862341	6.92981	14.1457	4.45243e-35	8.46542e-34	68.853
MAPK13	1.20154	8.73305	14.1551	4.61358e-35	8.76511e-34	68.8197
TYMS	1.01664	7.29177	14.1464	4.70818e-35	8.93799e-34	68.7986
LOC100289058	-0.444417	6.09215	-14.135	4.86433e-35	9.22737e-34	68.7649
SLC12A8	0.685623	6.46711	14.1182	5.61127e-35	1.06361e-33	68.6228
FCGR1C	0.673215	6.22579	14.1134	5.85226e-35	1.10845e-33	68.581
C12orf48	0.590175	6.1921	14.1071	6.16483e-35	1.16676e-33	68.5292
TIMP1	0.936862	12.666	14.1063	6.20449e-35	1.17337e-33	68.5228
FBXO28	0.614005	7.60944	14.1038	6.34103e-35	1.19828e-33	68.5012
HSPB7	-1.72983	6.90943	-14.1342	6.47975e-35	1.22356e-33	68.4848
PPDPF	0.626044	7.1315	14.1	6.54479e-35	1.23491e-33	68.4697
LOC100129269	-0.586086	6.84292	-14.0966	6.73762e-35	1.27033e-33	68.4408
CDT1	0.768843	6.08797	14.109	6.90086e-35	1.30012e-33	68.4194
C9orf64	0.48191	6.86174	14.093	6.9506e-35	1.30849e-33	68.4099
STMN1	0.824333	7.51729	14.0887	7.20641e-35	1.35562e-33	68.3739
C7orf63	-0.757565	7.62562	-14.0885	7.21889e-35	1.35694e-33	68.3722
NCK2	-0.627244	8.54054	-14.085	7.4352e-35	1.39655e-33	68.3428
CD55	-1.027	8.53348	-14.0885	7.49249e-35	1.40624e-33	68.3359
SRSF4	-0.479678	10.5278	-14.0798	7.76869e-35	1.45698e-33	68.2992
ISCA2	0.446442	6.84648	14.0773	7.94098e-35	1.48817e-33	68.2773
PPARGC1A	-0.607919	6.21183	-14.0729	8.24209e-35	1.54343e-33	68.2403
NOTCH2	-0.510354	7.29577	-14.0703	8.42002e-35	1.57557e-33	68.2191
ZNF79	0.387291	6.03816	14.0693	8.49793e-35	1.58895e-33	68.2099
PKMYT1	0.683234	6.119	14.0653	9.261e-35	1.73032e-33	68.1253
HSD17B10	0.542505	8.19425	14.0542	9.65755e-35	1.80233e-33	68.0827
RSPO3	-1.01413	7.52489	-14.0604	9.66091e-35	1.80233e-33	68.0833
CHD7	-0.684525	7.21443	-14.0512	9.90594e-35	1.84666e-33	68.0574
MTL5	1.02474	6.56116	14.0673	9.92347e-35	1.84853e-33	68.0582
TMED10	-0.743341	8.58034	-14.0479	1.01832e-34	1.89549e-33	68.0299
EPDR1	-1.34518	8.59032	-14.0671	1.03026e-34	1.91628e-33	68.0216
SLC7A10	-1.99023	7.21225	-14.0779	1.0567e-34	1.96399e-33	67.9986
NIPA2	0.456542	9.34079	14.0415	1.07585e-34	1.99808e-33	67.9753
LIMA1	-0.841595	9.11067	-14.0412	1.07799e-34	2.00057e-33	67.9733
RARRES2	-1.49899	10.2041	-14.0648	1.0848e-34	2.0117e-33	67.9709
C5orf4	-1.11243	7.70705	-14.05	1.10239e-34	2.04279e-33	67.9528
FOXS1	0.547963	6.10071	14.0351	1.13553e-34	2.10264e-33	67.9215
DGCR6L	0.658938	10.0863	14.0342	1.14364e-34	2.11607e-33	67.9145
PKD1P1	-0.719879	8.88033	-14.0303	1.18298e-34	2.18723e-33	67.8808
G0S2	-2.26849	7.66485	-14.0651	1.18968e-34	2.19798e-33	67.8809
GATS	-0.72287	7.75453	-14.029	1.19544e-34	2.20699e-33	67.8704
LRRC15	0.946792	6.80596	14.0285	1.28681e-34	2.37391e-33	67.7984
RPP21	0.518043	10.6788	14.0202	1.28788e-34	2.37411e-33	67.7963
WDR74	-0.902253	8.40553	-14.0135	1.364e-34	2.51257e-33	67.7392
BSCL2	0.685389	9.94473	14.006	1.45337e-34	2.67521e-33	67.6761
C14orf82	-0.752457	7.46601	-14.0044	1.47324e-34	2.70978e-33	67.6625
PLS3	-0.983718	8.23063	-14.0058	1.48613e-34	2.73146e-33	67.6543
KLHDC9	1.01426	7.85801	14.0062	1.51597e-34	2.78425e-33	67.6349
KLF2	-1.13586	11.4439	-14.0053	1.58299e-34	2.90518e-33	67.5926
ETFB	-1.11632	9.19292	-13.9989	1.6685e-34	3.05986e-33	67.5402
VIP	-0.508368	6.00574	-13.9885	1.68509e-34	3.088e-33	67.5289
PUSL1	0.506543	6.58652	13.9823	1.77631e-34	3.25277e-33	67.4765
CTDSP2	-0.527354	10.1797	-13.9811	1.79425e-34	3.2832e-33	67.4665
VWF	-1.26447	11.6533	-13.9966	1.79588e-34	3.28376e-33	67.4681
DIMT1L	-0.501628	9.1611	-13.9728	1.9257e-34	3.51854e-33	67.3961
ATP6V0C	0.56869	11.9447	13.9707	1.95898e-34	3.57672e-33	67.3791
TMCO1	0.682002	10.7901	13.968	2.00477e-34	3.65764e-33	67.3561
GTF2IRD1	0.543039	7.10496	13.9665	2.03009e-34	3.70111e-33	67.3436
REPS2	1.18735	7.30432	13.983	2.03766e-34	3.71218e-33	67.3426
INO80B-WBP1	0.53123	9.74853	13.9654	2.04954e-34	3.73109e-33	67.3341
HSPBP1	0.392664	6.11012	13.9568	2.20524e-34	4.0116e-33	67.2613
RERE	-0.648343	9.75134	-13.9551	2.23596e-34	4.06451e-33	67.2475
SNRPB	0.713949	9.66991	13.9437	2.463e-34	4.47393e-33	67.1513
C7orf41	-1.41684	9.90904	-13.965	2.47394e-34	4.49053e-33	67.1504
CORO2B	-0.612496	6.22289	-13.9424	2.49033e-34	4.51697e-33	67.1404
UCK2	0.700367	7.90159	13.9411	2.51875e-34	4.5652e-33	67.1291
PLTP	-1.25866	9.68409	-13.953	2.59899e-34	4.70505e-33	67.1004
LASS2	0.82812	9.03813	13.9373	2.59971e-34	4.70505e-33	67.0976
INTS4L1	-0.657323	6.11148	-13.9409	2.62305e-34	4.74384e-33	67.0895
UGCG	1.13433	8.87625	13.9458	2.64719e-34	4.78401e-33	67.0813
DNAL4	0.608372	9.12198	13.934	2.67333e-34	4.82774e-33	67.0698
RBKS	0.58289	6.92006	13.9303	2.76004e-34	4.9807e-33	67.0381
OPTN	-0.803394	8.89849	-13.9265	2.84987e-34	5.13907e-33	67.0062
GJC2	-0.776406	6.85344	-13.921	2.98579e-34	5.38027e-33	66.9599
FAM102A	0.964713	8.3375	13.9222	2.99308e-34	5.38949e-33	66.9577
NSF	0.616969	6.72905	13.919	3.03672e-34	5.46412e-33	66.943
CD97	-0.990235	8.52714	-13.9207	3.05987e-34	5.50178e-33	66.9359
TPMT	0.617836	8.04788	13.9077	3.34185e-34	6.00446e-33	66.8478
C2orf55	0.762232	8.70994	13.9052	3.41269e-34	6.12635e-33	66.8269
SNCG	-1.40907	7.11728	-13.9309	3.41463e-34	6.12635e-33	66.8305
HEPACAM	-1.46615	6.6509	-13.9334	3.45325e-34	6.19116e-33	66.82
VPS4B	-0.525036	8.97107	-13.8978	3.63396e-34	6.51044e-33	66.7644
DAK	0.493167	6.93465	13.8963	3.67764e-34	6.58395e-33	66.7526
NECAB3	0.686563	6.55078	13.8899	3.88462e-34	6.9495e-33	66.6981
SOX7	-0.903121	6.84183	-13.8926	3.95962e-34	7.07858e-33	66.6799
IQCK	0.709299	9.04717	13.8867	3.9906e-34	7.12882e-33	66.6713
TFE3	-0.589619	6.70213	-13.8864	4.00166e-34	7.14343e-33	66.6686
FAM189A2	-1.48409	7.62344	-13.912	4.01398e-34	7.16029e-33	66.6697
CB135276	-0.53595	6.02724	-13.8754	4.39023e-34	7.82584e-33	66.5764
IGF2BP2	-0.863098	7.33857	-13.8746	4.42129e-34	7.87554e-33	66.5694
AW272352	-0.480538	5.94274	-13.8723	4.50803e-34	8.0243e-33	66.5501
PDE9A	-0.88057	7.31222	-13.8687	4.64816e-34	8.26779e-33	66.5196
RECK	-1.07094	7.37623	-13.8776	4.72569e-34	8.39969e-33	66.5049
HHAT	0.530346	6.18715	13.8563	5.15973e-34	9.1646e-33	66.4157
TCEAL8	0.771404	8.19386	13.8481	5.53037e-34	9.81591e-33	66.3467
CCT6A	0.671256	8.27805	13.8475	5.55795e-34	9.85782e-33	66.3418
SCN4B	-0.682622	6.59705	-13.8474	5.5627e-34	9.85921e-33	66.3409
KCNB1	-0.916979	6.22225	-13.8654	5.61372e-34	9.94254e-33	66.335
CCDC50	-0.749871	9.055	-13.8457	5.64377e-34	9.98862e-33	66.3266
RPP38	0.40017	6.49709	13.8445	5.69956e-34	1.00802e-32	66.3168
CDH5	-1.18265	8.63368	-13.8566	5.76983e-34	1.01972e-32	66.3068
NOSIP	0.434538	9.42836	13.8395	5.94882e-34	1.05061e-32	66.2742
RHOBTB3	-1.434	9.22907	-13.8587	6.12919e-34	1.08169e-32	66.2482
RPA4	-0.382539	6.00466	-13.8354	6.1554e-34	1.08555e-32	66.2402
WAPAL	-0.517018	7.56982	-13.8352	6.16602e-34	1.08665e-32	66.2385
CTSH	0.762523	10.7825	13.8339	6.23466e-34	1.09796e-32	66.2275
RNASET2	0.76382	11.4464	13.8338	6.24268e-34	1.0986e-32	66.2262
OST4	0.518912	10.1106	13.8313	6.37626e-34	1.12131e-32	66.2052
ADAMTS9	-0.861107	7.28422	-13.8311	6.38545e-34	1.12213e-32	66.2037
BATF	0.992711	7.22129	13.836	6.52907e-34	1.14656e-32	66.1828
AGR2	1.86957	7.61541	13.858	6.65032e-34	1.16702e-32	66.1685
CDC45	1.00114	6.51469	13.8424	6.65778e-34	1.16751e-32	66.1648
TRIM28	0.547	8.30052	13.825	6.72187e-34	1.17792e-32	66.1527
GJB2	1.36792	6.50991	13.8474	7.09226e-34	1.24195e-32	66.104
RASL12	-0.771385	7.56216	-13.8172	7.17958e-34	1.25635e-32	66.0871
SAMD1	0.482324	6.25602	13.8132	7.42851e-34	1.29899e-32	66.0532
SLC37A1	0.652743	7.01193	13.8131	7.43598e-34	1.29939e-32	66.0522
LOC285300	-0.708422	6.07159	-13.822	7.59959e-34	1.32704e-32	66.0325
C1orf124	0.399567	6.15172	13.8073	7.81188e-34	1.36315e-32	66.0032
NCDN	0.604136	6.48966	13.8062	7.88083e-34	1.37422e-32	65.9945
AL049390	-0.470923	6.9314	-13.8059	7.90225e-34	1.37699e-32	65.9918
BX110330	-0.470949	5.86336	-13.8078	8.00696e-34	1.39425e-32	65.9792
PRCC	0.465488	7.59292	13.8022	8.14997e-34	1.41816e-32	65.9611
CDC123	0.459767	8.3879	13.8004	8.27766e-34	1.43937e-32	65.9456
CHST7	-0.716008	7.89009	-13.7998	8.31853e-34	1.44547e-32	65.9407
DTL	0.618955	6.09085	13.8001	8.4851e-34	1.47338e-32	65.9214
SHE	-0.897897	6.97542	-13.7983	8.68464e-34	1.50698e-32	65.8984
PAM	-0.9125	10.96	-13.7935	8.77521e-34	1.52163e-32	65.8875
C9orf140	0.891142	6.56794	13.8012	8.85873e-34	1.53504e-32	65.8796
CCDC59	-0.499127	9.667	-13.7912	8.94584e-34	1.54905e-32	65.8684
AFAP1L1	-0.748573	6.65061	-13.7902	9.02447e-34	1.56158e-32	65.8597
AL110204	-0.79984	8.97346	-13.7893	9.09068e-34	1.57194e-32	65.8524
USP5	0.515158	9.44106	13.7876	9.22315e-34	1.59374e-32	65.838
C19orf63	0.309945	5.9217	13.783	9.58495e-34	1.6551e-32	65.7997
SSBP4	0.541633	7.98917	13.7775	1.00414e-33	1.73271e-32	65.7535
IDH2	1.05128	8.9888	13.7835	1.0064e-33	1.7354e-32	65.7523
IMP3	0.457299	10.6835	13.7769	1.00967e-33	1.73985e-32	65.748
GRRP1	-1.31946	8.191	-13.7968	1.01086e-33	1.74068e-32	65.7501
C15orf48	1.99421	8.30721	13.8008	1.08336e-33	1.86424e-32	65.6832
CCL8	-1.71718	8.905	-13.7857	1.19315e-33	2.05174e-32	65.5866
ECHDC3	-1.24531	9.01497	-13.7686	1.23882e-33	2.1288e-32	65.5472
LOC388564	1.28293	9.30336	13.7687	1.25033e-33	2.14709e-32	65.5382
CIDEA	-2.62894	8.67637	-13.7839	1.27287e-33	2.18429e-32	65.5233
PQLC1	-0.557125	10.2993	-13.7492	1.2761e-33	2.18832e-32	65.5151
LOC100505881	-0.849268	6.77203	-13.7504	1.2926e-33	2.21509e-32	65.5027
FBXO5	0.586029	6.83988	13.7454	1.31764e-33	2.25643e-32	65.4832
VAMP2	-0.745772	8.33071	-13.7444	1.32806e-33	2.27271e-32	65.4754
SIK1	-1.05967	7.35205	-13.7485	1.40439e-33	2.40073e-32	65.4216
ZNF607	0.267921	5.78679	13.7378	1.4048e-33	2.40073e-32	65.4195
DPP3	0.681405	7.24784	13.7376	1.4067e-33	2.40233e-32	65.4182
COPB1	0.602026	9.68642	13.7347	1.442e-33	2.46091e-32	65.3935
AURKB	0.829502	6.31694	13.7413	1.49205e-33	2.54458e-32	65.3613
GLYAT	-1.6089	6.63694	-13.7576	1.54485e-33	2.63283e-32	65.3301
PSMD5	0.503357	7.40461	13.7261	1.55056e-33	2.64074e-32	65.3213
MEOX1	-1.19568	7.5866	-13.7404	1.57576e-33	2.68181e-32	65.308
FUNDC1	0.709638	7.71463	13.724	1.57787e-33	2.68356e-32	65.304
MYCBP2	-0.748437	8.9303	-13.7227	1.59569e-33	2.71202e-32	65.2928
GAS6	-0.944098	10.1394	-13.7092	1.7882e-33	3.03713e-32	65.1795
SLC25A15	0.613998	7.08385	13.7088	1.79384e-33	3.04463e-32	65.1764
TMEM191C	0.505236	6.37117	13.7084	1.79926e-33	3.05174e-32	65.1734
HBEGF	-1.06875	7.62166	-13.7178	1.81104e-33	3.06961e-32	65.1685
TMEM22	-0.844184	6.71176	-13.7078	1.86153e-33	3.15305e-32	65.1401
ASPSCR1	0.701798	9.8468	13.7011	1.91449e-33	3.24054e-32	65.1116
NFATC1	-0.79802	6.55545	-13.7004	1.96923e-33	3.33092e-32	65.084
SLC16A3	1.07859	7.91402	13.7071	1.97713e-33	3.34202e-32	65.0812
AURKAIP1	0.552238	11.0181	13.6947	2.02108e-33	3.41398e-32	65.0577
ZMAT5	0.511273	7.75056	13.6921	2.06467e-33	3.48524e-32	65.0365
TMEM97	1.04147	8.20525	13.6969	2.10632e-33	3.55312e-32	65.0178
CPS1	-0.658869	6.5867	-13.6886	2.12803e-33	3.58732e-32	65.0064
MRPL37	0.580985	10.2658	13.6863	2.16942e-33	3.65461e-32	64.9873
BIRC5	0.968667	6.26412	13.7066	2.17096e-33	3.65472e-32	64.99
RAB40C	0.642753	9.8692	13.6852	2.18997e-33	3.68422e-32	64.9779
GATA3	1.73557	9.25277	13.7108	2.24102e-33	3.76756e-32	64.9597
C6orf126	1.41483	6.80704	13.7088	2.25219e-33	3.78377e-32	64.9545
CNNM3	0.491114	7.71642	13.6817	2.25551e-33	3.78679e-32	64.9486
PCGF1	0.450618	7.78741	13.6717	2.45261e-33	4.11492e-32	64.8653
TANC1	-0.615163	7.83092	-13.6689	2.51215e-33	4.21196e-32	64.8414
CENPP	0.67928	6.44679	13.667	2.55264e-33	4.27697e-32	64.8255
NY-CO-8	-0.397651	6.36986	-13.6611	2.68344e-33	4.49309e-32	64.7758
DNAJC3	0.451556	6.14439	13.6578	2.75726e-33	4.61357e-32	64.7488
TMEM132A	1.11295	7.01089	13.672	2.79458e-33	4.67287e-32	64.7381
RPL23A	0.885201	8.26624	13.6522	2.89144e-33	4.83158e-32	64.7015
GJC1	-0.651325	13.2987	-13.6484	2.98683e-33	4.98763e-32	64.6693
DOCK11	-1.27164	8.04533	-13.657	3.2416e-33	5.40943e-32	64.5909
RAPGEF3	-0.843151	7.26726	-13.6359	3.31657e-33	5.53081e-32	64.5651
POGK	0.639036	9.66248	13.6358	3.32141e-33	5.5339e-32	64.5637
RYR3	-0.615348	6.20122	-13.6357	3.32288e-33	5.5339e-32	64.5632
RBP4	-1.88213	6.93708	-13.6658	3.36782e-33	5.60499e-32	64.5551
TUSC5	-1.44854	6.53052	-13.6625	3.38897e-33	5.6364e-32	64.5485
ALDH1L1	-1.76928	6.89084	-13.6644	3.3998e-33	5.65063e-32	64.5457
TROAP	0.803133	6.27574	13.6432	3.40513e-33	5.6557e-32	64.5406
CALCOCO1	-0.496759	7.36225	-13.63	3.48582e-33	5.78586e-32	64.5156
TYRO3	-1.11156	6.91796	-13.6374	3.76108e-33	6.23856e-32	64.4428
UBFD1	0.53798	6.74128	13.6207	3.7719e-33	6.25234e-32	64.4372
USHBP1	-0.37695	5.90121	-13.6201	3.78908e-33	6.27546e-32	64.4326
C17orf62	0.567761	8.38587	13.6201	3.7909e-33	6.27546e-32	64.4322
ADCY6	-0.717656	8.15723	-13.6199	3.79573e-33	6.27926e-32	64.4309
ERAL1	0.465266	8.91963	13.6164	3.91087e-33	6.46544e-32	64.4012
CF887516	-0.453321	5.93605	-13.6146	3.96919e-33	6.55748e-32	64.3865
HIST2H2AA4	1.70191	9.64408	13.639	4.07829e-33	6.73325e-32	64.3641
CRK	-0.57432	8.30763	-13.6089	4.16493e-33	6.87172e-32	64.3386
MPL	-0.425302	6.13476	-13.6061	4.26521e-33	7.0325e-32	64.3149
NME1	0.880096	10.6309	13.6043	4.3277e-33	7.1308e-32	64.3005
PPM1A	-0.54047	8.29042	-13.6016	4.43001e-33	7.29453e-32	64.2772
LOC728153	-1.00952	8.02623	-13.605	4.52134e-33	7.43999e-32	64.2579
FMNL2	-0.615179	6.60357	-13.5986	4.54332e-33	7.4712e-32	64.2521
PTGES2	0.53879	8.32434	13.5928	4.76846e-33	7.83624e-32	64.204
LETMD1	-0.529864	8.49171	-13.5919	4.80557e-33	7.892e-32	64.1963
SLC39A9	0.463131	6.21023	13.5902	4.8744e-33	7.99974e-32	64.1821
RAE1	0.466152	8.57702	13.5839	5.13927e-33	8.42889e-32	64.1295
GNPNAT1	-0.931398	11.1235	-13.5814	5.2508e-33	8.60611e-32	64.1082
LRP1	-0.736615	6.88115	-13.5749	5.54577e-33	9.08358e-32	64.0538
PGM5	-1.21743	8.45666	-13.5865	5.73171e-33	9.38194e-32	64.0236
TAF10	0.449551	9.32123	13.5668	5.93809e-33	9.71335e-32	63.9858
PTTG2	-0.462551	7.20376	-13.5667	5.94442e-33	9.71731e-32	63.9848
FGD3	1.4285	8.67506	13.5871	6.05231e-33	9.88716e-32	63.9707
CDCA8	0.72467	6.3372	13.5625	6.29566e-33	1.02779e-31	63.9281
ALPL	-1.37568	8.61895	-13.5806	6.30884e-33	1.02927e-31	63.9291
PRDX1	0.629185	11.3	13.5545	6.58717e-33	1.07397e-31	63.8827
GSR	0.780162	6.96296	13.5388	7.51501e-33	1.22444e-31	63.7516
RRP36	0.472038	8.81247	13.5353	7.74055e-33	1.26036e-31	63.7222
ATN1	-0.617517	7.70034	-13.5327	7.91368e-33	1.28771e-31	63.7002
LDLR	-1.37434	9.30916	-13.55	8.12362e-33	1.32101e-31	63.6776
TWF1	0.553717	6.30998	13.5208	8.74495e-33	1.42111e-31	63.6009
UBE2S	0.93817	8.47727	13.5176	9.08637e-33	1.47563e-31	63.563
ARIH2	-0.517253	8.99034	-13.514	9.25871e-33	1.50263e-31	63.5441
PASK	0.567317	6.60083	13.5125	9.37698e-33	1.52084e-31	63.5315
LRIG3	-0.542834	6.43958	-13.5055	9.94577e-33	1.61203e-31	63.4729
DST	-1.33493	6.71109	-13.5294	1.00959e-32	1.63531e-31	63.4623
DTX1	-0.649784	6.22559	-13.5031	1.01934e-32	1.65001e-31	63.4486
OBFC2B	0.523276	7.6959	13.4998	1.04345e-32	1.68794e-31	63.4252
MAF	-0.88683	7.94879	-13.4986	1.05391e-32	1.70376e-31	63.4153
TMEM88	-0.774687	6.81229	-13.4967	1.07098e-32	1.73022e-31	63.3993
TTLL12	0.84857	7.82858	13.4933	1.1016e-32	1.77853e-31	63.3713
FLJ40504	1.71036	9.3984	13.5201	1.106e-32	1.78448e-31	63.3719
NARG2	0.364143	6.07537	13.4922	1.11192e-32	1.79287e-31	63.362
CTNNAL1	-0.713962	7.51182	-13.4918	1.11632e-32	1.79879e-31	63.3581
CANX	-0.654912	8.03483	-13.4789	1.24378e-32	2.00288e-31	63.2505
N4BP2	-0.878102	9.82874	-13.4684	1.35837e-32	2.18598e-31	63.1629
STK38	-0.725748	7.22261	-13.4659	1.38719e-32	2.23092e-31	63.142
EXOSC4	0.617256	7.41887	13.4645	1.40366e-32	2.25595e-31	63.1303
PAFAH1B2	0.251626	5.7243	13.4626	1.42682e-32	2.29168e-31	63.114
TXN	0.676385	11.0132	13.4621	1.43272e-32	2.29968e-31	63.1099
SPTLC1	-0.879127	11.4088	-13.4542	1.5308e-32	2.45551e-31	63.0441
SYN2	-0.993234	6.55413	-13.4687	1.54089e-32	2.46977e-31	63.0401
C18orf45	0.970482	7.39843	13.4596	1.54168e-32	2.46977e-31	63.0381
CLP1	0.365566	7.06484	13.4512	1.5697e-32	2.51303e-31	63.0191
ARHGAP10	-0.738771	7.60504	-13.4501	1.58471e-32	2.53543e-31	63.0096
MFAP4	-1.6826	10.3627	-13.4685	1.69704e-32	2.7134e-31	62.9461
WDFY2	-0.458163	7.17457	-13.4376	1.75942e-32	2.81133e-31	62.9056
ESRP1	0.526906	6.16402	13.4347	1.80312e-32	2.8793e-31	62.8812
COL11A1	1.99458	6.98113	13.4612	1.8786e-32	2.99791e-31	62.8458
GSPT1	0.588021	10.5007	13.4285	1.89892e-32	3.02839e-31	62.8298
ATG7	0.496616	8.30331	13.428	1.90737e-32	3.03991e-31	62.8254
TENC1	-0.651226	6.70665	-13.426	1.93959e-32	3.08928e-31	62.8087
WASF2	-0.553169	8.22991	-13.4241	1.97051e-32	3.13651e-31	62.793
HSD17B7	-0.849099	11.5839	-13.4205	2.03203e-32	3.23238e-31	62.7624
EDEM2	0.437145	7.88558	13.4174	2.08518e-32	3.3148e-31	62.7367
NRSN2	0.555269	7.4572	13.4159	2.11089e-32	3.35352e-31	62.7245
PIK3R2	0.815633	10.1466	13.4122	2.17905e-32	3.45958e-31	62.6929
DNAJC9	0.561852	8.91716	13.4088	2.24115e-32	3.55591e-31	62.665
ARHGAP12	-0.521208	7.04932	-13.4055	2.30382e-32	3.65301e-31	62.6376
CXorf38	0.470373	6.97809	13.4022	2.36978e-32	3.7552e-31	62.6095
PTP4A2	-0.806463	8.64609	-13.4011	2.39062e-32	3.78581e-31	62.6008
TTLL1	0.453562	6.32001	13.4006	2.40087e-32	3.79962e-31	62.5965
HEYL	0.85676	7.67252	13.3998	2.41805e-32	3.82436e-31	62.5894
TSC1	-0.56416	8.31667	-13.3989	2.43639e-32	3.85092e-31	62.5819
ACOT8	0.367013	6.10832	13.3971	2.47244e-32	3.90542e-31	62.5673
HOXA2	-0.506255	6.30063	-13.3966	2.48214e-32	3.91824e-31	62.5634
HIST1H4J	1.01025	7.30949	13.4046	2.50526e-32	3.95223e-31	62.5558
MT1X	-1.55233	11.1912	-13.419	2.52448e-32	3.98002e-31	62.5508
MCM6	0.618387	9.15648	13.3929	2.56195e-32	4.03653e-31	62.532
USP21	0.539041	7.34323	13.3925	2.56922e-32	4.04543e-31	62.5291
BC069212	0.460259	5.98624	13.3916	2.58846e-32	4.07314e-31	62.5217
PLEKHB2	0.792991	7.41715	13.3844	2.7516e-32	4.32711e-31	62.4609
UGP2	-1.00831	10.0341	-13.3852	2.82941e-32	4.44665e-31	62.4339
HPS6	0.427093	9.04001	13.3768	2.93178e-32	4.60463e-31	62.3979
MARCO	-1.10529	6.37493	-13.3987	2.95227e-32	4.63387e-31	62.3948
BX103476	0.407195	6.00155	13.3759	2.95426e-32	4.63407e-31	62.3903
CENPK	0.565973	6.18432	13.3753	2.96932e-32	4.65475e-31	62.3852
TAF1C	-0.68129	9.46208	-13.3743	2.99342e-32	4.68956e-31	62.3772
ATL3	0.693778	7.91995	13.3728	3.03093e-32	4.74533e-31	62.3648
STARD8	-0.650985	6.89678	-13.3707	3.08483e-32	4.82668e-31	62.3473
FOXC1	-1.41133	9.27938	-13.3888	3.17111e-32	4.95856e-31	62.3235
ZNF564	0.507368	7.59666	13.3635	3.27844e-32	5.12316e-31	62.2867
RSPH1	0.726896	6.4318	13.3631	3.32485e-32	5.19241e-31	62.273
SOBP	-0.59182	6.56617	-13.3575	3.44851e-32	5.38215e-31	62.2364
MYLK	-1.41886	8.56317	-13.3789	3.46674e-32	5.4072e-31	62.235
VRK3	0.635489	8.22888	13.3547	3.52838e-32	5.49989e-31	62.2137
ZNF552	0.711152	6.34993	13.3538	3.62023e-32	5.63952e-31	62.1885
C14orf180	-1.45756	6.56277	-13.3791	3.63144e-32	5.65343e-31	62.1898
C11orf96	-1.59993	9.45915	-13.3719	3.77173e-32	5.86816e-31	62.1517
C20orf54	0.693219	6.43682	13.344	3.86007e-32	6.00184e-31	62.1243
C21orf59	0.511512	8.71753	13.3391	4.02205e-32	6.24978e-31	62.0835
PCNP	-0.543158	10.3293	-13.3339	4.20321e-32	6.52719e-31	62.0396
UFC1	0.627598	10.0957	13.3321	4.26542e-32	6.61966e-31	62.025
CRCP	-0.863405	10.9622	-13.3315	4.287e-32	6.649e-31	62.02
STX2	-0.672044	7.75423	-13.3288	4.38711e-32	6.80002e-31	61.9971
MLF1IP	0.566064	6.00813	13.3307	4.46575e-32	6.9176e-31	61.9801
C14orf156	0.486783	11.2663	13.3263	4.47901e-32	6.93144e-31	61.9764
MCM5	0.571989	7.40661	13.3262	4.48027e-32	6.93144e-31	61.9762
ATP8B4	-0.837824	7.74975	-13.3247	4.53948e-32	7.01866e-31	61.9631
ATP5SL	0.40566	9.06977	13.3241	4.55986e-32	7.0458e-31	61.9587
ZNF581	0.597004	8.64113	13.3238	4.57422e-32	7.06358e-31	61.9555
NR3C1	-0.51237	6.56127	-13.3221	4.63989e-32	7.16054e-31	61.9414
ARMC10	0.64838	8.92529	13.3219	4.64537e-32	7.16455e-31	61.9402
MITF	-0.583612	6.53382	-13.3206	4.69914e-32	7.24298e-31	61.9287
ACADS	-0.808132	6.91211	-13.319	4.76687e-32	7.34281e-31	61.9145
ZC3H10	0.4742	7.1331	13.3145	4.94388e-32	7.61075e-31	61.8783
KRTAP21-2	-0.616688	5.96667	-13.3238	5.02677e-32	7.73357e-31	61.8637
SCAP	-0.605579	8.99507	-13.3117	5.06327e-32	7.78489e-31	61.8545
FAM195A	0.699841	6.90434	13.3111	5.08867e-32	7.81911e-31	61.8495
RFTN2	-0.733363	7.06284	-13.3106	5.10824e-32	7.84433e-31	61.8457
DYRK4	0.547784	8.4148	13.3038	5.40897e-32	8.30099e-31	61.7888
APITD1	0.474212	6.1787	13.2991	5.62567e-32	8.62754e-31	61.7498
MAMLD1	-0.502214	6.26235	-13.299	5.6287e-32	8.62754e-31	61.7493
TMEM134	0.713873	8.66297	13.2986	5.64831e-32	8.65227e-31	61.7458
CPXM2	-1.20848	8.95436	-13.3099	5.81595e-32	8.90357e-31	61.7193
SHB	0.550713	7.11329	13.2923	5.95305e-32	9.10783e-31	61.6935
IDE	0.48896	6.82496	13.2913	6.00487e-32	9.18146e-31	61.6849
ASAP2	-0.652585	7.67732	-13.291	6.01944e-32	9.19626e-31	61.6825
ZFHX4	-0.636626	6.4376	-13.291	6.02196e-32	9.19626e-31	61.6821
POLB	0.832533	9.12818	13.2906	6.04224e-32	9.22156e-31	61.6788
COQ10A	-0.443872	7.23399	-13.288	6.17371e-32	9.41642e-31	61.6574
FARSA	0.478722	7.07771	13.2877	6.1876e-32	9.43181e-31	61.6551
HIST2H2AC	1.49777	9.15328	13.3108	6.20378e-32	9.45067e-31	61.6566
KDM4B	0.525148	6.02609	13.2817	6.50521e-32	9.90379e-31	61.6053
TTK	0.821848	6.27442	13.2917	6.6351e-32	1.00954e-30	61.5878
C1orf97	0.890562	7.86002	13.2793	6.67128e-32	1.01442e-30	61.5804
MARVELD2	0.887339	6.92198	13.2834	6.686e-32	1.01603e-30	61.5789
C5orf44	0.466618	6.17593	13.2774	6.74486e-32	1.02435e-30	61.5694
EZH2	0.626483	6.28019	13.2745	6.915e-32	1.04955e-30	61.5446
FAM109B	0.535351	6.74887	13.2684	7.27454e-32	1.10345e-30	61.4942
HSPC047	-0.580356	6.78813	-13.2611	7.73212e-32	1.17214e-30	61.4335
STAMBP	0.477222	7.82595	13.2532	8.26366e-32	1.25195e-30	61.3674
COMMD5	0.448399	8.50781	13.2525	8.30765e-32	1.25785e-30	61.3622
H2AFZ	0.638316	11.0681	13.2397	9.24704e-32	1.39923e-30	61.2556
SPSB2	0.636671	6.84707	13.2348	9.63469e-32	1.457e-30	61.2148
BQ647914	0.463853	6.37404	13.2338	9.71994e-32	1.469e-30	61.206
DHPS	0.526394	8.18748	13.2329	9.79076e-32	1.4788e-30	61.1988
ZNF467	0.835036	8.10303	13.231	9.94737e-32	1.50154e-30	61.183
GALNT6	1.11611	7.22999	13.2451	9.98845e-32	1.50682e-30	61.1815
FLJ44955	-0.463695	6.06146	-13.2282	1.0188e-31	1.53599e-30	61.1593
C19orf56	0.403011	10.4535	13.2268	1.03074e-31	1.55306e-30	61.1477
ORC5	0.506397	8.55833	13.2258	1.03947e-31	1.56526e-30	61.1393
WDR59	-0.492368	9.02105	-13.2253	1.04374e-31	1.57073e-30	61.1352
OLFML1	-0.879512	7.65753	-13.2186	1.11039e-31	1.67003e-30	61.0738
MGC4294	0.413772	5.88905	13.2174	1.11527e-31	1.67635e-30	61.0693
SCML1	-0.757292	7.10286	-13.216	1.1282e-31	1.69476e-30	61.0579
MAP1LC3B	-0.514656	8.78183	-13.2151	1.13611e-31	1.70561e-30	61.0509
BTG3	-0.823755	8.61652	-13.2148	1.13985e-31	1.71019e-30	61.0476
NIPSNAP1	0.728994	8.05823	13.2144	1.14331e-31	1.71434e-30	61.0446
HDAC3	0.341587	8.66322	13.2118	1.16879e-31	1.75149e-30	61.0227
CENPE	0.639922	6.43573	13.2106	1.18042e-31	1.76785e-30	61.0129
TPX2	0.800545	6.29114	13.2209	1.18254e-31	1.76997e-30	61.0129
BM552199	-0.412203	5.86028	-13.201	1.27921e-31	1.9135e-30	60.933
ATP2B4	-0.996953	9.20899	-13.2024	1.31517e-31	1.96611e-30	60.9062
MSH3	-0.463199	14.0642	-13.1962	1.33138e-31	1.98914e-30	60.8932
CDCA4	0.581852	7.13066	13.1943	1.35206e-31	2.01882e-30	60.8779
PDZD2	-1.29037	7.3041	-13.214	1.36317e-31	2.03419e-30	60.8734
TMEM223	0.458787	7.0694	13.1906	1.39504e-31	2.0805e-30	60.8468
SLC4A5	-0.88464	9.25414	-13.188	1.4255e-31	2.12442e-30	60.8253
RBMS1	-0.705466	9.0943	-13.188	1.4262e-31	2.12442e-30	60.8248
SLC16A12	-0.629248	13.0146	-13.186	1.44933e-31	2.15758e-30	60.8088
ACTG2	-2.57305	9.96572	-13.2099	1.53525e-31	2.28411e-30	60.7569
CXCL9	1.83448	7.35124	13.2067	1.54852e-31	2.30247e-30	60.748
ANKRD36	0.730481	6.62073	13.1731	1.61516e-31	2.40013e-30	60.7011
CAPG	0.651499	6.65378	13.1724	1.62495e-31	2.41322e-30	60.6951
SAA2	-1.29382	6.764	-13.1955	1.63105e-31	2.42084e-30	60.6955
MCM8	-0.854673	11.4544	-13.1698	1.65975e-31	2.46197e-30	60.674
SPDYE8P	-0.458207	6.09267	-13.1684	1.67931e-31	2.48949e-30	60.6624
AQPEP	-1.32235	6.4043	-13.1943	1.68391e-31	2.49481e-30	60.6643
FAM115A	-0.593632	12.4287	-13.1673	1.69572e-31	2.51082e-30	60.6527
FZD2	0.787616	7.19798	13.1645	1.73493e-31	2.56734e-30	60.63
PPP1CB	-0.640883	9.53724	-13.1639	1.74358e-31	2.5786e-30	60.625
CDK2AP2	0.654873	7.08477	13.16	1.80142e-31	2.66256e-30	60.5926
MYOM2	-0.901305	6.78316	-13.1654	1.83787e-31	2.71482e-30	60.574
DSCR6	0.922283	6.2691	13.1753	1.84067e-31	2.71734e-30	60.5743
CLCN3	0.462687	7.97285	13.1563	1.85757e-31	2.74067e-30	60.5621
CR743846	-0.325334	6.36343	-13.1542	1.89142e-31	2.78894e-30	60.5441
FBXL16	1.1147	6.75971	13.1701	1.92605e-31	2.83832e-30	60.5292
KPNA4	-0.572687	9.28091	-13.1512	1.93867e-31	2.85523e-30	60.5196
TP63	-1.49275	7.06618	-13.1716	2.01942e-31	2.97239e-30	60.4834
SIGLEC10	0.667153	6.39558	13.1422	2.09147e-31	3.07662e-30	60.4441
IREB2	-0.354797	7.34864	-13.1421	2.09286e-31	3.07684e-30	60.4435
ZNF679	0.742385	5.99361	13.1575	2.14845e-31	3.1567e-30	60.4207
GET4	0.552567	7.28869	13.1363	2.19709e-31	3.22625e-30	60.3952
GNE	-0.71431	7.94074	-13.1347	2.22623e-31	3.26712e-30	60.3821
FAM13B	-0.509298	8.19363	-13.1316	2.28492e-31	3.35127e-30	60.3562
C19orf46	0.997722	7.55976	13.1335	2.40212e-31	3.52108e-30	60.3078
SRRD	0.450039	6.5729	13.1221	2.47193e-31	3.62127e-30	60.278
ROPN1B	-1.70525	7.05622	-13.1489	2.49076e-31	3.6467e-30	60.2753
HSPA4	0.699512	8.82835	13.1176	2.56798e-31	3.75755e-30	60.2401
GLO1	0.665397	10.5587	13.1084	2.77184e-31	4.05345e-30	60.1641
NDC80	0.421167	5.87947	13.106	2.82926e-31	4.13498e-30	60.1437
CACNB3	0.865029	8.37561	13.1019	2.92629e-31	4.27428e-30	60.1102
RNF125	-0.772287	8.00458	-13.0977	3.0325e-31	4.42681e-30	60.0748
UBR3	-0.496964	7.24506	-13.0955	3.0883e-31	4.50562e-30	60.0566
BIVM	-0.656938	7.84729	-13.0948	3.10557e-31	4.52814e-30	60.0511
ANKRD16	0.484189	7.27145	13.0917	3.18771e-31	4.64519e-30	60.0251
PFKFB4	0.684301	7.44408	13.0885	3.27486e-31	4.76939e-30	59.9983
FBXO22	0.527507	6.89894	13.0873	3.30587e-31	4.81172e-30	59.9889
TNRC6A	-0.594729	8.03504	-13.0859	3.34597e-31	4.86724e-30	59.977
C9orf72	-0.415964	6.36452	-13.0856	3.35434e-31	4.87656e-30	59.9745
PSEN2	0.587516	8.06328	13.085	3.37144e-31	4.89855e-30	59.9694
SLC35E3	0.550146	8.26231	13.0838	3.40524e-31	4.94477e-30	59.9595
MCOLN3	-0.731879	6.63656	-13.0815	3.47072e-31	5.0369e-30	59.9406
FARS2	0.457777	8.47123	13.0812	3.4802e-31	5.04771e-30	59.9379
RNF40	0.510354	7.98774	13.0793	3.53381e-31	5.12248e-30	59.9227
BC039313	-0.514459	6.03626	-13.0752	3.65682e-31	5.2977e-30	59.8886
PIGO	0.473739	7.34877	13.0723	3.74854e-31	5.4274e-30	59.864
LOC146880	0.609167	7.09134	13.0704	3.80773e-31	5.50989e-30	59.8484
TRUB1	0.50744	6.17475	13.0611	4.11609e-31	5.95262e-30	59.771
LOC645676	0.420786	6.09537	13.0544	4.35207e-31	6.29024e-30	59.7156
ALS2CL	-0.416449	6.02074	-13.0512	4.4671e-31	6.45274e-30	59.6896
C19orf51	0.667428	6.16706	13.0568	4.47478e-31	6.46008e-30	59.689
ITGA7	-0.656485	6.19977	-13.0539	4.50265e-31	6.49654e-30	59.6824
COX7A1	-1.40391	9.83427	-13.0691	4.55992e-31	6.57534e-30	59.6728
MTHFD2	0.763517	7.70687	13.0481	4.58452e-31	6.60698e-30	59.6638
ADAMTSL4	-0.647521	6.32609	-13.0477	4.60027e-31	6.62582e-30	59.6604
C10orf12	0.444343	7.4038	13.0463	4.65606e-31	6.7023e-30	59.6485
ACAT1	-0.884387	9.8986	-13.0459	4.66986e-31	6.71827e-30	59.6455
GALNTL2	-0.985899	6.55886	-13.0596	4.72424e-31	6.79256e-30	59.6367
ABHD6	-0.562628	6.79015	-13.0391	4.94421e-31	7.10472e-30	59.5888
F2RL2	0.877815	6.62129	13.0461	5.01766e-31	7.20611e-30	59.5757
SALL4	0.738044	6.05889	13.0466	5.2613e-31	7.55163e-30	59.5296
OSR1	-1.52559	8.13805	-13.0529	5.36428e-31	7.695e-30	59.5119
BM702734	-0.387606	6.06981	-13.0206	5.76684e-31	8.26769e-30	59.4357
PPP1R7	0.375675	8.38038	13.0202	5.78911e-31	8.29483e-30	59.4319
CALB2	-2.08718	8.41596	-13.0477	5.83525e-31	8.35612e-30	59.4291
SSBP1	0.487398	10.4028	13.0167	5.96029e-31	8.53026e-30	59.4029
ZBTB16	-1.60571	8.1689	-13.0404	6.00697e-31	8.59212e-30	59.3996
BLM	0.441293	6.06262	13.0144	6.07173e-31	8.67975e-30	59.3845
FAF2	0.385891	9.96656	13.0139	6.09886e-31	8.71351e-30	59.3801
AKR1A1	0.629054	10.3816	13.0137	6.10791e-31	8.72142e-30	59.3786
TINAGL1	-0.496129	6.12879	-13.0126	6.16353e-31	8.79578e-30	59.3696
RHOJ	-0.765358	7.57029	-13.0077	6.42334e-31	9.16129e-30	59.3286
ADCK2	0.528759	8.75551	13.0019	6.74191e-31	9.61013e-30	59.2804
USP49	-0.986054	10.3959	-13.0026	6.93689e-31	9.88239e-30	59.2528
CRIM1	-0.948691	7.72175	-13.0033	6.94501e-31	9.88827e-30	59.2518
F7	0.681005	5.88666	13.013	7.29269e-31	1.03773e-29	59.206
FAM162B	-0.8462	7.54048	-12.9923	7.30575e-31	1.039e-29	59.2006
CSRP2BP	0.526684	7.76175	12.9911	7.37316e-31	1.04799e-29	59.1915
SCML2	-0.273285	6.1044	-12.9873	7.61391e-31	1.08158e-29	59.1595
RBL2	-0.601334	8.59515	-12.9865	7.66605e-31	1.08837e-29	59.1527
TBP	-0.396134	7.7767	-12.9837	7.84282e-31	1.11283e-29	59.1301
DNAJC27	-0.421123	7.48437	-12.98	8.09101e-31	1.14739e-29	59.0991
CD2BP2	0.442301	10.1184	12.9795	8.12612e-31	1.15171e-29	59.0948
PSMG3	0.469981	6.89946	12.9775	8.2588e-31	1.16985e-29	59.0787
AK095534	-0.356035	6.49521	-12.9736	8.52943e-31	1.20749e-29	59.0466
PPP2R1B	-1.31878	6.9894	-12.9906	8.91174e-31	1.2609e-29	59.007
SLC12A4	-0.416522	6.50252	-12.9676	8.97008e-31	1.26843e-29	58.9966
ALPP	-0.894971	11.4535	-12.9605	9.51873e-31	1.34524e-29	58.9375
ISM1	-1.12748	7.59885	-12.9732	9.60016e-31	1.35598e-29	58.9315
RASSF1	-0.610489	7.31868	-12.958	9.7182e-31	1.37187e-29	58.9169
GPATCH2	0.727682	7.24546	12.9559	9.89018e-31	1.39536e-29	58.8995
TMEM177	0.398043	7.35921	12.9535	1.009e-30	1.42274e-29	58.8796
C1orf112	0.606048	6.89977	12.953	1.01273e-30	1.42719e-29	58.8759
C7orf42	0.451977	8.12679	12.9468	1.06684e-30	1.50259e-29	58.8242
RAB9A	-0.516811	9.2917	-12.9428	1.10273e-30	1.55225e-29	58.7913
RHBDD1	0.404029	7.42118	12.9406	1.12298e-30	1.57987e-29	58.7732
BX105338	-0.992693	8.45381	-12.9421	1.16754e-30	1.64163e-29	58.7356
VRK1	0.440859	6.75607	12.9356	1.17037e-30	1.64468e-29	58.7321
NDRG1	-0.87286	9.02229	-12.9306	1.22077e-30	1.71454e-29	58.6902
SNRNP200	-0.4799	7.14169	-12.9278	1.24884e-30	1.75297e-29	58.6676
WDR12	0.444239	7.45681	12.9277	1.24973e-30	1.75322e-29	58.6669
MIS18A	0.47753	6.46202	12.9272	1.2558e-30	1.76074e-29	58.6621
ANKFY1	-0.460686	6.7662	-12.9138	1.40302e-30	1.96604e-29	58.5519
AGPAT4	-0.573143	6.91096	-12.9136	1.40552e-30	1.96844e-29	58.5501
MED25	0.479564	7.83019	12.9126	1.41729e-30	1.9838e-29	58.5418
ENTPD1	0.663294	7.4989	12.9088	1.4631e-30	2.04677e-29	58.5102
PSMD14	0.66223	8.44692	12.9085	1.46637e-30	2.05019e-29	58.508
GPR146	-0.762165	6.46113	-12.91	1.50356e-30	2.10101e-29	58.4839
SENP7	-0.531391	7.56145	-12.9021	1.54712e-30	2.15949e-29	58.4547
AMDHD2	0.573452	7.46483	12.9021	1.54715e-30	2.15949e-29	58.4546
HSPA12A	-1.34389	8.35989	-12.921	1.556e-30	2.17063e-29	58.4525
ROPN1	-1.79922	7.22424	-12.9262	1.58795e-30	2.21395e-29	58.4337
SLC29A4	-1.68408	7.92391	-12.9161	1.69855e-30	2.36682e-29	58.3664
PCCB	0.717205	9.53911	12.8902	1.70826e-30	2.37902e-29	58.3562
SDS	0.637745	6.13012	12.8941	1.7289e-30	2.40641e-29	58.3452
TGFB3	1.00222	8.84865	12.8922	1.77114e-30	2.46382e-29	58.3214
GPM6B	-1.32826	7.29374	-12.9054	1.79043e-30	2.48925e-29	58.3133
KDELC2	-0.71307	8.19982	-12.8823	1.82332e-30	2.53356e-29	58.2914
HKMT1188	0.55558	6.80663	12.879	1.87414e-30	2.60272e-29	58.264
ERMP1	0.706232	7.39838	12.8757	1.92574e-30	2.67289e-29	58.237
CCDC84	-0.59149	8.17258	-12.875	1.93727e-30	2.68739e-29	58.2311
LSG1	0.42604	7.17231	12.8694	2.02996e-30	2.8144e-29	58.1847
ZYG11B	-0.58114	9.50069	-12.8691	2.03482e-30	2.81956e-29	58.1823
CAPN13	1.51182	7.57409	12.8897	2.08668e-30	2.88981e-29	58.1615
ADARB1	-0.649336	8.99089	-12.8628	2.14507e-30	2.96902e-29	58.1298
NKPD1	-0.565662	6.64484	-12.8599	2.19705e-30	3.03928e-29	58.106
SIAH2	0.923189	7.05891	12.8662	2.21536e-30	3.06289e-29	58.0991
FUT8	0.778155	7.26003	12.8574	2.24219e-30	3.09826e-29	58.0858
RNASEH1	-0.433497	8.45344	-12.855	2.28879e-30	3.1609e-29	58.0654
LOC729603	-0.594367	13.4451	-12.847	2.44586e-30	3.37593e-29	57.9994
SEPHS2	0.685049	8.03996	12.8463	2.45894e-30	3.39211e-29	57.9941
FRAT2	0.62971	8.21295	12.8462	2.46129e-30	3.39346e-29	57.9931
MOSPD3	0.420946	6.68189	12.8432	2.52381e-30	3.47773e-29	57.9682
SPG7	-0.660099	9.7308	-12.8356	2.6879e-30	3.70178e-29	57.9056
TAF6	0.628607	7.06021	12.8329	2.7494e-30	3.78439e-29	57.8831
ESM1	0.67078	6.12671	12.8356	2.87626e-30	3.95681e-29	57.8397
SGCE	-1.23208	9.63075	-12.8338	3.09717e-30	4.25835e-29	57.7675
AK4	-1.22105	8.90968	-12.8319	3.15052e-30	4.3293e-29	57.7505
CXCR3	0.639509	6.01823	12.825	3.21294e-30	4.41265e-29	57.7302
CR739832	-0.286234	5.78584	-12.8115	3.28262e-30	4.50585e-29	57.7069
RAVER1	0.478165	7.52647	12.8095	3.33782e-30	4.57908e-29	57.6903
ERGIC1	0.693821	8.78632	12.8086	3.36371e-30	4.61206e-29	57.6826
TEK	-0.96951	7.93537	-12.8144	3.37516e-30	4.6252e-29	57.6804
AADAT	-0.600317	6.65578	-12.8078	3.38599e-30	4.63748e-29	57.6761
FNIP1	-0.468933	7.8882	-12.8027	3.53286e-30	4.83597e-29	57.6339
OR7E156P	-0.832875	7.31527	-12.803	3.5481e-30	4.85415e-29	57.6297
FIS	-0.451747	6.18439	-12.8003	3.60345e-30	4.92717e-29	57.6142
BM668860	-0.516333	6.58106	-12.7932	3.82101e-30	5.22176e-29	57.5559
AK055323	-0.839239	7.73979	-12.7912	3.88684e-30	5.3088e-29	57.5389
BIK	0.9678	6.72903	12.7999	4.00599e-30	5.46854e-29	57.5112
NPEPL1	-0.59584	8.53593	-12.7873	4.01258e-30	5.47453e-29	57.5073
ABCA10	-0.569204	6.04886	-12.7907	4.02136e-30	5.48349e-29	57.5058
FZD9	-0.602895	6.1528	-12.7873	4.07871e-30	5.55865e-29	57.4914
VPS18	0.45769	7.34125	12.7833	4.15011e-30	5.65285e-29	57.4738
AK2	0.641616	8.6018	12.7831	4.15541e-30	5.65696e-29	57.4725
SF3B1	0.499808	6.71018	12.7814	4.21435e-30	5.73406e-29	57.4585
TSHZ2	-1.098	8.77111	-12.7891	4.32993e-30	5.88809e-29	57.4336
BZW2	0.767058	9.2847	12.7763	4.39833e-30	5.97783e-29	57.416
BHMT2	-1.08341	6.4189	-12.7877	4.73107e-30	6.42654e-29	57.3473
JMJD8	0.513387	11.2411	12.7666	4.76279e-30	6.4661e-29	57.3369
FBXO17	-0.532442	6.56055	-12.765	4.82642e-30	6.5489e-29	57.3237
BG221407	-0.738629	6.39788	-12.7676	4.91175e-30	6.66104e-29	57.3072
C11orf80	0.877957	7.5333	12.7632	5.0064e-30	6.7857e-29	57.2878
OXTR	-2.01601	8.03403	-12.7808	5.29461e-30	7.17241e-29	57.2367
OCIAD1	-0.837861	11.5688	-12.7527	5.34641e-30	7.23864e-29	57.222
IQCC	0.439868	6.38643	12.7506	5.44059e-30	7.36215e-29	57.2047
AVPI1	-0.970713	9.12614	-12.7535	5.53175e-30	7.47989e-29	57.189
CST1	1.76264	6.50331	12.7764	5.53363e-30	7.47989e-29	57.1929
LASS4	0.760853	6.84192	12.7433	5.78205e-30	7.81143e-29	57.1442
FAM174B	1.00231	8.62897	12.749	5.84437e-30	7.89134e-29	57.1348
THRSP	-2.20538	8.39464	-12.7693	5.8709e-30	7.92284e-29	57.1341
SEC23B	0.779368	9.06409	12.7375	6.06244e-30	8.17688e-29	57.0971
PRRG4	0.565265	6.23084	12.7371	6.08273e-30	8.1998e-29	57.0938
CLEC4GP1	-0.698257	5.96071	-12.7544	6.08754e-30	8.20182e-29	57.0962
ZNF532	-0.464539	7.70734	-12.7367	6.10584e-30	8.22203e-29	57.09
WIPF2	-0.254319	6.03655	-12.7363	6.12252e-30	8.24002e-29	57.0873
RUVBL1	0.508095	7.65509	12.7348	6.19904e-30	8.33849e-29	57.0749
TTYH1	-1.27049	6.66473	-12.753	6.41157e-30	8.61969e-29	57.0455
MYO9A	-0.556289	8.06704	-12.729	6.50873e-30	8.74558e-29	57.0265
CYB5B	-0.386829	10.1543	-12.7281	6.55342e-30	8.80086e-29	57.0197
A4GALT	-0.636556	6.88119	-12.7267	6.63294e-30	8.90284e-29	57.0077
MYL9	-0.882851	8.67925	-12.7263	6.70426e-30	8.9937e-29	56.9972
C6orf170	-0.678435	8.14538	-12.7234	6.81417e-30	9.13621e-29	56.9809
ATP5H	0.593919	11.7385	12.723	6.83895e-30	9.16449e-29	56.9773
STAB1	-0.964325	7.82813	-12.7273	6.96009e-30	9.32179e-29	56.961
KIAA1522	0.917695	8.07785	12.7237	6.99516e-30	9.36371e-29	56.9555
C9orf91	0.635865	7.5868	12.7175	7.15572e-30	9.57348e-29	56.9323
ZNF193	0.466585	7.73815	12.7144	7.34165e-30	9.81693e-29	56.9068
ARRDC1	0.398109	6.24906	12.7088	7.69309e-30	1.02813e-28	56.8603
ADRM1	0.476104	9.40802	12.7086	7.70658e-30	1.02938e-28	56.8586
CDC25C	0.492769	5.93828	12.7119	7.71471e-30	1.02991e-28	56.8582
C9orf40	-0.363112	6.72687	-12.7076	7.77131e-30	1.03691e-28	56.8503
ADAM8	0.652661	6.26548	12.7092	7.8145e-30	1.04212e-28	56.8452
MPST	-0.840405	11.2649	-12.7052	7.92609e-30	1.05643e-28	56.8307
SPA17	0.760849	7.56401	12.7036	8.02935e-30	1.06962e-28	56.8178
C2orf29	0.519153	9.69335	12.7019	8.1435e-30	1.08424e-28	56.8038
PDPR	-0.710173	8.5824	-12.7012	8.18974e-30	1.08981e-28	56.7981
RBM18	0.564017	7.41548	12.7004	8.24596e-30	1.09671e-28	56.7913
TMEM127	0.416496	6.86293	12.6986	8.37101e-30	1.11274e-28	56.7764
OVOL2	1.37364	8.73691	12.7157	8.54273e-30	1.13496e-28	56.7598
AIF1L	-0.866165	7.55402	-12.6962	8.68085e-30	1.1527e-28	56.7406
SLC25A44	0.523057	8.39407	12.6897	9.00665e-30	1.19532e-28	56.7036
GNG5	0.62335	8.0975	12.6871	9.20285e-30	1.2207e-28	56.6822
RPN2	0.928745	8.19387	12.6909	9.21737e-30	1.22198e-28	56.6814
SLC30A1	0.567251	6.80895	12.6853	9.34455e-30	1.23818e-28	56.667
NGF	-0.443585	6.28361	-12.6839	9.45114e-30	1.25163e-28	56.6557
TANK	-0.643742	8.86199	-12.6836	9.47902e-30	1.25466e-28	56.6528
NXNL1	-0.752983	6.2783	-12.6919	9.51207e-30	1.25836e-28	56.651
DEF6	0.607842	6.89919	12.6821	9.59708e-30	1.26893e-28	56.6405
C8orf41	0.43373	7.29375	12.6811	9.67784e-30	1.27893e-28	56.6322
ACVR2A	-0.576477	7.26968	-12.6803	9.73973e-30	1.28642e-28	56.6258
PSMD4	0.500275	10.0129	12.6773	9.98058e-30	1.31753e-28	56.6016
ZFP91	0.492818	6.51488	12.6768	1.00247e-29	1.32266e-28	56.5972
HARS2	0.412413	8.88598	12.6751	1.01696e-29	1.34105e-28	56.5829
CCL15	-1.61821	9.36718	-12.6952	1.04214e-29	1.37354e-28	56.5629
RAB1B	0.483517	7.12526	12.6638	1.11629e-29	1.47048e-28	56.4903
WDR19	-0.506041	8.66389	-12.6612	1.14084e-29	1.50202e-28	56.4687
C9orf119	0.471881	8.69647	12.6585	1.16663e-29	1.53516e-28	56.4465
VWA1	0.600268	7.45674	12.6542	1.20892e-29	1.58998e-28	56.4111
DEDD	0.486974	8.71296	12.6525	1.22535e-29	1.61073e-28	56.3976
ZNF408	0.420748	6.61046	12.6487	1.26502e-29	1.662e-28	56.366
CINP	0.325367	6.11629	12.6463	1.28988e-29	1.69377e-28	56.3466
ZNF660	-0.359216	6.25921	-12.645	1.30431e-29	1.7118e-28	56.3356
SOX17	-0.926659	6.81739	-12.6537	1.31493e-29	1.72483e-28	56.3293
MLPH	1.74201	11.3266	12.6657	1.34195e-29	1.75934e-28	56.3118
CENPA	0.624606	6.20748	12.6422	1.35912e-29	1.78092e-28	56.2951
LOXL1	0.708572	6.60701	12.6384	1.37664e-29	1.80292e-28	56.2819
NINJ1	0.657108	10.3099	12.6358	1.40652e-29	1.84109e-28	56.2606
TKT	-0.906035	9.49385	-12.6314	1.48008e-29	1.93635e-28	56.2102
NUBPL	-0.78189	10.0055	-12.6295	1.48274e-29	1.93881e-28	56.2081
TMED5	-0.564928	9.01707	-12.6284	1.49611e-29	1.95526e-28	56.1992
CISD2	0.460468	7.34538	12.6275	1.50674e-29	1.96811e-28	56.1922
PATE2	-0.701429	7.25661	-12.6245	1.54545e-29	2.01762e-28	56.167
LLGL2	0.424854	6.06383	12.6232	1.56193e-29	2.03806e-28	56.1564
FAAH	0.851083	7.6574	12.6238	1.57022e-29	2.0478e-28	56.1514
NEK11	0.553923	7.05021	12.6221	1.57619e-29	2.05451e-28	56.1474
ATP1A2	-1.04155	6.24019	-12.6419	1.59774e-29	2.08151e-28	56.1379
FOS	-1.96077	11.6009	-12.6409	1.66842e-29	2.17244e-28	56.0957
PBK	0.706258	6.04196	12.6273	1.69644e-29	2.20777e-28	56.077
LEPR	-1.5856	7.89996	-12.6298	1.78861e-29	2.32651e-28	56.0261
AGA	0.621948	7.93748	12.6055	1.80702e-29	2.34922e-28	56.0116
BOLA3	0.525222	10.0859	12.6031	1.84334e-29	2.39518e-28	55.9918
WDR25	0.429195	6.5998	12.6025	1.85349e-29	2.40711e-28	55.9863
RPL26L1	0.580522	6.6817	12.6018	1.86399e-29	2.41948e-28	55.9807
PPAPDC2	0.487851	7.22786	12.6017	1.86565e-29	2.42038e-28	55.9798
KDM5B	0.7824	9.47295	12.6014	1.87016e-29	2.42495e-28	55.9774
BYSL	0.467986	7.56251	12.5966	1.94553e-29	2.52137e-28	55.9382
PKIB	1.50574	7.94593	12.6165	1.98282e-29	2.56836e-28	55.9235
ZNF200	0.433532	6.71404	12.5933	1.99863e-29	2.58749e-28	55.9114
DDA1	0.414188	9.34403	12.5908	2.0404e-29	2.64018e-28	55.8908
DUSP12	0.4932	8.84765	12.5889	2.07323e-29	2.68127e-28	55.875
C2orf15	0.561145	6.45294	12.5887	2.07665e-29	2.68429e-28	55.8733
CEACAM6	2.51373	7.63444	12.6156	2.08095e-29	2.68845e-28	55.8764
GPBAR1	-1.015	6.63329	-12.6029	2.09929e-29	2.71074e-28	55.8655
ARHGAP17	-0.52066	9.15783	-12.5866	2.11222e-29	2.72602e-28	55.8565
FABP5	-1.42924	8.8171	-12.605	2.15292e-29	2.7771e-28	55.8414
TMEM79	0.9697	8.06315	12.5907	2.15656e-29	2.78035e-28	55.837
NR2C2AP	0.572223	7.51041	12.5838	2.16193e-29	2.78582e-28	55.8333
MPDZ	-0.664738	8.10797	-12.5827	2.18247e-29	2.81084e-28	55.8239
CHTOP	0.401995	8.89032	12.5814	2.20544e-29	2.83895e-28	55.8135
GPRC5A	0.857812	6.44361	12.5844	2.35998e-29	3.03631e-28	55.7483
ZNF138	0.427134	6.02987	12.5636	2.55397e-29	3.28418e-28	55.6677
C3orf58	-0.56814	7.15034	-12.5608	2.61506e-29	3.36101e-28	55.6442
E2F2	0.9462	6.62142	12.571	2.6691e-29	3.42868e-28	55.6263
C17orf28	0.734229	7.25553	12.5566	2.70587e-29	3.47412e-28	55.6103
SMAD3	-0.6174	8.18893	-12.5552	2.73899e-29	3.51482e-28	55.5982
QPCTL	0.27498	5.91954	12.5522	2.80593e-29	3.59886e-28	55.5742
TMEM47	-1.03583	8.47953	-12.5566	2.91051e-29	3.73107e-28	55.5395
C9orf80	-0.642651	12.6729	-12.5465	2.94229e-29	3.76986e-28	55.527
REEP1	1.19612	7.59678	12.561	2.98665e-29	3.82474e-28	55.5153
DQ896666	-0.701938	7.21749	-12.5411	3.07694e-29	3.93832e-28	55.4826
BIN3	-0.503984	6.61684	-12.538	3.15456e-29	4.03559e-28	55.4578
AV730797	-0.381397	6.31369	-12.5373	3.1727e-29	4.05671e-28	55.4521
SNAPC1	-0.796674	7.94318	-12.535	3.23479e-29	4.13397e-28	55.4329
AA909867	-0.383225	5.86748	-12.5345	3.24732e-29	4.14785e-28	55.429
NFATC3	-0.364705	6.8843	-12.531	3.34149e-29	4.26594e-28	55.4006
CMTM7	-1.17966	9.98217	-12.5418	3.41218e-29	4.35395e-28	55.3823
GPD2	0.440647	6.07033	12.5209	3.63461e-29	4.63539e-28	55.317
DENR	-0.816581	8.47773	-12.5207	3.64056e-29	4.6406e-28	55.3154
GMIP	0.564453	6.7621	12.5199	3.66379e-29	4.6678e-28	55.3091
AA935421	-0.875924	6.24337	-12.5307	3.82459e-29	4.87018e-28	55.2694
LMBRD2	0.28646	5.92721	12.5105	3.95915e-29	5.03894e-28	55.232
PLEKHG1	-0.376491	6.43103	-12.5085	4.0227e-29	5.1172e-28	55.2162
FAM176B	0.935117	7.68746	12.5137	4.04519e-29	5.14317e-28	55.2118
ERP27	1.6156	7.80824	12.5256	4.23329e-29	5.37957e-28	55.1699
IL17RD	-0.915079	9.89906	-12.4971	4.50408e-29	5.72076e-28	55.1043
RBM47	0.939661	7.35461	12.4989	4.61939e-29	5.86422e-28	55.0801
MBD1	-0.378848	7.14894	-12.4894	4.71065e-29	5.97701e-28	55.0593
PHF19	0.394539	5.99619	12.4879	4.76711e-29	6.04556e-28	55.0475
METRN	0.78457	6.46956	12.4896	4.98061e-29	6.31309e-28	55.0053
STAG1	-0.345607	7.65174	-12.477	5.2148e-29	6.60657e-28	54.9583
AK3	-0.550742	10.0366	-12.4758	5.26769e-29	6.67016e-28	54.9483
TEX264	0.46432	8.00047	12.4746	5.31879e-29	6.73144e-28	54.9387
WDR92	0.353151	7.21485	12.4744	5.3285e-29	6.74029e-28	54.9368
ADIPOQ	-1.20322	6.62508	-12.4932	5.41359e-29	6.84445e-28	54.925
PTGIS	-1.22608	7.92174	-12.488	5.45648e-29	6.89516e-28	54.9164
CR624627	0.563779	6.49075	12.4705	5.5015e-29	6.94851e-28	54.9051
ZNF10	-0.49739	6.87746	-12.4701	5.52148e-29	6.9702e-28	54.9015
PSME2	0.707146	9.68168	12.4688	5.57939e-29	7.03972e-28	54.8911
ETNK2	0.882292	6.82187	12.4747	5.6701e-29	7.15054e-28	54.8766
RELN	-1.04849	6.58788	-12.4825	5.73859e-29	7.23324e-28	54.8664
USP34	-0.406057	7.77844	-12.4646	5.77866e-29	7.28005e-28	54.8562
GINS2	1.10237	7.35238	12.4715	6.1182e-29	7.70391e-28	54.8021
PDE4DIP	-0.650705	6.81789	-12.4558	6.21342e-29	7.81984e-28	54.7842
C11orf35	0.495722	6.19339	12.455	6.25114e-29	7.86333e-28	54.7781
C7orf70	0.419969	8.28234	12.4538	6.31229e-29	7.93623e-28	54.7685
TIMP4	-1.93191	7.66889	-12.473	6.63691e-29	8.34014e-28	54.7234
PSMB5	0.444808	9.52434	12.4466	6.70075e-29	8.41551e-28	54.7091
C6orf132	0.331252	5.78784	12.4465	6.70366e-29	8.41551e-28	54.7087
MYNN	0.373902	7.41236	12.4454	6.76575e-29	8.48915e-28	54.6995
UBXN4	-0.447691	10.4514	-12.4398	7.08516e-29	8.88543e-28	54.6537
RND3	-1.07215	8.89154	-12.45	7.08899e-29	8.88574e-28	54.6551
PCNA	0.932327	8.26194	12.4434	7.15211e-29	8.96034e-28	54.6452
MRPL35	0.528336	8.61361	12.438	7.19083e-29	9.00432e-28	54.639
SIK2	-0.606075	6.132	-12.4385	7.40223e-29	9.26436e-28	54.6109
GABRP	-2.31807	8.49808	-12.4578	7.58409e-29	9.48719e-28	54.5911
RPS6KA1	0.696134	7.48734	12.4289	7.74928e-29	9.68894e-28	54.5646
AHR	-0.677912	11.8843	-12.4283	7.7863e-29	9.73033e-28	54.5599
PLIN2	-1.1354	9.67285	-12.4393	7.85638e-29	9.81297e-28	54.5533
MGLL	-1.26009	8.46901	-12.4433	7.90245e-29	9.86555e-28	54.5484
FGD5	-0.88943	7.9754	-12.4293	7.92818e-29	9.89269e-28	54.5426
CCDC123	0.441628	6.41636	12.4258	7.95037e-29	9.9154e-28	54.5392
CTHRC1	1.54935	10.0194	12.4466	7.98949e-29	9.95919e-28	54.5384
CKAP5	0.42534	9.59788	12.4251	7.99777e-29	9.9645e-28	54.5333
CCDC24	0.89538	8.05288	12.4275	8.04949e-29	1.00239e-27	54.5275
SLC44A1	0.808437	10.8325	12.4238	8.08108e-29	1.00582e-27	54.523
PDSS2	-0.513541	10.0301	-12.4196	8.36513e-29	1.04065e-27	54.4887
SEMA3G	-0.931015	6.56383	-12.4299	8.53613e-29	1.0614e-27	54.471
TRIM33	-0.528845	9.10947	-12.4161	8.61275e-29	1.07039e-27	54.4597
PCNX	-0.52036	8.26601	-12.4159	8.62675e-29	1.07159e-27	54.4581
[truncated: 22,832 more rows]
