# Supplementary material for: Pathway-based signatures predict patient outcome, chemotherapy benefit and synthetic lethal dependencies in invasive lobular breast cancer
Source: Br J Cancer. 2024 Apr 10;130(11):1828–40. doi: 10.1038/s41416-024-02679-7 (PMC11130209; doi:10.1038/s41416-024-02679-7)
Supplement: Supplementary file 4 — Supplementary Table 03 [file 41416_2024_2679_MOESM4_ESM.xlsx]

## Sheet: DE_genes.Metabric.iDOS.ILC__Vs_
	Metabric.sigma.T	Metabric.sigma.N	Metabric.Padj
MUCL1	3.0339	2.79742	0.441218
SCGB1D2	2.8743	2.40954	0.0676533
SCGB2A2	2.78262	2.45741	0.214928
HLA-DRB1	2.67607	1.92589	0.00032423
TFF1	2.456	1.89777	0.00561937
SCGB2A1	2.45192	1.951	0.015123
CPB1	2.32353	1.47484	5.07295e-07
S100P	2.30368	1.09055	0
VAV3	2.30046	1.86361	0.0262562
KLK11	2.29232	1.38971	3.05015e-08
ANKRD30A	2.27604	1.76493	0.006365
HMGCS2	2.27046	1.89889	0.0636919
TCN1	2.18247	1.73894	0.0158009
PIP	2.14816	2.68107	0.0184547
CLEC3A	2.12317	0.856275	0
abParts	2.11718	1.67807	0.0133236
HLA-A	2.08533	1.92072	0.43464
S100A9	2.06118	1.08981	2.01644e-12
CEACAM6	2.05887	1.24325	2.36486e-08
CLIC6	2.03106	1.17027	1.05378e-09
SCGB3A1	2.0281	2.12961	0.661479
UGT2B7	2.02323	1.75767	0.154941
VTCN1	2.01864	1.6426	0.0298948
CYP4Z1	2.00588	1.29228	1.18999e-06
LTF	1.96945	1.67697	0.0990165
KRT15	1.96234	1.96005	0.993506
BMPR1B	1.96178	0.735427	0
UGT2B11	1.92714	1.85795	0.748835
STC2	1.91641	1.43293	0.00162842
CALML5	1.87735	1.09082	1.86852e-09
NA_at	1.85466	1.36469	0.000844752
IGJ	1.85051	1.6397	0.228952
SERHL2	1.83499	1.41916	0.00579588
TFF3	1.81456	1.63793	0.317923
PROM1	1.8118	1.62451	0.283423
C1orf64	1.79894	1.35437	0.00213282
ALB	1.79529	1.8629	0.745154
FOSB	1.78274	0.966208	1.31932e-11
EEF1A2	1.75349	1.18579	1.64904e-05
PVALB	1.75182	0.445943	0
S100A8	1.74992	1.13691	1.91722e-06
DKFZp686O16217	1.74172	1.10443	4.78389e-07
LOC338579	1.74149	0.960817	4.93983e-11
GSTT1	1.73945	1.70237	0.856213
HLA-DRB6	1.73394	1.50863	0.159841
AGR3	1.71734	1.54481	0.299564
SERPINA5	1.71673	1.06189	1.07027e-07
IGLL1	1.71239	1.55746	0.359214
GSTM1	1.71188	1.44316	0.077778
CLCA2	1.71172	0.798234	0
CIDEC	1.69777	1.96823	0.131841
TAT	1.69162	1.6322	0.754798
SHISA2	1.68892	1.14595	1.95365e-05
PPP1R1B	1.68588	0.701087	0
SFRP1	1.6842	0.845675	3.45409e-14
CYP4X1	1.68129	1.19308	0.000171653
ACTG2	1.68077	1.65434	0.89701
COL11A1	1.68008	0.603238	0
PDZK1	1.68007	1.15923	4.52267e-05
CA2	1.67892	1.26881	0.00246991
SCUBE2	1.67478	0.948579	3.20553e-10
GRIA2	1.65943	0.678626	0
PITX1	1.65168	0.998315	2.51355e-08
FOS	1.64779	0.888158	8.78766e-12
CST1	1.64674	0.20577	0
SERPINA3	1.6464	1.66766	0.916399
PLIN4	1.63641	1.9024	0.123928
APOD	1.63074	0.59294	0
SLC7A2	1.62425	0.790004	0
GLYATL2	1.62378	0.948445	2.66123e-09
DCN	1.62032	0.804118	1.38765e-14
MMP7	1.61814	1.77998	0.355284
ADH1A	1.61062	1.52766	0.633489
C19orf33	1.61058	0.805861	2.65076e-14
CXCL14	1.60719	0.806454	3.07454e-14
MSMB	1.60618	0.642419	0
GP2	1.59989	0.740826	0
KRT14	1.59953	1.54439	0.759907
S100A7	1.59635	0.152146	0
NAT1	1.59398	0.887235	9.28492e-11
KRT17	1.58947	1.84683	0.125416
NRIP3	1.58219	0.780373	9.39283e-15
DCD	1.57967	1.50444	0.662674
FABP4	1.57816	1.27904	0.0266004
ESR1	1.57341	1.17185	0.00139047
BAMBI	1.56981	0.99262	4.04783e-07
SYT13	1.56574	0.593334	0
MMP9	1.55778	1.25774	0.0237443
BEX1	1.55219	0.879379	3.26643e-10
SLC39A6	1.55169	1.00798	1.903e-06
DQ893812	1.54291	1.18072	0.00395234
TFAP2B	1.53375	0.939083	5.6914e-08
NDP	1.53191	0.709585	0
GRB14	1.52479	0.574749	0
THBS4	1.51677	1.37924	0.357994
MMP11	1.51576	0.706435	0
C8orf84	1.51447	1.06506	0.000112907
CD24	1.5133	1.64628	0.420815
CCL19	1.50776	1.05817	0.000102378
WNK4	1.5067	0.798938	2.51543e-12
DB005376	1.50577	0.466069	0
CXCL9	1.50467	0.737488	4.8836e-15
KRT6B	1.50151	1.69182	0.234685
MT1G	1.50054	0.903076	1.91033e-08
ALDH3B2	1.49705	1.69809	0.207029
CFB	1.49606	0.887858	7.63215e-09
OLFM4	1.49442	1.37776	0.440494
NELL2	1.49104	0.407903	0
UGT2B28	1.48991	1.48408	0.975944
SPP1	1.48974	1.12385	0.00230828
SAA1	1.48833	1.6212	0.413098
CD108903	1.48575	0.568839	0
SERPINA1	1.48459	1.53484	0.771929
HBB	1.48197	1.19943	0.0255587
GFRA1	1.47562	0.894653	3.06273e-08
RTN1	1.47475	0.293885	0
SUSD3	1.47468	0.938641	5.96215e-07
ATP6V1B1	1.4681	1.19789	0.0323795
LYZ	1.45306	1.11054	0.00377021
MYH11	1.44719	1.11616	0.00524865
SNAR-A3	1.44614	0.598107	0
LCN2	1.44498	1.10613	0.00399955
MYBPC1	1.44284	1.68112	0.117946
C2orf40	1.44144	0.807595	1.48129e-10
CILP	1.43951	1.13177	0.010201
PHGR1	1.43883	0.796985	6.57855e-11
DNAJC12	1.43623	1.15556	0.0213632
SFRP4	1.43521	1.27089	0.22618
SLPI	1.43468	1.20946	0.0777515
HOXB5	1.43359	0.63922	0
GRP	1.43054	1.46118	0.857847
HBA2	1.42697	1.23981	0.155257
CDH1	1.42095	1.57058	0.328585
GABRP	1.42069	1.75295	0.026177
ELF5	1.4193	1.94476	0.00057072
CAPN8	1.41794	1.16132	0.0360868
CNTNAP2	1.41629	0.886785	2.25086e-07
CRYAB	1.41506	0.97423	4.05714e-05
CD36	1.40749	1.52779	0.434725
GSTM2	1.40742	0.748758	3.24101e-12
RBM20	1.4064	0.510863	0
IFI6	1.39842	0.978801	9.02085e-05
AKR1C2	1.38927	1.65469	0.0695817
KRT81	1.38901	1.45452	0.680507
C8orf4	1.38788	0.978019	0.000124375
FGFR3	1.38594	0.952836	3.78261e-05
C15orf48	1.38591	1.06427	0.00448031
DUSP1	1.37587	0.539377	0
FCGBP	1.37535	1.29244	0.567769
CXCL10	1.37194	0.919206	1.01834e-05
TPSAB1	1.36561	0.877837	1.04966e-06
PROL1	1.36173	2.08318	2.43708e-06
CTSG	1.36059	0.717271	1.60869e-12
IRX2	1.35957	1.11685	0.039207
DEFB1	1.35668	1.07308	0.0124589
LRRC26	1.35649	1.48908	0.366905
CRABP1	1.35641	1.03276	0.00328106
COMP	1.35408	1.0944	0.024514
TUBA3D	1.35335	0.693914	1.79114e-13
PRODH	1.35202	0.696802	2.73025e-13
PIGR	1.35065	1.69152	0.0165723
PON3	1.34896	0.701135	5.30642e-13
PTGDS	1.3486	0.886387	3.65066e-06
DARC	1.34524	0.810219	2.00301e-08
AGTR1	1.34315	0.82206	5.55919e-08
KIAA0531	1.3396	0.83127	1.3053e-07
GRPR	1.3391	0.695836	5.23718e-13
COL10A1	1.33908	0.476159	0
AGR2	1.33773	0.932591	7.47509e-05
HLA-DRB4	1.33141	0.801779	1.98486e-08
CPA3	1.33066	0.639715	0
CIDEA	1.32945	1.8951	9.45138e-05
HIST1H1C	1.32786	0.952274	0.000277358
KLK5	1.32688	1.43245	0.469362
SEZ6L2	1.32524	0.90769	3.13209e-05
COL1A1	1.32512	1.24532	0.568088
RARRES1	1.32265	1.13323	0.114298
C20orf114	1.32033	0.487705	0
MFAP4	1.31691	0.736929	1.35894e-10
CCDC74A	1.31558	0.84825	1.24625e-06
ADCY1	1.31179	0.73146	1.05127e-10
PLAT	1.31143	0.860516	3.32663e-06
CD52	1.30718	0.729992	1.17107e-10
CCL15	1.30699	0.81536	1.81234e-07
UBD	1.30626	0.836526	8.4801e-07
GJA1	1.30255	0.717718	4.50558e-11
SPINK8	1.3012	0.896453	4.1925e-05
NXPH1	1.30081	0.263452	0
SFRP2	1.29611	0.900514	6.35899e-05
RBP1	1.29205	0.800812	1.21389e-07
FAM5C	1.29175	0.438091	0
ABCC11	1.2887	1.06664	0.0483468
SLC26A3	1.28668	1.32333	0.809259
CHGB	1.28305	0.711455	7.1039e-11
MAOA	1.27731	1.19366	0.529469
KLK12	1.27663	0.206972	0
U79293	1.27495	1.30395	0.848551
MRPS30	1.27477	0.535407	0
MESP1	1.27381	0.787726	1.05433e-07
MUC1	1.27198	1.45393	0.177697
NKX3-1	1.27006	0.529895	0
CKMT1B	1.26968	0.662703	7.41323e-13
POSTN	1.26949	0.942807	0.00123989
ERP27	1.26658	0.910225	0.000304567
THRSP	1.26572	1.66978	0.00268881
COL17A1	1.26497	1.47552	0.114962
KRT19	1.26245	1.78883	0.000125818
LTB	1.26141	0.68249	1.16583e-11
LUM	1.26057	0.686738	1.94963e-11
C4orf7	1.25054	1.63287	0.00395228
DIO1	1.25035	0.633734	7.45639e-14
CST5	1.24812	0.5341	0
MGP	1.24617	0.676115	1.43066e-11
CXCL13	1.24607	1.10441	0.230082
ATF3	1.24567	0.900519	0.000394755
RPL14	1.24538	1.28761	0.771561
TF	1.24537	1.15691	0.489321
LOC389493	1.24403	0.677716	1.94806e-11
FAM3B	1.24271	0.922363	0.00121026
CYP4F22	1.24243	0.970909	0.00832571
GDF9	1.24201	0.162366	0
PPP1R3C	1.24105	0.662924	4.45304e-12
NFKBIZ	1.24065	0.658912	2.83974e-12
HIST1H4H	1.2385	0.766653	1.12079e-07
CYR61	1.23815	0.776546	2.48787e-07
STC1	1.23661	1.01658	0.0400057
CD79A	1.23394	0.802106	1.97301e-06
ACOX2	1.23157	0.486379	0
CFD	1.23041	1.08803	0.220058
POTEH	1.22967	1.06409	0.142324
ANPEP	1.22932	0.867549	0.000133067
CCL5	1.22858	0.798002	1.8929e-06
RGS1	1.22852	1.03492	0.0763479
LAD1	1.22829	1.19063	0.788567
IGSF21	1.2281	0.614193	2.65076e-14
PLA2G10	1.22426	0.601487	4.8836e-15
SCD	1.22044	1.39559	0.176229
FSIP1	1.21802	0.588726	0
HIST2H2AA4	1.21699	0.893206	0.000759729
TMPRSS3	1.21145	0.720519	8.82339e-09
FCER1A	1.21126	0.723082	1.12791e-08
MT1X	1.20969	0.70094	1.54851e-09
PLA2G2A	1.20652	1.29322	0.516858
AFF3	1.2061	0.874849	0.000458523
CBLN2	1.20449	0.33504	0
HIST1H2BD	1.20398	0.940387	0.00818242
OGN	1.20382	0.813047	1.54484e-05
PDGFRL	1.20131	0.720297	1.49772e-08
GZMK	1.20011	0.562591	0
IGLL3P	1.19966	0.800209	8.05623e-06
C21orf81	1.19917	0.584543	0
ANKRD43	1.19592	0.343586	0
LOC389033	1.19305	0.745591	2.00925e-07
MKX	1.19281	0.688358	1.17582e-09
COL1A2	1.19194	0.842298	0.000141826
CCK1	1.18875	1.47592	0.0216736
SLC40A1	1.18713	0.515667	0
PKIB	1.18628	0.822197	5.63181e-05
CTHRC1	1.18516	0.930229	0.00964898
FLJ23152	1.1842	0.754866	6.48979e-07
EGR1	1.18375	0.556771	0
CYP4B1	1.18288	0.885423	0.00170001
CXCL12	1.1826	0.635879	7.34321e-12
MZB1	1.18252	0.920934	0.00740802
RPS27	1.17803	0.849208	0.000348874
KRT7	1.17623	1.41764	0.0509655
ATHL1	1.1762	0.99015	0.0750152
PI16	1.1743	1.4695	0.0169815
PI15	1.17139	1.57922	0.00113529
CLDN8	1.17108	1.5352	0.00341527
CXCR4	1.16986	0.819253	9.24976e-05
CITED4	1.16871	0.814544	7.38065e-05
KRT5	1.16765	1.25191	0.51506
HLA-DQB1	1.1659	0.78824	1.62902e-05
TUBB2B	1.16561	0.896574	0.00476368
KCNK1	1.16402	0.569594	4.8836e-15
PRKAR1A	1.16255	1.26107	0.43888
GJB2	1.16199	0.257316	0
ISG15	1.16109	0.814502	0.000100248
LOC440905	1.16057	0.778513	1.08376e-05
COL5A1	1.16018	0.773794	8.01974e-06
CTSK	1.15774	0.658692	4.38416e-10
MLPH	1.15759	1.19979	0.753256
CCL3L3	1.1564	1.12354	0.805359
PAPSS2	1.1562	0.706037	4.82635e-08
RASD1	1.15578	0.882056	0.00357534
KCNF1	1.15543	0.461705	0
HLA-DQA1	1.15435	0.755755	2.93762e-06
IGFBP5	1.1516	0.524203	0
HPX	1.14999	0.626678	1.99041e-11
SRPX	1.14983	0.625526	1.7538e-11
LRP2	1.1498	0.698949	3.61443e-08
PSD3	1.14669	0.460855	0
PTPRT	1.14608	0.703854	6.87015e-08
FOLR1	1.1459	1.17016	0.859534
HIST1H2AC	1.14491	0.690174	2.12201e-08
KIT	1.14413	1.40998	0.0271312
DENND1B	1.14327	0.581952	1.0113e-13
MGST1	1.14294	1.04296	0.378523
IL23A	1.14203	0.607142	3.07102e-12
MAPT	1.14001	0.634133	8.87444e-11
SOCS2	1.13854	0.602084	2.03936e-12
EFEMP1	1.13793	0.678225	1.01514e-08
FOXA1	1.13537	1.68444	1.28361e-05
C1orf116	1.13499	0.970095	0.108238
AKR7A3	1.13474	0.572418	5.08165e-14
COL3A1	1.13208	0.974806	0.127756
CCL21	1.13141	1.40132	0.0233669
ANKRD36B	1.13081	0.832508	0.00086395
CA12	1.12993	1.23865	0.37533
PTHLH	1.1296	1.30092	0.152286
OSR1	1.12867	0.852532	0.00242111
FBLN1	1.12557	0.695205	9.77634e-08
KIAA0353	1.12493	0.922644	0.0375119
CD3D	1.12029	0.609903	1.85289e-11
BNIPL	1.11797	1.14102	0.863457
HOPX	1.11744	0.540498	0
MT1E	1.11669	0.588983	1.67335e-12
PLIN1	1.11641	1.87338	8.4879e-09
X58062	1.11603	0.867855	0.00703408
SGK3	1.11573	0.664886	1.00376e-08
DPT	1.11406	1.0839	0.814171
ALOX15B	1.11384	1.27777	0.165215
LMTK3	1.11168	0.981701	0.214714
TCRVB	1.1107	0.634504	5.82856e-10
CHAD	1.10928	0.664777	1.44841e-08
WISP2	1.10565	1.14875	0.736651
UBE2C	1.10518	0.811138	0.000759729
C6orf126	1.10494	0.576867	7.54117e-13
MAOB	1.10428	0.567675	2.2316e-13
RPS26	1.10319	1.10346	0.998151
SLC27A2	1.10284	0.819185	0.00124879
GAS1	1.10107	0.64812	4.46054e-09
BC141517	1.10058	0.605655	4.10274e-11
IFIT1	1.10047	0.717506	2.33365e-06
PEG3	1.09807	0.578083	1.44663e-12
ASCL2	1.09795	0.448	0
SLC30A8	1.09749	0.472127	0
HIST2H2AC	1.09733	0.806669	0.000811801
CYP2B7	1.09442	0.452991	0
SERPINA11	1.09428	0.735193	1.17674e-05
COL5A2	1.09388	0.815598	0.00145388
FGD3	1.09203	0.651152	1.04356e-08
TGFBR3	1.09195	0.470554	0
CYP2J2	1.09153	0.98545	0.318801
ITM2A	1.0913	0.498464	0
FNDC1	1.0898	1.06192	0.825388
SEC14L2	1.08967	0.785081	0.00034041
IGSF1	1.08902	1.11726	0.826801
LEPR	1.08782	1.0638	0.850559
UPK1A	1.08761	0.244572	0
SGCE	1.0858	0.406942	0
ZBTB16	1.08459	1.02466	0.605107
MS4A7	1.08414	0.774778	0.000237312
TNC	1.08396	1.04121	0.723495
CYP4Z2P	1.0837	0.496954	0
SNAP25	1.08345	0.592426	2.55663e-11
CCL8	1.08325	1.05153	0.79903
NR2F1	1.08216	0.672694	1.45339e-07
C1orf106	1.08192	0.528275	0
FOXC1	1.0815	0.6755	1.94528e-07
FGFR4	1.08095	0.410963	0
FBLN2	1.08048	0.935002	0.142327
C1S	1.08041	0.630016	2.37435e-09
RGS2	1.08021	1.08278	0.985048
CX3CL1	1.0801	1.07502	0.971618
RPS25	1.0798	0.825861	0.00387061
SEPP1	1.07962	0.531826	9.39283e-15
ASS1	1.07952	0.746567	5.06011e-05
EDARADD	1.07736	0.67941	3.44457e-07
SPOCK2	1.07714	0.547596	8.99844e-14
FLRT3	1.07695	0.71153	4.84304e-06
CCNO	1.07665	0.543377	5.08165e-14
HOXA5	1.07591	0.615457	6.37648e-10
ANKRD20A5	1.0757	0.407482	0
LEP	1.07502	2.14397	2.08263e-14
MATN2	1.07465	0.500121	0
STK32B	1.0746	0.525356	0
NLRP2	1.0745	0.659177	6.42046e-08
CRABP2	1.07364	0.975039	0.35066
DNALI1	1.07346	0.663367	1.00955e-07
LOC145837	1.07334	0.567194	1.93495e-12
C1R	1.07314	0.861765	0.0201372
ZFP36	1.07307	0.775951	0.000399581
KIAA1324	1.07269	1.55211	4.58065e-05
IFI27	1.07217	0.721266	1.25732e-05
CAMK2N1	1.07147	0.720525	1.23356e-05
RET	1.07138	0.51974	0
THRA	1.07099	0.673146	2.83226e-07
C9orf152	1.07085	1.2043	0.242996
NR4A2	1.07062	1.01952	0.662029
KLK4	1.0703	0.534037	1.80478e-14
PTGES	1.07018	0.581974	1.7052e-11
GPX3	1.06907	1.29343	0.045945
ENPP5	1.0687	0.657972	8.02391e-08
RASSF10	1.06847	0.490169	0
TRPV6	1.06789	0.636095	9.75739e-09
CYP4F8	1.06644	0.219271	0
SPARCL1	1.06639	0.446031	0
TOP2A	1.06583	0.82161	0.0051546
TPD52L1	1.06484	0.589105	6.03245e-11
CX3CR1	1.06483	0.719184	1.54558e-05
DACH1	1.06456	0.613302	1.04487e-09
CALB2	1.06426	1.62551	2.67005e-06
RARRES3	1.06322	0.760249	0.00024325
COL8A1	1.06317	1.0105	0.648686
BMP4	1.06316	0.431898	0
H19	1.06283	1.15281	0.439364
TMEM119	1.06125	0.643267	3.01503e-08
CACNA1H	1.06111	0.692883	2.53767e-06
ANG	1.05896	0.500437	0
CAMK2B	1.05847	0.769921	0.00051773
KIAA1549	1.05784	0.513281	0
TSPAN7	1.05703	0.681652	1.25682e-06
GSTP1	1.05678	0.338652	0
FNTB	1.05673	0.977496	0.461795
RASEF	1.05637	1.17469	0.296861
MYC	1.05413	0.717894	2.3521e-05
REEP6	1.05268	0.776341	0.00092962
CRISPLD2	1.05262	0.715905	2.2018e-05
WLS	1.05239	0.568608	1.05169e-11
MX1	1.0511	0.597772	4.26887e-10
PODN	1.05075	0.759602	0.000394739
NCCRP1	1.05044	0.492566	0
HDC	1.05039	0.708371	1.43018e-05
MEG3	1.04687	0.695523	6.52676e-06
FAM129A	1.04574	0.632717	2.68607e-08
LPL	1.04569	1.72549	2.55193e-08
PDE4B	1.04567	0.932377	0.256969
STARD10	1.04496	0.972733	0.503221
FHL2	1.04483	0.815428	0.00796153
C20orf103	1.04424	0.469078	0
ZNF385B	1.04297	0.616775	6.05495e-09
MFAP5	1.04281	1.30249	0.0180362
NTN4	1.04106	0.823622	0.012554
CD2	1.04083	0.626432	1.91348e-08
C2orf82	1.0408	1.57163	5.00748e-06
TSC22D1	1.04078	0.583462	1.54049e-10
PLAC9	1.04045	0.970697	0.518076
OXTR	1.0389	1.60991	1.17485e-06
AFP	1.03854	0.86948	0.0654757
AZGP1	1.03831	1.16558	0.25151
APOC1	1.03784	0.847092	0.032702
TSPAN1	1.03761	0.511835	9.39283e-15
LYPD6	1.03745	0.819101	0.0117452
CAPN13	1.03662	0.972342	0.555167
TMEM107	1.03557	0.938862	0.341034
FST	1.03364	0.466741	0
IFI44L	1.03337	0.779344	0.00228269
CDC20	1.03337	0.607564	4.12786e-09
CXADR	1.03136	0.49743	0
GPR162	1.0307	0.526959	1.42593e-13
GATA3	1.03012	1.13872	0.328055
FAM107A	1.02992	0.875582	0.0954652
C3	1.02985	0.794895	0.00539616
AK4	1.02837	0.515951	3.07454e-14
EGR2	1.02825	0.975183	0.632734
ECM1	1.02802	0.66907	2.11213e-06
COL6A3	1.02776	0.695605	1.72192e-05
SUSD2	1.02749	0.703483	3.07713e-05
LRRC31	1.02745	0.423147	0
CST4	1.02564	0.213294	0
HEPACAM2	1.02374	0.572467	1.28837e-10
NOV	1.02235	0.702863	3.78148e-05
STAT1	1.02141	0.628197	7.51954e-08
GSTM3	1.02058	0.753079	0.000950652
NTNG1	1.01943	0.201949	0
LRRC17	1.01878	0.84215	0.0466648
HOXB2	1.01804	0.497483	0
SRGN	1.01774	0.656283	1.25319e-06
PDLIM3	1.0169	1.07681	0.600944
SHROOM1	1.0161	0.33823	0
IGFBP6	1.01583	0.908793	0.272806
ALDH1A1	1.01547	0.763324	0.00200924
PPP2R2C	1.01539	0.315974	0
TAGLN	1.01528	0.652176	1.00899e-06
HIST1H2BK	1.01522	0.56175	6.09869e-11
PNCK	1.01479	0.419516	0
DCDC5	1.01453	0.471507	0
GPC4	1.01448	0.538453	2.7046e-12
CCL2	1.01443	1.1078	0.397594
COL6A1	1.01416	0.526645	4.96588e-13
RAP1GAP	1.01185	1.0604	0.675316
SPON1	1.0076	0.680463	1.53833e-05
HSPA2	1.00719	0.475791	0
OAS2	1.00572	0.698993	6.46088e-05
BASP1	1.00559	0.678029	1.41568e-05
ASCL1	1.00555	0.22253	0
ARL4A	1.00511	0.778271	0.00604894
ABCC8	1.00481	0.704887	0.000100336
TSPAN8	1.00284	0.590275	4.45027e-09
NQO1	1.0014	1.00769	0.961013
CAPN9	1.00128	0.47146	0
SVEP1	1.00116	0.888476	0.235485
AKR1C4	1.00102	1.52675	2.88875e-06
GLA	1.001	0.782425	0.0083923
CD79B	1.00057	0.441917	0
LRG1	0.99981	0.584822	2.93008e-09
SYT1	0.999783	0.241672	0
SERPINB5	0.99964	1.00981	0.93519
IL7R	0.999297	0.747147	0.00162496
FAM134B	0.998304	0.550534	4.78115e-11
BCL11A	0.998173	0.894275	0.279392
CAV1	0.997343	0.919246	0.43888
RPLP1	0.997297	0.727627	0.000589199
EFCAB4A	0.996842	0.843631	0.0855312
IL17RB	0.996219	1.0684	0.513232
TUBB3	0.996204	0.658331	4.89693e-06
SLC12A2	0.995745	0.832076	0.0622622
CD163	0.995412	0.991897	0.978196
COL9A2	0.994834	0.770921	0.00621856
CAP2	0.993677	0.621696	2.15105e-07
CYBRD1	0.992919	0.429739	0
GEM	0.992791	0.733614	0.00100952
CRIP1	0.992498	0.756035	0.00333677
PEG10	0.99237	0.581274	3.21939e-09
CLDN11	0.992344	0.786498	0.0133106
KLF4	0.99208	0.969253	0.843978
C10orf81	0.991995	1.27406	0.00717037
RPS12	0.991531	0.850422	0.117026
CCND1	0.991268	0.563319	4.05577e-10
SDC1	0.991216	1.15354	0.121058
ESRRG	0.990103	0.486007	4.8836e-15
NKD2	0.98923	0.842271	0.098882
C2CD4B	0.988835	1.42659	5.28824e-05
MGC87042	0.988581	0.627308	4.98719e-07
KANK4	0.987656	0.906739	0.414535
CSN3	0.986285	1.85896	1.97081e-12
HIST2H2BE	0.986237	0.754218	0.00385536
SLC7A5	0.985597	0.72163	0.000685721
MYB	0.985259	1.45926	1.40346e-05
GALNTL1	0.98311	0.576639	3.52656e-09
CCL3	0.981356	0.935138	0.666394
CYB5A	0.981174	0.733767	0.00164023
GLRB	0.980492	0.420409	0
ADM	0.980357	0.989191	0.943363
PGR	0.979802	0.484794	9.39283e-15
KYNU	0.979362	0.899581	0.417559
PDK4	0.979061	1.03094	0.64156
DAPL1	0.978608	0.575624	4.25742e-09
LYPD6B	0.978433	0.732862	0.00174376
LOC375295	0.976788	0.504607	3.29794e-13
COLEC12	0.975588	0.633684	1.89374e-06
FHL1	0.975527	1.32509	0.000827649
PDE8B	0.974278	0.983333	0.94149
BTG2	0.97412	0.684922	0.000111907
LRRN2	0.973765	0.618515	5.2815e-07
CYFIP2	0.973676	0.590726	3.19562e-08
TMEM26	0.973436	0.938617	0.749767
JUN	0.973252	0.545676	1.55506e-10
QDPR	0.973172	0.638036	3.17769e-06
RNASE1	0.972238	1.05019	0.465755
GAD1	0.97199	0.214816	0
DHRS2	0.971712	1.04197	0.51418
C1orf115	0.970824	0.574496	6.33521e-09
REEP1	0.970293	0.621795	8.80349e-07
SYNPO2L	0.969936	0.503876	5.1018e-13
DCLK1	0.969544	0.536289	5.95724e-11
HIST3H2A	0.968957	0.689846	0.000199832
C1QB	0.968742	0.792348	0.034689
ACTG1	0.968322	0.67309	6.49734e-05
PTGS2	0.96781	1.17213	0.0446245
TSPAN5	0.967633	0.675809	8.1524e-05
ARNT2	0.966528	0.481569	1.80478e-14
F13A1	0.966205	1.06935	0.321917
KRT8	0.966155	1.17698	0.0379025
FASN	0.965962	0.997809	0.778213
HSPB6	0.965815	1.45206	6.35008e-06
IER3	0.965437	1.06674	0.330276
C10orf116	0.965223	0.88978	0.439831
NFIB	0.965034	0.466127	0
SERPINA6	0.96488	0.622995	1.34762e-06
FMO5	0.963875	0.634149	3.85171e-06
PRNP	0.963359	0.488432	7.45639e-14
FAM198B	0.962834	0.464244	0
ZG16B	0.960967	1.01369	0.628493
ARHGEF35	0.960548	0.958883	0.989989
KIF1A	0.960415	0.301389	0
CHI3L2	0.959909	0.736063	0.00425388
FMOD	0.959414	0.603008	2.83039e-07
ANKRD20A4	0.959003	0.554304	1.31084e-09
RARRES2	0.958736	0.866426	0.324091
COL6A2	0.958544	0.652895	2.36936e-05
DMKN	0.958467	0.848496	0.224941
CR593862	0.958283	0.481499	3.45409e-14
BST2	0.95783	0.571	1.02849e-08
MYLK	0.957273	0.858177	0.282585
ERAP2	0.95702	0.921936	0.74355
AKR1C3	0.956347	0.994052	0.733611
COL12A1	0.95583	0.561526	3.91802e-09
TPSG1	0.954938	0.453733	0
CARTPT	0.954884	1.04126	0.406403
PHLDA1	0.954863	0.898106	0.573738
CTGF	0.954754	0.621302	2.0968e-06
KIAA0101	0.954568	0.695808	0.000566677
CD163L1	0.954065	0.454527	0
TNFRSF19	0.954037	0.673308	0.000133364
TMEM158	0.953899	0.962405	0.943741
HCST	0.95366	0.572503	1.62453e-08
PCOLCE2	0.9524	1.69832	1.26211e-10
CGN	0.952397	1.27813	0.00136703
SERPINI1	0.951082	0.342928	0
IGFBP2	0.950594	0.822886	0.143396
COL4A5	0.949652	1.06754	0.245113
GPR183	0.949549	0.604381	5.95803e-07
AK097370	0.948906	0.454781	0
ITGB2	0.94889	0.626711	4.75582e-06
PCOLCE	0.948201	0.68329	0.000343491
SERPINE2	0.94815	0.877323	0.463545
ANXA1	0.947867	0.539815	4.69425e-10
RGS11	0.947607	0.776479	0.0365548
ENPP2	0.947437	0.759581	0.0191521
PRSS8	0.947059	1.30055	0.000518894
CD69	0.946823	0.700056	0.00103455
SLC6A4	0.94599	0.342556	0
CD247	0.945862	0.452401	0
CRISPLD1	0.945394	0.579926	6.39056e-08
ADORA2A	0.945005	0.294744	0
TCRA	0.944902	0.49166	5.78475e-13
SOX11	0.944362	0.412747	0
MMP3	0.943947	0.784538	0.0539835
FAIM3	0.943225	0.474251	3.45409e-14
PFKFB3	0.943152	0.961722	0.870253
SOX10	0.943122	1.14725	0.0394706
ALPL	0.942751	0.786553	0.0597344
F12	0.942519	0.577061	5.67951e-08
C3orf14	0.942207	0.865784	0.419825
INPP5J	0.940964	0.865146	0.423513
ANO1	0.940934	1.03727	0.342836
TIMP4	0.940847	1.6306	9.50557e-10
S100A16	0.940448	0.376632	0
REPS2	0.940442	0.411278	0
CDH3	0.939586	1.12622	0.0589783
ACACB	0.939379	1.20027	0.00855821
PCDH18	0.939328	0.54791	2.42296e-09
CLSTN2	0.93849	0.605019	1.23477e-06
VCAN	0.93808	0.818095	0.167772
SLC9A3R1	0.937523	0.966607	0.792188
CD248	0.936649	0.835556	0.259153
SYT17	0.935676	0.468346	2.65076e-14
KCNMB1	0.93509	1.16546	0.0192509
ATP1B1	0.934985	0.931632	0.977909
FAM189A2	0.934006	0.894889	0.705379
MXRA5	0.933475	0.751422	0.0216717
RHOBTB3	0.932712	0.839192	0.300682
OLR1	0.932502	0.72712	0.00772769
CD8A	0.930934	0.700919	0.00213775
SPDEF	0.930763	1.20046	0.0061769
SYTL2	0.930255	0.768179	0.0453647
STAC2	0.929949	1.26793	0.00070755
TBC1D9	0.929843	0.764294	0.0398476
TNFSF10	0.929792	0.457337	9.39283e-15
OMD	0.929724	0.620526	8.31492e-06
HNRNPK	0.92941	0.586047	3.42316e-07
FTH1	0.929388	0.889731	0.699376
NUSAP1	0.928831	0.631351	2.13803e-05
KRT18	0.928787	1.47392	2.92126e-07
HLA-DRA	0.928292	0.520393	1.53941e-10
THBS2	0.927812	0.819047	0.213316
UNC5A	0.927517	0.420498	0
GP1BB	0.926995	0.592608	7.67129e-07
FAP	0.926905	0.636521	3.56887e-05
LOC404266	0.92689	0.218726	0
SH3BGRL	0.926122	0.521768	2.1965e-10
DLK1	0.925876	1.60079	1.12776e-09
NKG7	0.92506	0.562247	3.58305e-08
PRSS23	0.925003	0.720463	0.00743645
CLDN5	0.92466	0.844407	0.383167
LMO3	0.9246	1.27021	0.000510294
SLAMF6	0.924555	0.421547	0
TSKU	0.924281	0.67612	0.000659532
CCR7	0.92387	0.380628	0
G0S2	0.923662	1.72962	3.26273e-12
FLJ40504	0.923193	1.22819	0.00193972
MUC16	0.923111	0.601957	2.35001e-06
RPL21	0.923015	0.510706	6.0809e-11
ENO2	0.922589	0.479342	5.16785e-13
CD48	0.922148	0.461972	2.65076e-14
SORBS1	0.922043	1.34686	2.84617e-05
MS4A6A	0.922005	0.712907	0.00575149
SPRY1	0.921473	0.434413	0
OLFM1	0.920954	0.459804	1.80478e-14
VSIG2	0.920742	0.59946	2.15295e-06
AF023158	0.920582	0.984613	0.531857
COBL	0.920562	1.10195	0.0611572
MMP23B	0.920512	0.740616	0.021353
PPP1R1A	0.920197	1.48838	9.05664e-08
ALDOA	0.920027	0.620338	1.41568e-05
C15orf52	0.91994	0.812762	0.21651
TSPAN13	0.919063	0.898383	0.847429
HLA-DPA1	0.91878	0.52226	4.12606e-10
ALDOC	0.918005	1.05427	0.161524
CD19	0.917727	0.37592	0
PRKCB	0.917608	0.442578	0
UCP2	0.917467	0.648887	0.000147462
ANX2P2	0.917125	0.796845	0.155288
LAMA3	0.917087	0.714081	0.00735769
INSM1	0.916485	0.251525	0
PHGDH	0.915598	0.529628	1.37716e-09
HTRA1	0.915253	0.489849	5.16287e-12
LHFP	0.914521	0.610146	8.15364e-06
CITED1	0.914464	1.11423	0.037698
SMOC2	0.914185	0.56941	1.64564e-07
ECM2	0.91405	0.938145	0.823819
IRS2	0.913766	0.67948	0.00130456
BEX2	0.91316	1.03664	0.203923
NFIX	0.912819	0.364794	0
PTTG1	0.912379	0.652591	0.000246498
SMA4	0.912354	0.635088	6.95201e-05
CDC42EP5	0.912128	0.502963	4.75171e-11
SORD	0.912124	0.912352	0.998151
HLA-H	0.91193	0.692851	0.00302899
COX7A1	0.911892	0.931426	0.85783
LINGO1	0.911822	0.341531	0
RPL36A	0.911804	0.825791	0.335315
GVIN1	0.911576	0.507073	8.88238e-11
EDN1	0.911203	0.70642	0.00631322
QPRT	0.910556	0.598219	3.56505e-06
TUSC3	0.910547	0.463798	1.04714e-13
GYG2	0.909471	1.66729	1.65494e-11
TMEM145	0.909392	0.425062	0
SCIN	0.90903	0.533729	3.77362e-09
KIAA1467	0.908826	0.561164	9.59916e-08
FABP7	0.907889	1.06606	0.0985998
KDELR3	0.90671	0.547987	2.49877e-08
AHNAK2	0.906629	0.636944	0.00010761
ELP2	0.906477	0.41781	0
PAQR4	0.906349	0.546492	2.15339e-08
ZFP36L1	0.906322	0.917126	0.923382
CD556913	0.90582	0.686551	0.00276502
NDUFC2	0.905809	0.933386	0.796135
GYPC	0.905164	0.640228	0.000147903
ALG1L	0.904994	0.381423	0
C8orf85	0.90373	0.568259	2.90903e-07
HES6	0.903674	0.399856	0
AK5	0.903442	0.951964	0.636333
IGDCC3	0.903268	0.50835	2.03889e-10
HSPA1A	0.902862	0.843632	0.528656
C10orf10	0.902238	1.01523	0.240542
CORO6	0.902201	0.43309	0
DKFZp761F2014	0.901863	0.593574	3.93274e-06
ANXA9	0.900717	0.387757	0
GLT8D2	0.900526	0.503213	1.22582e-10
GPNMB	0.900465	0.683208	0.00287721
UBE2E3	0.899679	0.340667	0
TFAP2A	0.899211	1.41987	3.93323e-07
SPARC	0.898424	0.715972	0.0158981
SYT7	0.898349	0.697479	0.00665149
FMO2	0.898251	0.687984	0.00407756
TPRG1	0.898239	0.441853	9.39283e-15
ELOVL5	0.89809	0.881782	0.879324
FBXL16	0.897938	0.491296	2.67908e-11
NDRG2	0.89788	1.06675	0.0740561
CCL4	0.897807	0.893797	0.972864
RPL23AP64	0.897779	0.630204	0.000103409
DBI	0.897733	0.760385	0.08727
KLK7	0.897705	1.18398	0.0027152
ANGPTL2	0.897309	0.721828	0.0212563
TM4SF1	0.897229	0.493385	3.88619e-11
ELN	0.897111	0.661437	0.000919654
RND3	0.897061	0.531435	6.8032e-09
C1QC	0.896844	0.791187	0.210719
AEBP1	0.896809	0.673053	0.00188662
CST6	0.896167	0.518097	1.32763e-09
ERBB2	0.896116	1.0568	0.0888622
SRP9	0.895046	0.411891	0
SLC44A4	0.89487	0.612819	3.10844e-05
TYROBP	0.894769	0.695589	0.00695916
CDH2	0.89462	0.523775	3.11843e-09
CFH	0.894341	0.787223	0.202168
LDHB	0.89402	0.760613	0.0971611
FAM38B	0.893943	0.69463	0.00685255
ZSCAN18	0.893826	0.34398	0
RBM24	0.893775	0.277633	0
CF887398	0.893705	0.615866	4.24425e-05
CMTM8	0.893482	0.451524	5.8834e-14
GUCY1A3	0.892711	0.519257	2.00656e-09
LFNG	0.892297	0.458847	2.30373e-13
SULF1	0.892218	0.682697	0.00393483
CPVL	0.892048	0.63772	0.000241053
TSHZ2	0.891671	0.534434	1.4604e-08
RERG	0.891224	0.654448	0.000776154
AK025793	0.891152	0.468639	1.33288e-12
NTS	0.889983	0.494375	8.06168e-11
hINADL	0.888835	0.887786	0.993506
C4orf48	0.888781	0.49603	1.12015e-10
ANGPTL4	0.888709	0.924352	0.729159
IGF1R	0.888667	0.725719	0.0331794
NAV2	0.888335	1.03613	0.11512
SUB1	0.888277	0.671489	0.00249768
TACSTD2	0.887609	1.63957	9.35736e-12
RASL11B	0.887075	0.716402	0.0239228
RPL9	0.887018	0.872813	0.89496
PGM5	0.886804	0.626421	0.000139228
COL16A1	0.886734	0.596944	1.3044e-05
GZMB	0.886637	0.538593	3.45974e-08
SLC1A1	0.886352	0.29124	0
CPE	0.886324	0.689014	0.00695761
SPOCK1	0.885764	0.640095	0.000388537
FAM46C	0.885559	0.958194	0.454899
CLDN1	0.885026	1.08958	0.0279613
AK056919	0.88434	0.413306	0
ID3	0.883203	0.701399	0.0142053
PRKACB	0.88226	0.213214	0
ADORA1	0.882113	0.575101	2.32551e-06
NAPSB	0.882067	0.639215	0.000439542
ALOX5AP	0.881858	0.544695	9.79253e-08
HPN	0.88163	0.607257	4.14955e-05
CD14	0.881089	0.674873	0.00408485
TPT1	0.881059	0.678697	0.00502565
PLA2G16	0.880883	0.944537	0.514377
EHF	0.88079	0.99869	0.208533
C1orf151	0.880599	0.498739	3.19582e-10
ITPRIPL2	0.880569	0.554893	3.29218e-07
EPSTI1	0.87983	0.613633	7.62923e-05
PBX3	0.879717	0.448027	1.04714e-13
SLC5A1	0.879706	0.685523	0.0075684
CMTM7	0.879706	0.726146	0.0448406
GZMA	0.879034	0.478245	1.7636e-11
GIMAP7	0.878563	0.633237	0.000346753
NR2F2	0.878453	0.552499	2.9479e-07
PRRX1	0.878219	0.609424	5.98053e-05
GPR98	0.87805	0.592497	1.47596e-05
CTSD	0.877937	0.541706	9.18871e-08
STEAP2	0.877905	0.425644	0
VANGL2	0.877158	0.746678	0.0983915
THNSL2	0.876696	0.627724	0.000258371
ISOC1	0.87644	0.568473	1.74555e-06
PKIA	0.87586	0.459434	1.08885e-12
S100A4	0.875564	0.709142	0.026091
LGALS3	0.87499	0.733124	0.0667483
SLC2A10	0.874851	0.521486	1.02277e-08
KRT86	0.87479	0.713158	0.0316016
RCAN1	0.874683	0.869865	0.96631
AF385432	0.874642	0.470435	7.5118e-12
RNU11	0.874181	0.888492	0.893247
RAB31	0.874166	0.553556	4.41964e-07
PTMA	0.874001	0.611457	8.8225e-05
CAMP	0.87378	0.529169	2.84823e-08
SCG2	0.873713	0.539505	9.619e-08
RPL15	0.873255	0.842128	0.750558
ROPN1	0.873235	1.44878	1.79862e-08
RAB11FIP1	0.872924	0.771084	0.215755
CD74	0.872756	0.622154	0.00021195
ITPR1	0.872567	0.599446	3.64409e-05
XAGE1D	0.872191	0.69073	0.0129831
TCEAL1	0.871468	0.390303	0
CD639673	0.871353	0.195256	0
SERPINF1	0.870886	0.70857	0.0297985
GALNT6	0.869653	0.53335	6.30448e-08
RAMP3	0.869516	0.590787	2.09308e-05
NCAM2	0.868634	0.411444	0
RPL23	0.868476	0.818453	0.587089
DKK3	0.868255	0.959051	0.332057
H3F3A	0.867883	0.593578	2.91746e-05
NCALD	0.8677	0.941996	0.43396
GPAM	0.866489	1.66555	4.18451e-13
FRAS1	0.866199	0.590861	2.55553e-05
PROS1	0.866083	0.479475	6.33175e-11
CGNL1	0.865948	1.00163	0.138524
SCNN1A	0.86594	1.35066	8.09075e-07
TIMP3	0.86565	0.541994	2.247e-07
GPM6B	0.865211	0.900487	0.72453
ALCAM	0.865204	0.97778	0.221855
AMPH	0.864839	0.519442	1.67765e-08
MAL	0.864354	0.464822	7.41941e-12
SSFA2	0.863957	0.312204	0
S100A1	0.863912	0.843991	0.843722
BCYRN1	0.863693	0.674062	0.00796153
RPL10A	0.863504	0.673805	0.0079171
EFHD1	0.863499	0.96883	0.253923
SOSTDC1	0.86347	0.993696	0.154702
ARRB1	0.863299	0.37337	0
MATN3	0.863217	0.291897	0
SLC2A3	0.863171	0.888299	0.805332
AGL	0.86288	0.428027	9.39283e-15
CHPT1	0.862767	0.433649	3.45409e-14
NUCB2	0.862727	0.604526	9.51066e-05
C6orf141	0.862511	0.475683	4.80586e-11
RAC2	0.862296	0.515615	1.2548e-08
WDR72	0.86181	0.356468	0
HIST1H2BG	0.861326	0.636669	0.00102312
ANKRD30B	0.860917	0.272831	0
PRDX3	0.860773	0.443868	2.83816e-13
PFN2	0.860291	0.388038	0
DLC1	0.860066	0.552788	1.04181e-06
RAB26	0.860038	0.549878	7.72927e-07
ZIC2	0.859479	0.314188	0
EPCAM	0.859429	1.54073	8.61803e-11
RAMP1	0.85872	0.469226	2.4321e-11
SCRG1	0.858661	0.841761	0.868457
KLRB1	0.858579	0.521254	3.33689e-08
RAB38	0.858409	0.483066	2.02772e-10
CELSR3	0.858241	0.46056	6.31104e-12
HCP5	0.857924	0.402964	0
HGD	0.857902	0.539533	2.93499e-07
KRT13	0.857504	0.184439	0
C1QTNF6	0.857276	0.448717	9.21853e-13
TPM1	0.857041	0.637939	0.00135882
CCBP2	0.856726	0.574313	1.04676e-05
ZNF385D	0.856677	0.422286	9.39283e-15
GPC3	0.855986	0.6417	0.0018054
CENPF	0.855662	0.417642	0
TBX3	0.855535	0.552428	1.35202e-06
C11orf96	0.855212	1.17573	0.000494741
IGFBP4	0.855137	0.538718	3.24186e-07
C12orf75	0.855112	0.657906	0.0048048
PPARG	0.854731	1.29187	4.77069e-06
PRC1	0.854474	0.523706	6.05756e-08
RPL31	0.854352	0.711273	0.056442
CH25H	0.854118	0.804026	0.579525
STOM	0.854114	0.702786	0.0410347
PCDHB2	0.854114	0.434787	1.0113e-13
CBS	0.853997	0.461504	1.06732e-11
TPM2	0.853681	0.649319	0.00316022
PDZK1IP1	0.853665	0.651215	0.00352264
IFIT3	0.853353	0.644849	0.00246168
CDH11	0.853151	0.643445	0.00228514
CEACAM1	0.852746	0.666496	0.00837145
BCL2	0.852414	0.388272	0
IL6ST	0.85185	0.40321	0
IGSF3	0.851781	0.812261	0.671823
2003-09-01	0.851749	0.536343	3.16237e-07
FGL2	0.851507	0.576247	1.71154e-05
RAD21	0.851504	0.761306	0.26973
RPSAP52	0.851207	0.70412	0.0475645
CLIC3	0.851081	0.405331	0
TNFRSF21	0.850954	0.554198	2.19052e-06
FAM60A	0.85092	0.911694	0.519735
SLC19A3	0.8508	1.62319	7.58611e-13
GINS2	0.850467	0.651468	0.00409621
IFITM1	0.850447	0.501616	5.11446e-09
ITGA11	0.850351	0.50869	1.29177e-08
XAF1	0.850279	0.534734	2.93425e-07
CPXM1	0.850217	0.897655	0.622104
PLEK	0.850052	0.680354	0.0181725
BCAS1	0.849874	0.447914	1.57531e-12
HIGD1A	0.849748	0.475628	1.38231e-10
MRAP	0.848953	1.76673	5.01095e-16
KLK6	0.848661	1.07849	0.0102707
THBS1	0.848625	0.86438	0.877983
SERPING1	0.848305	0.555421	2.9467e-06
GBP1	0.848223	0.557176	3.53248e-06
ITM2C	0.848217	0.471634	8.62954e-11
MME	0.848194	0.768798	0.339718
TMEM132A	0.847886	0.502018	6.55169e-09
PPAP2B	0.847772	0.52906	1.84908e-07
TPD52	0.847579	0.692078	0.033063
CDCA5	0.847223	0.542445	8.372e-07
FBXO32	0.846943	0.886093	0.687039
APP	0.846547	0.68468	0.0250315
ATP7B	0.846337	0.333269	0
VCAM1	0.845936	0.696744	0.042185
SREBF1	0.845829	0.447585	2.14583e-12
TMEM98	0.845781	0.680005	0.020906
TSPAN3	0.845594	0.904762	0.528973
CYP21A1P	0.845575	0.343098	0
NEUROG2	0.845197	0.457563	1.21726e-11
APLP1	0.845097	0.149108	0
ABCC5	0.84501	0.393284	0
C7orf28B	0.844987	0.805451	0.668803
TAP1	0.844671	0.419776	1.38765e-14
TMEM45A	0.844506	0.477688	2.91877e-10
LGALS3BP	0.844416	0.607167	0.000311944
EPPK1	0.844124	0.768863	0.367343
TK1	0.844013	0.499343	6.24379e-09
ISM1	0.843723	0.630694	0.00161107
FAIM2	0.84361	0.376224	0
DPYSL3	0.843593	0.605269	0.000283333
FCRLA	0.84327	0.286896	0
D4S234E	0.843173	0.733826	0.160825
NDN	0.843029	0.550313	2.49419e-06
ZNF462	0.842706	0.480444	5.06654e-10
PAMR1	0.842644	0.91244	0.450123
F11R	0.842631	0.682504	0.0261287
SNHG5	0.8421	0.583892	5.74524e-05
HMP19	0.841834	0.269355	0
CEACAM5	0.841714	0.533899	4.8726e-07
CENPV	0.841656	0.419063	1.80478e-14
CRTAP	0.841581	0.622192	0.00103109
CTXN1	0.841308	1.01908	0.0444396
HOOK1	0.841275	0.770871	0.402825
HLA-C	0.841096	0.568147	1.55546e-05
OLFML2B	0.841085	0.697273	0.0505002
CD6	0.840849	0.460781	3.00802e-11
AK097979	0.840836	0.466937	7.89856e-11
IL33	0.840825	0.556975	5.56743e-06
ID2	0.840814	0.72625	0.136823
CNN1	0.840612	1.17031	0.000282978
FOLR2	0.839837	0.919683	0.381798
TIMP2	0.839827	0.505084	1.82648e-08
LMCD1	0.83962	0.733842	0.175306
PABPC1	0.839566	0.754437	0.294172
FABP5	0.839331	1.09225	0.00446724
PI3	0.838996	1.1066	0.00271046
HMGB3	0.838971	0.393844	0
SDCBP	0.83884	0.599468	0.000237278
CSDA	0.838683	0.336413	0
GNLY	0.838315	0.704963	0.0731272
INHBB	0.837968	0.536967	8.77683e-07
CALML3	0.837686	0.862576	0.801109
SSC5D	0.837586	0.661201	0.011689
CECR1	0.837431	0.628404	0.00187665
DIO2	0.837171	1.05521	0.013481
PLAU	0.837161	0.539119	1.16363e-06
A2M	0.837025	0.768536	0.415228
PLTP	0.837012	0.705006	0.0760643
JSRP1	0.836776	0.570608	2.51373e-05
TEAD2	0.836508	0.270849	0
CCL4L2	0.836424	0.83037	0.955354
GSN	0.835759	0.699391	0.0646695
PPIC	0.835173	0.475929	4.90024e-10
CD300LG	0.834995	1.13812	0.00071737
MB	0.834483	0.700246	0.0693333
SKAP1	0.834482	0.57738	5.17765e-05
GGH	0.834434	0.443947	3.25202e-12
PRICKLE1	0.834424	0.535388	9.45297e-07
TXNDC5	0.833679	0.536679	1.14019e-06
BX116033	0.833526	0.517341	1.32258e-07
LCP1	0.832857	0.54076	1.85126e-06
ADAMDEC1	0.832653	0.332013	0
CCNB2	0.832384	0.543597	2.55604e-06
HSD17B1	0.832222	0.514221	1.00164e-07
STEAP1	0.832038	0.623116	0.00173376
VWF	0.831796	0.713921	0.118968
FRZB	0.831795	0.738598	0.238047
TGFBR2	0.831677	0.536282	1.25139e-06
FSTL1	0.831579	0.694725	0.0618695
CHST1	0.831235	0.457723	4.29514e-11
MSLN	0.831206	0.412382	9.39283e-15
RPS23	0.831179	0.802771	0.761997
KAZALD1	0.830825	0.457582	4.35146e-11
SLC22A17	0.830333	0.622735	0.00183524
SLC38A1	0.830252	1.13041	0.000750434
MOBKL3	0.830179	0.792665	0.680461
CDKN1B	0.829707	0.753961	0.354241
AK129699	0.828818	0.557439	1.24374e-05
C7	0.828622	0.851614	0.813993
RPL3	0.828393	0.773677	0.525354
ASPM	0.828193	0.474127	6.72028e-10
CAV2	0.828176	1.07111	0.00559749
FAM46A	0.828019	0.52761	6.34256e-07
HMGB2	0.8279	0.672725	0.028703
PDGFRA	0.827883	0.550843	7.07167e-06
CPXM2	0.827168	0.727693	0.200011
CST9L	0.82675	0.314342	0
NTRK2	0.826552	0.647017	0.00881753
ADD3	0.826126	0.682233	0.0454387
CSF3R	0.825923	0.64259	0.00715819
LYVE1	0.825669	1.07223	0.00482503
FCER1G	0.825364	0.685899	0.0538181
FAM155A	0.825332	0.35799	0
CELSR2	0.824609	0.829442	0.963342
DSP	0.824534	1.15374	0.000225494
ANKRD33	0.824214	0.570845	5.43351e-05
MIR1307	0.824023	0.795761	0.761132
GNG11	0.824019	0.759095	0.435556
AOX1	0.823715	0.793255	0.74147
AL049987	0.823707	0.660405	0.0191672
C11orf67	0.822975	0.576299	9.22524e-05
CYP26A1	0.822882	0.594662	0.000388761
SCGN	0.822535	0.324493	0
THY1	0.822368	0.792075	0.742449
C5orf4	0.822346	0.49322	1.527e-08
FCN1	0.822163	0.807866	0.884839
LAPTM4B	0.822111	0.602651	0.000722406
FAM57B	0.821271	0.331213	0
NOSTRIN	0.821011	0.481001	3.2623e-09
2006-03-01	0.820919	0.474415	1.29592e-09
RPL23AP53	0.820687	0.632082	0.00499645
EVI2B	0.820484	0.523573	6.91033e-07
IL1RN	0.820123	0.550272	1.09685e-05
CA8	0.819963	0.587207	0.000260406
GDF15	0.819115	0.681925	0.0564168
NGFRAP1	0.818569	0.289626	0
LAPTM5	0.81845	0.495189	2.68346e-08
ACP5	0.818052	0.593965	0.000478943
MDK	0.818015	0.946205	0.138484
BX105338	0.817985	0.439536	6.98264e-12
GOLM1	0.817692	0.615207	0.0020794
KCNS3	0.817675	0.520875	6.24622e-07
COL7A1	0.817671	1.14159	0.000248988
HOXC13	0.817332	0.36488	0
UGCG	0.816686	0.552109	1.6238e-05
LEF1	0.816588	0.554412	2.01591e-05
hNp95	0.8165	0.591826	0.000443889
GADD45G	0.81631	0.588949	0.000362495
CES1	0.81625	1.45201	1.5045e-10
CKB	0.816235	0.732873	0.290247
C6orf211	0.816118	0.404341	9.39283e-15
TNFRSF17	0.815847	0.59649	0.000644975
GOLGA8B	0.815612	0.711349	0.168015
TRIL	0.815286	0.547247	1.12087e-05
TMEM47	0.815238	0.579184	0.0001813
TFG	0.815214	0.745357	0.390274
NLGN4X	0.815172	0.465801	5.93599e-10
HCLS1	0.8151	0.519299	6.2874e-07
NLRP8	0.814753	0.487109	1.24208e-08
C7orf41	0.814718	0.924746	0.204499
PRG4	0.814513	1.75779	1.68968e-17
HERC6	0.814348	0.524373	1.15719e-06
TM7SF2	0.814299	1.08635	0.00173376
TNFAIP6	0.813858	0.947853	0.119087
ISG20	0.813634	0.605267	0.0013264
TSPYL5	0.813414	0.392339	0
CLDN3	0.813413	1.00537	0.0248869
PNKD	0.813286	0.413256	8.99844e-14
RPS7	0.813221	0.77707	0.685989
RUNX3	0.81288	0.662143	0.0308504
ANXA8	0.812743	0.986142	0.0423935
TBC1D10C	0.812183	0.461544	4.05406e-10
TMEM25	0.811853	0.451505	8.75016e-11
CDHR3	0.811822	0.524163	1.34693e-06
SFXN5	0.811711	0.457735	2.34286e-10
BIRC3	0.81164	0.511762	3.41363e-07
ZNF503	0.811492	0.476284	3.68293e-09
ETS1	0.811311	0.847072	0.701809
SPAG6	0.811227	0.334251	0
CYP2A7	0.811212	0.410702	6.67808e-14
TNFRSF12A	0.810967	0.87944	0.440661
KCNMA1	0.810793	0.670515	0.0472266
CD151	0.810576	0.582708	0.000308861
ANTXR1	0.810306	0.534373	4.37799e-06
SLC31A2	0.810146	0.557542	3.98016e-05
ERBB3	0.810036	1.338	2.38735e-08
LIMCH1	0.81001	0.548216	1.72038e-05
ABCA8	0.809573	0.884952	0.392205
SYTL4	0.809282	0.468129	1.37716e-09
NKX2-2	0.809275	0.184077	0
HNRNPA1	0.809254	0.83382	0.7967
RASAL3	0.809049	0.437387	1.09913e-11
MAGED2	0.808923	0.630123	0.00746576
NPY5R	0.808818	0.773449	0.691452
OBP2A	0.808785	0.374879	0
XBP1	0.808144	1.04717	0.0052262
PTTG3	0.808139	0.448787	7.90498e-11
SORBS2	0.806951	0.71193	0.210982
IRS1	0.806881	0.609327	0.00239867
RGS5	0.806862	0.757639	0.562674
GUSBP9	0.806722	0.606246	0.00198891
GBP5	0.80652	0.291235	0
BRSK1	0.806299	0.451866	1.50875e-10
BCHE	0.806264	0.602485	0.00158916
TAGLN3	0.806217	0.184767	0
SIX4	0.806037	0.453135	1.8856e-10
HSD17B2	0.805827	0.771084	0.695816
S100A10	0.805816	0.518392	1.09657e-06
TP63	0.805208	1.11685	0.00033412
GHR	0.805197	1.17518	2.96894e-05
CADM1	0.80517	0.577166	0.000271827
TRIB1	0.805099	0.627837	0.00775205
PYCARD	0.804928	0.477442	7.3698e-09
DUSP6	0.80466	0.544997	1.78553e-05
PIM2	0.80439	0.657752	0.0344243
TCEAL2	0.803838	0.728794	0.341181
OLFML3	0.803583	0.579566	0.000356712
PLOD2	0.803203	0.967721	0.0514624
NEK2	0.802595	0.349484	0
PNMA2	0.802554	0.393957	4.8836e-15
PODXL2	0.802314	0.373304	0
SGK223	0.802108	0.384684	0
NEDD4L	0.802023	0.461704	9.91785e-10
PCP4	0.80197	0.354992	0
FCRLB	0.801707	0.55282	4.38239e-05
IRX3	0.801629	1.28233	1.80373e-07
FZD4	0.801572	1.08059	0.00113764
FKBP5	0.801384	0.902606	0.236394
ZFP36L2	0.801103	0.565346	0.000133067
FAM107B	0.800882	0.443084	6.03781e-11
AA828835	0.800312	0.523509	2.80107e-06
SPRY2	0.799795	0.591436	0.00104094
FLNC	0.799502	0.736412	0.434725
CMBL	0.799314	0.451949	2.83886e-10
FAM196A	0.799216	0.453954	3.91694e-10
HLA-B	0.799119	0.350684	0
ATP6V0A4	0.798937	0.555449	6.55698e-05
DSCR6	0.798935	0.275536	0
ZNF682	0.79877	0.461384	1.25114e-09
HOTAIR	0.798741	0.421407	1.70635e-12
EOMES	0.798135	0.399602	2.65076e-14
POTEC	0.797923	0.36672	0
DEGS1	0.797863	0.372552	0
TMPRSS2	0.797772	1.02683	0.00664247
PPIA	0.797672	0.514541	1.27709e-06
IFI44	0.79737	0.591712	0.00120141
RNF39	0.797362	1.02936	0.00597778
OAF	0.797128	0.559308	0.000101288
PTGES3	0.797029	0.700638	0.196961
H2AFY2	0.796717	0.672255	0.0795543
CD37	0.796316	0.426709	5.6548e-12
AR	0.796049	0.472786	8.03511e-09
ROPN1B	0.79593	1.361	2.39729e-09
S100A6	0.79562	0.410429	2.94159e-13
CLIP3	0.795565	0.445849	1.50875e-10
ATP13A5	0.795558	0.842599	0.599648
ACER3	0.795536	0.627577	0.0114214
ST6GAL1	0.795273	0.421099	2.25301e-12
RGMA	0.795253	0.599423	0.00223379
QPCT	0.794787	0.4312	1.42732e-11
RUNDC3A	0.794677	0.150054	0
EIF2C2	0.79454	0.407122	1.71933e-13
SLC16A3	0.794361	0.527584	6.41705e-06
CGA	0.794351	0.181597	0
ELF3	0.79421	1.27727	1.29349e-07
ADH1B	0.794197	1.29326	5.93315e-08
CCDC117	0.79419	0.351815	0
IRF8	0.793945	0.613822	0.00572862
SYBU	0.793385	0.446225	1.94851e-10
C1orf53	0.793302	0.440301	7.597e-11
BLOC1S1-RDH5	0.792897	1.54941	1.107e-13
SERTAD4	0.792796	0.523973	4.92722e-06
LAMP3	0.792748	0.387281	0
MST151	0.792115	1.41849	9.30467e-11
NET1	0.792018	0.448964	3.39547e-10
AK130741	0.791977	0.468992	6.62576e-09
MAL2	0.79179	0.665463	0.0721138
PDE5A	0.791515	0.542035	3.10775e-05
IL20RA	0.791454	0.638336	0.0229923
MT2A	0.791415	0.627889	0.0137584
HNRNPA1L2	0.791372	0.544323	3.87272e-05
SCG5	0.790993	0.935475	0.0829775
FCGR1B	0.790955	0.412955	7.57185e-13
RPL17	0.790727	0.600594	0.00299544
TMSB15A	0.790655	0.437715	6.33175e-11
SUMO2	0.790337	0.775273	0.872678
PERP	0.790295	0.64237	0.0289643
DSTYK	0.79025	0.805791	0.870364
LARGE	0.790158	0.329039	0
EVL	0.789882	0.602793	0.00357185
CHGA	0.789614	0.371721	0
TFPI	0.789551	0.577566	0.000659557
SYT4	0.78907	0.175094	0
MAFA	0.788835	0.52132	4.90981e-06
HSPB8	0.788608	0.725294	0.425491
CYP1B1	0.788544	0.682634	0.143496
DPYSL4	0.788501	0.572365	0.000473638
SOX9	0.788433	1.15663	2.28961e-05
LGALS7	0.78831	0.607381	0.00506395
IDH2	0.788118	0.482386	5.57747e-08
SNAI2	0.78807	0.549984	7.86492e-05
GRM4	0.788031	0.174829	0
FZD7	0.787628	0.83247	0.614289
GBP4	0.787578	0.603487	0.00414549
E2F2	0.787511	0.457974	1.98059e-09
PVRIG	0.787304	0.297624	0
GPX8	0.787249	0.530951	1.43573e-05
C5orf46	0.787133	0.621767	0.0119335
ANXA2	0.786693	0.492291	2.17641e-07
SMPDL3A	0.786355	0.354319	0
GLDN	0.785864	0.95332	0.0426545
PTGIS	0.785666	0.897259	0.180814
MTL5	0.785385	0.399546	9.72271e-14
NPNT	0.785199	0.465168	6.80353e-09
FAM46B	0.785126	0.893648	0.1936
PSMB9	0.785026	0.465639	7.3698e-09
FAM183A	0.784812	0.617789	0.0106326
DKFZp686H12134	0.784806	0.374845	0
JUNB	0.784646	0.968233	0.0261195
RBBP8	0.784634	0.823772	0.662539
LAMA2	0.784594	0.560357	0.000230917
DBNDD1	0.784563	0.678295	0.139574
TM4SF18	0.784147	0.536044	2.84626e-05
PAK1	0.783831	0.356416	0
PDCD4	0.783815	0.412723	1.46961e-12
MMRN1	0.783778	1.30471	1.44107e-08
SLC25A4	0.783419	0.338115	0
HIST1H4J	0.783235	0.468782	1.33606e-08
OAS1	0.783128	0.525778	1.13436e-05
PTPRK	0.782957	0.606193	0.00602903
ANKRD35	0.782926	0.417912	4.21364e-12
LDLR	0.782416	0.952425	0.0387119
PPAP2A	0.781721	0.63501	0.0284533
CASD1	0.78169	0.364338	0
PDLIM1	0.781486	0.490363	2.55944e-07
LOR	0.781486	0.179659	0
MT1M	0.78145	0.832202	0.561799
WAS	0.781148	0.495555	4.91421e-07
AK091747	0.780996	0.463803	7.98872e-09
SLC6A9	0.780395	0.598413	0.00425392
IL8	0.779894	1.1116	9.50246e-05
IFT122	0.779827	0.434479	9.91939e-11
HSH2D	0.779536	0.358338	0
GPX7	0.779267	0.461339	6.50754e-09
CAPS	0.779084	0.379406	0
DKFZp761K0816	0.77905	0.958107	0.0288272
SELL	0.778757	0.381781	4.8836e-15
FAM176B	0.778491	0.461736	7.34495e-09
EYA2	0.77834	0.51187	3.76637e-06
EIF4A1	0.778336	0.455886	3.21062e-09
FYB	0.778026	0.471779	3.08863e-08
APCDD1L	0.777698	1.25452	1.06973e-07
RPS3A	0.777431	0.531855	2.95598e-05
REC8	0.777267	0.421727	1.43459e-11
SLC39A8	0.777185	0.477767	7.30598e-08
HAMP	0.776993	0.525364	1.63771e-05
BCAS4	0.776771	0.848668	0.395125
DMC1	0.776756	0.468759	2.27243e-08
STMN2	0.776688	0.531012	2.86482e-05
PTRF	0.77667	0.379976	4.8836e-15
EPDR1	0.776646	0.863935	0.295029
C1orf162	0.776199	0.504009	1.85828e-06
PKP1	0.776167	0.500062	1.19252e-06
NFS1	0.77615	0.464714	1.36709e-08
EEF1A1	0.7761	0.614243	0.0127166
CSDAP1	0.775898	0.416387	6.32615e-12
MGC24103	0.775699	0.418203	8.93341e-12
GRRP1	0.775261	0.865245	0.278782
LUC7L3	0.77525	0.804919	0.741351
LRRC4C	0.775087	0.387874	2.65076e-14
TMEM101	0.775075	0.589598	0.00317345
PNPLA7	0.774632	0.516182	7.65713e-06
SULF2	0.774627	0.542849	9.55128e-05
COL2A1	0.774589	0.360807	0
C4B	0.774534	0.315328	0
CST9	0.774355	0.306691	0
ARMCX1	0.774063	0.333878	0
GBP2	0.773928	0.474035	5.82067e-08
ARHGAP9	0.773922	0.482905	1.83317e-07
ODZ3	0.773802	0.718882	0.489752
CDC45	0.773523	0.408947	1.99888e-12
GREM1	0.773437	0.866409	0.261338
EPB41L3	0.773412	0.602972	0.00768743
INMT	0.773201	0.577931	0.00160615
NPIPL3	0.773103	0.374209	0
MAMDC2	0.773022	0.673724	0.165623
C1QTNF1	0.773006	1.05435	0.000695486
PRRT2	0.772365	0.552741	0.000252459
EMP1	0.772223	0.642082	0.0545763
PRRX2	0.772218	0.604256	0.00870384
VPREB3	0.772217	0.328357	0
TRIM29	0.771828	0.741772	0.727286
OSTC	0.771713	0.364652	0
CACNA1I	0.771094	0.377562	4.8836e-15
ID1	0.770779	0.790615	0.828282
GOLT1A	0.770283	0.528921	3.55299e-05
TGFB3	0.770263	0.543179	0.000128526
CXCR7	0.770158	1.08779	0.000146262
MOSC1	0.770143	1.44778	2.41525e-12
IGFBP3	0.770081	0.537107	7.64029e-05
ABCC3	0.769851	0.852385	0.319664
LY6E	0.769565	0.654918	0.0977969
SBK1	0.768927	0.742626	0.761825
RABEP1	0.768823	0.586709	0.00356896
MYCN	0.768715	0.348742	0
LOC100505715	0.768432	0.39767	3.78456e-13
SIAH2	0.768348	0.404964	1.58113e-12
MPZL2	0.768049	0.870759	0.208938
ALDH3A2	0.767933	0.447013	2.11273e-09
COL14A1	0.767754	0.694248	0.326977
COL8A2	0.767428	0.567071	0.00100876
BX640895	0.767116	0.47638	1.3675e-07
NDRG4	0.766928	0.596101	0.00691751
IL1B	0.766903	0.874642	0.18591
FLJ38717	0.766895	0.443424	1.33938e-09
CKS2	0.766712	0.720452	0.567469
EPYC	0.766688	0.351232	0
USP49	0.766648	0.507078	5.12541e-06
FBLN5	0.766357	0.531893	6.03332e-05
BC035411	0.766269	0.542127	0.000149664
VIM	0.766231	0.55574	0.000456689
FEZ1	0.766086	0.566273	0.00102323
MOXD1	0.765712	0.56019	0.000662561
RPLP0	0.765413	0.428531	1.40583e-10
LAMB3	0.765276	0.667181	0.166704
SETBP1	0.764743	0.468782	6.11456e-08
HOXC9	0.76417	0.3444	0
SUSD4	0.763989	0.30722	0
SOX18	0.763967	0.740265	0.785801
C9orf116	0.763819	0.481027	3.18059e-07
KRT23	0.763721	0.824331	0.470642
PYGL	0.763587	1.18239	1.22629e-06
CTSC	0.763215	0.68649	0.299238
EPAS1	0.763118	0.754421	0.927102
CYP26B1	0.76249	0.979496	0.00712119
FBP1	0.762432	0.747955	0.87309
ORAOV1	0.76237	0.248816	0
EEF1G	0.762309	0.6309	0.048235
CNKSR3	0.76218	0.436552	6.95358e-10
FBN2	0.762171	0.382389	3.07454e-14
FOXD2	0.76206	0.353664	0
TTYH1	0.762052	0.939439	0.0268556
MT1A	0.761988	0.490834	1.17955e-06
SEMA6A	0.761981	0.495288	1.96684e-06
C1QTNF5	0.76162	0.620243	0.0306304
MFGE8	0.761603	0.576862	0.00269562
CD34	0.761118	0.630612	0.0497054
MAP3K1	0.761092	0.68936	0.335893
PRMT1	0.761082	0.486623	7.73962e-07
RTN4	0.761016	0.96871	0.00971722
SYP	0.760904	0.204448	0
TFAP2C	0.760847	1.23634	6.77877e-08
FLNB	0.760716	0.521129	3.16129e-05
LMO4	0.760675	0.335868	0
KIAA1751	0.760586	0.514489	1.6723e-05
IRX5	0.760498	1.13135	1.11273e-05
SLC4A4	0.760497	0.54304	0.000228844
ABI3BP	0.760209	0.73948	0.813144
BI836710	0.760168	0.615829	0.0262723
RAB17	0.760133	1.12915	1.20273e-05
HOMER2	0.759798	0.852221	0.255258
C1orf173	0.759156	0.440704	1.75912e-09
RPL26	0.75909	0.439822	1.54297e-09
RHBDL1	0.75872	0.367087	0
NOVA1	0.758603	0.445806	4.00279e-09
LYPD3	0.758579	0.623081	0.0390747
CNIH	0.758523	0.300242	0
IL2RB	0.758419	0.441329	2.06556e-09
FRMD6	0.757842	0.670781	0.224236
SNRPN	0.757838	0.383389	5.8834e-14
TNFSF13B	0.757622	0.486884	1.03473e-06
ALOX5	0.757526	0.702136	0.474834
MT1IP	0.757508	0.534437	0.000131428
OAT	0.756898	0.490463	1.6542e-06
DPY19L2P4	0.756793	0.407562	8.25355e-12
C17orf58	0.756769	0.646459	0.106738
TRIM2	0.75675	0.654726	0.141723
GRIN1	0.756542	0.240556	0
PROM2	0.756279	1.25414	1.85125e-08
IDH1	0.756244	0.669913	0.227889
CSF1R	0.756218	0.599976	0.0137668
SLC1A4	0.756108	0.558937	0.00102622
MFAP2	0.755564	0.396624	1.15385e-12
AK125170	0.75556	0.51846	3.43593e-05
BEX4	0.755276	0.38808	2.16371e-13
PMEPA1	0.75514	0.927172	0.0302551
VGF	0.755107	0.211516	0
ESPN	0.755043	0.382783	7.45639e-14
LOC388588	0.754936	0.491942	2.26147e-06
RBM14	0.754787	0.406839	8.79498e-12
PLEKHB1	0.754675	0.590015	0.00845003
RHPN2	0.754674	1.14827	3.30435e-06
FAM171A1	0.754437	0.41871	7.57433e-11
IRF1	0.754389	0.551895	0.000662028
AP3S1	0.754321	0.378587	3.45409e-14
TUBB2A	0.754129	0.795498	0.628544
SERPINE1	0.754041	0.943269	0.0171814
PDPN	0.753974	0.77058	0.853351
CCDC80	0.753894	0.671281	0.250606
SGK1	0.753406	0.723124	0.717684
RPS26P11	0.753402	0.808634	0.507997
KMO	0.753214	0.272121	0
RNF126P1	0.753131	0.176384	0
MELK	0.753052	0.452769	1.79653e-08
MAP4K1	0.753027	0.414449	4.14231e-11
APCDD1	0.75288	0.595353	0.0123609
KLHL35	0.752821	0.316351	0
RAB27B	0.752715	1.181	5.74599e-07
CATSPER2	0.752565	0.385598	1.71933e-13
CYBA	0.752456	0.422748	1.80409e-10
AQP7P1	0.752454	1.63584	8.37427e-18
DDX17	0.752327	0.801958	0.554947
ACTA2	0.752327	0.702488	0.523995
RPL7	0.751631	0.657479	0.178286
MAP1B	0.751174	0.507493	1.56852e-05
RPS28	0.750974	0.81646	0.424799
ZNF296	0.750894	0.540012	0.000314274
RBP7	0.750224	0.87277	0.122037
IL17RD	0.750171	0.4738	3.77996e-07
ALG8	0.75003	0.339674	0
TUBA3E	0.750009	0.840432	0.259785
GPT2	0.7499	0.897857	0.0608048
HPGD	0.749675	1.011	0.00112047
PCDH17	0.749499	0.505348	1.41468e-05
IGFBP7	0.749255	0.615963	0.0400402
C5orf13	0.749188	0.506858	1.68592e-05
CDCA7	0.749155	0.486638	1.89973e-06
TGFBI	0.748769	0.509902	2.34534e-05
GATM	0.748698	0.372786	1.80478e-14
SYPL1	0.748672	0.320625	0
SLC16A5	0.74843	0.391537	8.8442e-13
SEMA3C	0.748248	0.70646	0.600524
CUEDC1	0.74795	0.314594	0
SEL1L3	0.747896	0.429326	8.12434e-10
PARM1	0.747695	0.588535	0.0106094
POTEKP	0.74762	0.630905	0.0797929
CSN1S1	0.747588	1.91726	3.98349e-25
CLNS1A	0.747487	0.240227	0
CRIP2	0.747455	0.367607	4.8836e-15
MAN1C1	0.747343	0.495699	5.96915e-06
MTSS1	0.747333	0.562506	0.00211409
C21orf34	0.747076	0.439768	4.47315e-09
HOXB3	0.746236	0.324459	0
KCTD6	0.746033	0.3798	1.04714e-13
DQ896551	0.746022	0.378466	7.45639e-14
FBXO2	0.745847	0.727183	0.82964
PRRT3	0.745725	0.433831	2.02963e-09
CORO1A	0.745639	0.409723	3.68595e-11
MAPK10	0.745554	0.954964	0.00786734
ABHD3	0.745461	0.394863	2.3163e-12
IL6	0.745367	1.40845	1.61504e-12
ALDH1A3	0.745208	1.01731	0.000670077
PNPLA3	0.745161	0.425515	5.67186e-10
CHN1	0.745145	0.467913	2.67744e-07
TMEM79	0.745071	0.563501	0.00254395
EIF4H	0.745041	0.495482	6.88533e-06
LOC442454	0.744912	0.753138	0.929317
MOCOS	0.744816	0.508913	2.78046e-05
GLCE	0.744705	0.318633	0
SLIT2	0.744703	0.632674	0.0939505
KRT1	0.744442	0.149494	0
MEOX1	0.744344	0.750275	0.949789
RARA	0.743997	0.515899	5.76115e-05
SLC4A8	0.743933	0.439197	5.4265e-09
HLA-DMA	0.743646	0.513379	4.63932e-05
LRRC15	0.743628	0.337087	0
GSTO2	0.743617	1.18829	1.91837e-07
TJP3	0.743368	0.967066	0.00451851
S100A7A	0.743221	0.235263	0
FMO1	0.743091	0.633402	0.101455
GGT6	0.743086	0.636578	0.113913
FAM83H	0.743014	0.791556	0.55916
ZNF185	0.74301	0.461058	1.30447e-07
HLA-DMB	0.742962	0.533582	0.000295916
CREB3L4	0.742734	0.556032	0.0017088
CHCHD2	0.742692	0.495866	8.47753e-06
KRT80	0.742589	0.914487	0.0276972
NNAT	0.742572	1.27465	1.85115e-09
KLHDC9	0.74253	0.46756	3.15925e-07
ALPP	0.742179	0.384101	3.78456e-13
PILRB	0.742011	0.526383	0.000169063
CMTM3	0.74195	0.409867	5.41915e-11
TMEM97	0.741296	0.548544	0.00107023
PLIN2	0.741243	0.825365	0.290247
SAMD9L	0.741123	0.399443	8.74989e-12
GPR34	0.741047	0.720194	0.807193
SCRN1	0.741024	0.331605	0
AW276479	0.740977	0.414308	1.28058e-10
GIMAP5	0.740976	0.550399	0.00124903
DDR2	0.740894	0.904377	0.0358366
CNFN	0.740512	0.446021	2.00915e-08
HLA-E	0.740023	0.498491	1.34713e-05
DTWD2	0.739733	0.530592	0.00027956
AUTS2	0.739511	0.703883	0.658846
CB048233	0.739485	0.427291	1.28253e-09
CYP27A1	0.738545	0.432049	2.95122e-09
BBOX1	0.738522	1.07738	3.03832e-05
RHBDL3	0.738399	0.444057	1.82014e-08
KIAA1199	0.738176	0.35323	0
LAMC2	0.737924	1.00858	0.000636564
HERC5	0.737912	0.447564	3.13747e-08
SEMA3E	0.737809	0.348439	0
NBPF1	0.737436	0.711574	0.755244
TIMM10	0.73726	0.622105	0.0796117
AIF1	0.737041	0.57073	0.00605968
ZNF14	0.736642	0.411316	1.16031e-10
GPR1	0.736624	0.522446	0.000167408
KRTDAP	0.736466	0.225586	0
COL4A6	0.736148	0.576048	0.00871215
ABCC12	0.736122	0.427672	1.8568e-09
HAVCR2	0.736077	0.601472	0.0337595
ACTA1	0.735924	0.627352	0.101668
LAMP2	0.735862	0.316067	0
MAP7	0.735722	0.636294	0.140607
DEGS2	0.735646	0.426718	1.66549e-09
DHRS9	0.735501	0.962616	0.0036254
PLAC8	0.735436	0.342278	0
NACAP1	0.735377	0.523843	0.000205063
D2HGDH	0.735227	0.459341	1.97559e-07
CD27	0.735219	0.376066	1.49869e-13
BIK	0.735188	0.547329	0.00136776
APOE	0.735174	0.681714	0.47771
NAV3	0.735161	0.327928	0
SPCS2	0.734858	0.374012	9.72271e-14
POMZP3	0.734772	0.606992	0.0458471
C20orf46	0.734672	0.383222	7.09351e-13
EIF3M	0.734519	0.659204	0.288145
DUSP4	0.734415	0.391705	3.95568e-12
SC5DL	0.733976	0.51948	0.000152287
CITED2	0.733476	0.586744	0.017894
CRIM1	0.733087	0.49471	1.48119e-05
DDR1	0.732912	0.800409	0.397287
TACC1	0.732889	0.557975	0.00327214
RPS4X	0.732887	0.686593	0.546371
COL15A1	0.732567	0.546945	0.0015345
DHCR24	0.732492	0.612018	0.0620594
EFEMP2	0.732459	0.400346	2.48196e-11
CD96	0.732332	0.397755	1.55139e-11
ATP6V0E2	0.732295	0.411177	1.72889e-10
GREB1L	0.732256	0.382353	7.63311e-13
UGDH	0.732255	0.657675	0.291706
FSCN1	0.732211	0.505373	4.59037e-05
KIFC2	0.732077	0.502195	3.38645e-05
TRAF5	0.731546	0.493827	1.50541e-05
TMEM123	0.73125	0.583347	0.0164065
SAPS2	0.731066	0.36185	9.39283e-15
PLBD1	0.730907	0.370098	6.67808e-14
PMP22	0.730663	0.550522	0.00219861
GLIPR1	0.730581	0.525255	0.000310297
INPP4B	0.730566	0.556259	0.00328346
PGK1	0.730566	0.396656	1.5112e-11
OAS3	0.730508	0.531343	0.000516812
GLIPR2	0.730377	0.524101	0.000284832
KLF2	0.730358	0.660692	0.329062
PRKCDBP	0.730276	0.543344	0.00133523
TCEAL3	0.730238	0.556187	0.00332228
BIRC5	0.730119	0.445071	4.31752e-08
SRPX2	0.730049	0.741505	0.898098
SLC5A6	0.730022	0.595869	0.0327286
TCEAL4	0.730002	0.419483	8.71139e-10
TCEA3	0.729938	0.578815	0.0135313
GRB7	0.729891	0.753404	0.783502
CPLX1	0.729874	0.378854	4.78966e-13
GDPD3	0.729614	0.368651	5.49668e-14
GIMAP4	0.729476	0.556872	0.00361321
SHROOM3	0.729436	1.27047	6.71312e-10
SDC4	0.729203	0.973337	0.00169833
PLLP	0.729115	0.477736	3.0709e-06
CHRD	0.729043	0.366441	3.45409e-14
ABCB9	0.729006	0.390565	5.57328e-12
KLF6	0.728889	0.467721	9.50373e-07
RPS11	0.728827	0.66716	0.396651
TDO2	0.72877	0.213666	0
STEAP3	0.728755	0.499647	3.29957e-05
COL18A1	0.728741	0.420805	1.22579e-09
ACSL1	0.728419	1.42704	9.0369e-14
HSD17B11	0.728384	0.559609	0.00455882
HIST2H2AA3	0.728298	0.426569	3.20747e-09
HENMT1	0.728042	0.336393	0
GSTT2B	0.727896	0.852577	0.104472
BC064139	0.727885	0.46636	8.71446e-07
CHMP5	0.727872	0.319271	0
PDXDC2P	0.727764	0.569621	0.00878415
CRNDE	0.727651	0.552876	0.00303541
AP1S1	0.727532	0.390507	6.42215e-12
HERPUD1	0.727421	0.329119	0
FPR3	0.727241	0.643332	0.221809
TSPAN6	0.726895	0.292407	0
SELENBP1	0.726133	0.559699	0.00513766
RHOB	0.726064	0.756015	0.721212
KIF12	0.725813	0.791784	0.404083
NAPRT1	0.725784	0.390528	7.7455e-12
KCNK2	0.725708	0.576763	0.0145554
MLLT4	0.725705	0.654093	0.309918
RASD2	0.725537	0.51302	0.000145823
QSOX1	0.725482	0.522252	0.000328239
MYT1	0.72548	0.282602	0
LOC90586	0.725393	0.483463	7.72742e-06
CSAD	0.725383	0.457147	3.31082e-07
DNAJC22	0.725267	0.4568	3.19983e-07
AGPS	0.725241	0.363727	3.07454e-14
FAM150B	0.72496	0.876117	0.0474007
GPRC5A	0.724873	0.393708	1.55232e-11
SYT11	0.724838	0.469489	1.61412e-06
ADCY4	0.724302	0.629951	0.158602
HOXC8	0.724253	0.6328	0.174233
DNAJA4	0.723962	0.413537	5.79234e-10
AXIN2	0.723768	0.444401	6.78212e-08
KIAA1370	0.723736	0.651022	0.299543
RAB30	0.723241	0.319893	0
PLA2G7	0.723123	0.565241	0.00839869
CHN2	0.723027	0.405795	1.67558e-10
BCAR3	0.723016	0.351917	0
DDIT4L	0.722954	0.496177	3.46597e-05
NINJ2	0.722659	0.664828	0.427338
NPIPL2	0.72257	0.47786	5.09495e-06
CA11	0.72245	0.408644	2.91818e-10
IGSF5	0.722388	0.256388	0
FCAR	0.72238	0.399368	5.74205e-11
AQP7	0.722243	1.64967	6.72441e-20
FAM108C1	0.722011	0.689797	0.684844
TMEM90B	0.721879	0.268486	0
DDIT4	0.721469	0.891318	0.0252347
BACE2	0.721379	0.389586	1.0175e-11
TFPI2	0.721289	0.587153	0.0302551
KCNC2	0.721208	0.232226	0
AQP11	0.720921	0.445549	1.01565e-07
NMNAT3	0.720873	0.323716	0
KLF9	0.720729	0.563152	0.00829291
SLCO2A1	0.720709	0.611709	0.0917884
IFI30	0.720666	0.596626	0.048672
TXNIP	0.720378	0.513901	0.000218875
SLC1A3	0.719544	0.909486	0.0123012
FAM5B	0.719409	0.311047	0
HIST2H4B	0.719364	0.394832	3.38224e-11
CD44	0.719266	0.455586	4.48997e-07
YAP1	0.719169	0.565142	0.0100303
NPTX1	0.719039	0.58526	0.0301563
FAM65B	0.718703	0.429085	1.13496e-08
BX648270	0.718653	0.464219	1.38222e-06
HLA-DPB1	0.718509	0.481595	1.03995e-05
MMD	0.718306	1.48368	9.94153e-16
CYB5R2	0.718288	0.582348	0.0268556
BLZF1	0.718195	0.456979	5.84873e-07
SYN1	0.71815	0.205115	0
EVI2A	0.717952	0.412077	8.04731e-10
PPCS	0.717681	0.681496	0.6419
ZNF91	0.717619	0.571476	0.0155278
CRAT	0.717594	0.468741	2.59085e-06
FOXA3	0.717532	0.227555	0
GRIPAP1	0.71719	0.354827	9.39283e-15
FAM161A	0.717084	0.511982	0.000227654
BAIAP2L1	0.717053	0.505273	0.000124078
GAS6	0.716982	0.425931	8.16116e-09
FAM89A	0.716565	1.34114	3.39693e-12
KIF20A	0.716529	0.394006	3.87877e-11
ELOVL2	0.716435	0.493243	4.05697e-05
IFIT2	0.716419	0.493496	4.16092e-05
ZNF281	0.716402	0.481317	1.17674e-05
NRBP2	0.716232	0.347598	0
STK39	0.716213	0.505135	0.000129351
FERMT2	0.715863	0.658345	0.425056
LRIG1	0.715804	0.56224	0.00987754
RPS15A	0.715678	0.484211	1.69012e-05
MFF	0.715627	0.704713	0.900249
COBLL1	0.715492	0.709698	0.949356
DUSP5	0.715415	0.682096	0.670466
HOXB7	0.715403	0.843928	0.088225
RAB25	0.714947	1.19422	1.15198e-08
KISS1R	0.714944	0.270241	0
SERPINH1	0.714733	0.543751	0.00318498
LST1	0.714631	0.420375	4.27308e-09
SSPN	0.714601	0.57891	0.0262679
BIN1	0.714589	0.564806	0.0121705
TOX2	0.714388	0.520791	0.000569047
CROT	0.714364	0.487323	2.56379e-05
ISLR	0.714122	0.575616	0.022571
TMEM84	0.714	0.396039	7.2593e-11
SHANK3	0.713976	0.76374	0.530833
GNPNAT1	0.713974	0.424075	8.07565e-09
HOXB8	0.713939	0.725104	0.898396
PYDC1	0.713851	0.130542	0
CENPM	0.713663	0.391104	3.01698e-11
ASTN2	0.71353	0.387552	1.55296e-11
TC2N	0.713398	0.72921	0.852377
ENSA	0.713395	0.491265	4.10261e-05
MATK	0.71315	0.493308	5.11656e-05
ARHGAP23	0.713098	0.479594	1.24186e-05
SCARA5	0.712948	0.891175	0.0176011
C18orf45	0.712943	0.506017	0.000173182
RGS4	0.712899	0.648647	0.361408
LOX	0.712668	0.610321	0.113131
SEZ6	0.712516	0.146012	0
SLC4A11	0.712448	0.609466	0.110341
C1orf43	0.712262	0.493005	5.27445e-05
MAP6D1	0.711997	0.253804	0
SRGAP1	0.711743	0.352898	9.39283e-15
SLC37A2	0.711605	0.558249	0.00948844
CD93	0.711551	0.72944	0.832164
FKBP11	0.711481	0.544222	0.00388676
SLC7A7	0.711377	0.445791	2.36399e-07
FAR2	0.711362	0.397425	1.20714e-10
TRO	0.71135	0.558784	0.00990152
DHCR7	0.711222	0.50737	0.000218875
DOCK2	0.711062	0.489104	3.88048e-05
DBNDD2	0.71106	0.427574	1.81024e-08
PALLD	0.710937	0.492203	5.3331e-05
XRCC2	0.710821	0.434579	5.19194e-08
CBX2	0.710768	0.438771	9.46921e-08
EGFL6	0.710683	1.42518	1.3302e-14
BLVRA	0.710414	0.437711	8.39448e-08
MAG	0.710351	0.214481	0
F2R	0.710277	0.499244	0.000110187
ATP1B3	0.710257	0.698202	0.888237
NELL1	0.710253	0.249881	0
PPM1H	0.710158	0.409046	1.03034e-09
ACTR3	0.710116	0.582805	0.0382146
CALD1	0.709598	0.41475	2.78277e-09
NEDD8	0.709589	0.60561	0.104501
IKZF1	0.709529	0.397713	1.52729e-10
XIST	0.709382	0.561742	0.0129464
GALE	0.709332	0.47635	1.14944e-05
PFKP	0.709101	0.394091	8.34435e-11
CCNC	0.708846	0.350703	9.39283e-15
LAMB2	0.708644	0.383075	1.09254e-11
UBE2S	0.708554	0.45298	7.68622e-07
SMARCA1	0.708453	0.41203	1.99085e-09
CDKN1A	0.708304	0.874245	0.0259365
CEBPD	0.708139	0.534507	0.00235632
GLI3	0.708004	0.46569	3.80123e-06
GPR137B	0.708002	0.354913	2.65076e-14
FER1L4	0.707685	0.567899	0.0197046
PPA2	0.707676	0.402714	4.44742e-10
CARHSP1	0.707633	0.390164	4.71977e-11
DPYSL2	0.707554	0.390952	5.50234e-11
SLC39A11	0.707456	0.482405	2.50956e-05
LPAR1	0.707275	0.458955	1.79066e-06
LRRN1	0.707269	0.458481	1.69118e-06
FAM162A	0.707227	0.56051	0.0133029
ATP6V1G2	0.707206	0.288649	0
SLCO2B1	0.70708	0.567895	0.0202335
MORF4L2	0.707043	0.359429	8.99844e-14
EBF1	0.706931	0.854941	0.0464718
CD9	0.706746	0.674402	0.676502
ZBTB7C	0.706515	0.453192	9.30449e-07
HOXA10	0.706243	0.685507	0.798488
PLEKHA4	0.70621	0.549495	0.00717876
BCL11B	0.706103	0.441111	1.96752e-07
WNT5A	0.706019	0.507807	0.000316132
AFAP1L2	0.705909	0.558225	0.0123716
FERMT3	0.705752	0.440475	1.86017e-07
IQGAP2	0.705641	0.472072	9.40609e-06
FKBP14	0.705621	0.458834	2.01091e-06
IRX4	0.705442	0.737672	0.690544
NPTN	0.705367	0.607471	0.128241
KIF13B	0.705201	0.370443	1.22064e-12
PXDN	0.705143	0.702273	0.975038
SHROOM4	0.704803	0.35415	3.45409e-14
LOC441956	0.704755	0.199697	0
LRRC32	0.704747	0.714222	0.912859
TYMP	0.704714	0.512047	0.000494374
PCSK1	0.70464	0.350683	1.80478e-14
OSR2	0.704392	0.62928	0.266026
HEBP2	0.704175	0.863997	0.0308911
HLA-DOA	0.70409	0.475646	1.56242e-05
EIF4G2	0.703846	0.503465	0.00024716
ZNF394	0.703719	0.322873	0
LDB2	0.703697	0.537841	0.00377494
TEKT4P2	0.703453	0.656714	0.522547
KCNK6	0.70302	0.531487	0.0025046
CPZ	0.70281	0.736389	0.67658
LGALS8	0.702745	0.568347	0.0250021
CLDN7	0.702729	0.911442	0.00505048
PAM	0.702668	0.383159	2.08469e-11
SSTR2	0.70258	0.443256	3.53544e-07
LCOR	0.702549	0.614297	0.176854
KIAA1530	0.702482	0.345653	9.39283e-15
RPN2	0.7023	0.543221	0.00582117
NDST4	0.702129	0.160865	0
MUC20	0.702065	0.503571	0.000279532
MCOLN2	0.702015	0.566185	0.0229747
CNIH4	0.702013	0.502575	0.000256672
HS3ST3A1	0.701864	0.324255	0
CD83	0.701424	0.783762	0.273288
RALGDS	0.70133	0.658715	0.564642
ITGB5	0.701173	0.39245	1.37842e-10
NCOA7	0.70107	0.5994	0.108964
MORF4L1	0.70098	0.521809	0.00136255
GPATCH4	0.700966	0.520272	0.00121028
TDP1	0.70093	0.406517	1.6483e-09
TNFSF14	0.700589	0.527059	0.00207244
ARF4	0.700582	0.363191	4.34025e-13
UBE2T	0.700556	0.449572	9.53882e-07
CXCR5	0.700249	0.207048	0
WBP5	0.700193	0.374112	4.54361e-12
ETFB	0.700175	0.669458	0.690235
MX2	0.700104	0.536021	0.00402568
BGN	0.699975	0.708916	0.917163
ASB13	0.699888	0.444973	5.58656e-07
FARP1	0.699772	0.592706	0.0872604
SIX1	0.699519	0.310109	0
TMEM17	0.699466	0.304944	0
CTTN	0.699355	0.273068	0
RPL18A	0.69924	0.641314	0.408306
C6orf127	0.699195	0.420668	1.87167e-08
ANKS1B	0.699005	0.51789	0.00112599
C8orf45	0.698836	0.458321	3.23505e-06
CDO1	0.698733	1.15592	2.16383e-08
IMPA2	0.698656	0.339827	0
ITGB4	0.69842	0.700852	0.977909
ZNF786	0.698394	0.435166	1.68337e-07
PALM	0.698377	0.711241	0.878914
TUBA4A	0.698183	0.477351	2.86769e-05
INSIG1	0.698038	0.515514	0.000986014
AK130049	0.697756	0.572857	0.0385719
GPIHBP1	0.697282	1.01482	3.41917e-05
NUAK1	0.69726	0.669059	0.715826
PPP1R16B	0.697086	0.573247	0.0403703
MAP1LC3A	0.697054	0.363918	7.54117e-13
MAGT1	0.696933	0.367779	1.73794e-12
FAM164A	0.696864	0.40873	3.52042e-09
PGAP3	0.696776	0.53716	0.00516673
SERINC2	0.696594	0.709549	0.877775
C13orf15	0.696478	0.659499	0.621361
METTL21A	0.696415	0.366283	1.34495e-12
CDSN	0.696357	0.18427	0
C3orf52	0.696213	0.369557	2.72256e-12
FCGRT	0.696158	0.403471	1.57266e-09
CYP4F12	0.696088	0.51403	0.000982354
OCIAD1	0.695999	0.383866	4.81973e-11
C1QA	0.695954	0.691593	0.961685
SPATS2L	0.695924	0.312267	0
PPP1R14A	0.695826	0.665546	0.693089
BG504116	0.695521	0.488764	0.000109024
OSGIN1	0.695504	0.719751	0.764685
FAT1	0.695368	0.483603	6.66173e-05
CAMK1G	0.695317	0.487919	0.000101745
S100A13	0.694878	0.299935	0
SERF2-C15ORF63	0.694765	0.334414	0
FXYD5	0.694684	0.431432	1.37324e-07
HOXC4	0.694447	0.372399	5.9827e-12
CEBPA	0.694316	1.33856	3.29794e-13
ZCCHC24	0.694158	0.529374	0.00348179
SORL1	0.694136	0.722087	0.728012
PANX2	0.694075	0.360935	5.51359e-13
EID2B	0.693525	0.362385	8.06867e-13
PAQR6	0.693213	0.400711	1.31753e-09
ACAP1	0.693124	0.347801	3.45409e-14
SLC6A10P	0.693101	0.4739	2.87487e-05
HMOX1	0.69297	0.447677	1.39039e-06
MT1JP	0.692952	0.580566	0.0666584
ST3GAL1	0.692843	0.419742	2.91576e-08
ARMCX2	0.692826	0.445546	1.07434e-06
AIM2	0.692735	0.290881	0
FKBP1A	0.692686	0.504459	0.000545316
PDGFRB	0.692623	0.426921	8.61024e-08
RPS2	0.692262	0.607155	0.188088
PCSK5	0.692065	0.764188	0.333846
MN1	0.692001	0.567825	0.0379938
ITGB1	0.691997	0.594798	0.122762
FGD2	0.69189	0.589536	0.100592
HSPA8	0.691721	0.260393	0
MTRNR2L1	0.691559	0.674263	0.829687
FAAH	0.691306	0.435178	3.10668e-07
SLC22A18	0.691248	0.373275	1.01017e-11
DKFZp667P0924	0.69102	0.651665	0.59238
CNBP	0.690958	0.701635	0.899836
PCNA	0.690831	0.591736	0.113623
NTM	0.690743	0.765366	0.315686
RAB3IP	0.690611	0.577004	0.0620012
FKBP4	0.690605	0.584775	0.0866754
TMSB15B	0.690564	0.456501	4.97891e-06
YY1	0.690559	0.621972	0.306036
C5orf28	0.690221	0.456318	5.00563e-06
MS4A14	0.690126	0.447551	1.7305e-06
ProSAPiP1	0.690034	0.395506	7.29435e-10
CEL	0.690025	0.774559	0.251761
UQCRH	0.689995	0.523219	0.00281349
NNMT	0.689955	0.585886	0.0928938
CNTFR	0.689943	1.01646	1.84534e-05
ITGB7	0.689749	0.380618	5.0051e-11
RBBP4	0.689719	0.408297	6.48179e-09
AL109791	0.689414	0.708076	0.818852
HSD17B7	0.689268	0.3308	0
C7orf58	0.689245	0.885644	0.00705526
TMEM176A	0.689144	0.448314	2.06113e-06
NCAPG	0.689109	0.309265	0
ACTN1	0.689015	0.476426	5.01893e-05
GNG10	0.688984	0.461811	1.04044e-05
PLCB1	0.688877	0.461626	1.02725e-05
MCM4	0.68878	0.518525	0.00212714
FAM73A	0.688711	0.552692	0.0197244
AL359560	0.688431	0.457376	6.52374e-06
OSBPL8	0.687923	0.605224	0.20018
EDNRA	0.687893	0.390255	3.59916e-10
MYO6	0.687781	0.570786	0.0519092
CNN2	0.687727	0.402394	2.98797e-09
SCCPDH	0.687291	0.401738	2.79379e-09
TGM2	0.687197	0.676581	0.898999
C22orf36	0.687075	0.520388	0.00269056
SH2D4A	0.686951	0.260534	0
SASH1	0.686779	0.413469	1.95212e-08
ME3	0.68671	0.316241	0
SLC15A3	0.686665	0.504598	0.000799445
GPR160	0.686465	0.446593	2.06522e-06
RAX2	0.686222	0.472533	4.0956e-05
SH3BGRL2	0.686207	0.39473	9.38158e-10
VKORC1	0.686192	0.484971	0.00014272
DAB2	0.686109	0.521421	0.00305911
ALDH1A2	0.686026	0.690766	0.957173
TMC4	0.685834	0.745251	0.428084
LALBA	0.685796	1.53748	4.25011e-19
ETNK2	0.685705	0.515294	0.00198779
TUBA1B	0.685668	0.336965	4.8836e-15
NFE2L3	0.685647	0.362978	2.21933e-12
AHCY	0.685616	0.685028	0.995539
NRXN2	0.685432	0.555645	0.0267784
NCRNA00173	0.685291	0.382266	1.0792e-10
BE693417	0.685239	0.498225	0.000508563
TTK	0.684941	0.299649	0
MT3	0.684902	0.18174	0
WBSCR27	0.684804	0.498219	0.00052187
2011-09-01	0.684733	0.850482	0.0214266
FILIP1L	0.684656	0.823399	0.0539929
C18orf56	0.684596	0.371237	1.37356e-11
AX746755	0.684559	0.608208	0.240541
MPST	0.684506	0.415407	3.25757e-08
SFN	0.684136	0.625173	0.387157
ZFAND6	0.684056	0.370607	1.28356e-11
B4GALNT4	0.683811	0.434888	5.68404e-07
DBC1	0.683453	0.930682	0.000745907
SLC30A2	0.68344	0.323983	0
LRP5	0.683366	0.456284	8.49864e-06
SLC35E1	0.683319	0.472873	5.22349e-05
BOLA2	0.683305	0.43387	5.17365e-07
SMYD3	0.683286	0.395076	1.33893e-09
PQLC3	0.683184	0.401476	3.99987e-09
HQ448050	0.683169	0.175775	0
GRAMD2	0.683163	0.741821	0.432793
APOL3	0.68298	0.497069	0.000530164
CDK1	0.68297	0.370004	1.28012e-11
ITGAX	0.68281	0.57181	0.0659229
ETV4	0.682792	0.523983	0.00437973
ARHGAP39	0.682664	0.687307	0.958034
MFSD7	0.682578	0.318719	0
EZR	0.682545	0.746933	0.38587
RGL1	0.682327	0.41164	2.22807e-08
AGT	0.682234	0.450494	4.69894e-06
LOC728643	0.682156	0.613596	0.299365
ERP29	0.68196	0.604548	0.230982
FTO	0.681796	0.490088	0.000307688
TNFRSF25	0.681792	0.437398	9.38192e-07
PRR15L	0.681755	0.712934	0.690235
IRAK3	0.681663	0.512409	0.0020103
CCBE1	0.681493	0.525897	0.00535329
MCL1	0.681371	0.588014	0.134242
PTER	0.680631	0.536921	0.011414
RGS22	0.680574	0.565285	0.0531011
SLIT3	0.680564	0.655128	0.738677
LOC388152	0.680441	0.684187	0.965864
[truncated: 22,832 more rows]
