# Supplementary material for: Pathway-based signatures predict patient outcome, chemotherapy benefit and synthetic lethal dependencies in invasive lobular breast cancer
Source: Br J Cancer. 2024 Apr 10;130(11):1828–40. doi: 10.1038/s41416-024-02679-7 (PMC11130209; doi:10.1038/s41416-024-02679-7)
Supplement: Supplementary file 5 — Supplementary Table 04 [file 41416_2024_2679_MOESM5_ESM.xlsx]

## Sheet: DE_genes.Metabric.limma__iD
	Metabric.CoxModel.beta	Metabric.P	Metabric.Q	Metabric.n	EntrezID
PDGFRA	-0.907336	8.19182e-05	0.0362249	147	5156
CXCL12	-0.561949	8.84131e-05	0.0362249	147	6387
PLSCR4	-1.0216	9.72575e-05	0.0362249	147	57088
NTNG1	0.5592	0.000165846	0.0362249	147	22854
RGMA	-0.996926	0.000171516	0.0362249	147	56963
EGFR	-1.62696	0.000256107	0.0362249	147	1956
LOXL4	-1.18789	0.000270758	0.0362249	147	84171
ABCA6	-1.35707	0.000283652	0.0362249	147	23460
FXYD1	-2.00957	0.000292443	0.0362249	147	5348
JAM2	-1.07486	0.000298822	0.0362249	147	58494
ABCA9	-1.85143	0.000368328	0.0362249	147	10350
PCDH18	-0.721239	0.000380733	0.0362249	147	54510
GSN	-0.773794	0.000389788	0.0362249	147	2934
SRPX	-0.617338	0.000394404	0.0362249	147	8406
IGFBP6	-0.769895	0.000426292	0.0362249	147	3489
SFRP1	-0.399899	0.000433507	0.0362249	147	6422
MAMDC2	-0.967719	0.000503128	0.037377	147	256691
ALDH1A2	-1.10854	0.000503205	0.037377	147	8854
PBX1	0.919113	0.000544928	0.0383457	147	5087
HES6	0.569259	0.000637336	0.0396006	147	55502
MFAP4	-0.448302	0.000675225	0.0396006	147	4239
S100A6	-0.781408	0.000692797	0.0396006	147	6277
MFGE8	-0.828789	0.00071307	0.0396006	147	4240
TRIM46	0.831805	0.000724543	0.0396006	147	80128
CRABP2	0.655094	0.000743271	0.0396006	147	1382
PDGFRL	-0.518113	0.000770093	0.0396006	147	5157
F12	0.669146	0.000810294	0.0400898	147	2161
C2orf40	-0.538591	0.000875705	0.0400898	147	84417
ITM2A	-0.519473	0.000914539	0.0400898	147	9452
SCARA5	-1.36627	0.000919066	0.0400898	147	286133
PRNP	-0.63622	0.000929531	0.0400898	147	5621
SPRY2	-0.922253	0.00101861	0.0415821	147	10253
REXO2	-0.919103	0.00102633	0.0415821	147	25996
COMMD6	-0.921122	0.0010635	0.0418207	147	170622
KIT	-0.553568	0.00114197	0.0436232	147	3815
CDKN2C	-1.40132	0.0011773	0.0437234	147	1031
KRT15	-0.35404	0.00127842	0.0451877	147	3866
ESM1	0.922007	0.00131236	0.0451877	147	11082
CSDA	-0.632802	0.00135008	0.0451877	147	8531
COL17A1	-0.561724	0.00136707	0.0451877	147	1308
MYC	-0.582952	0.00138571	0.0451877	147	4609
SPARCL1	-0.479785	0.00145583	0.046344	147	8404
FAM110A	1.02211	0.00152539	0.0465963	147	83541
GAS1	-0.557118	0.00157472	0.0465963	147	2619
GOLT1A	0.836346	0.00161984	0.0465963	147	127845
PI16	-0.617707	0.00162506	0.0465963	147	221476
RELN	-1.58528	0.001722	0.0465963	147	5649
KRT5	-0.647211	0.00172491	0.0465963	147	3852
SIX4	0.737919	0.00174136	0.0465963	147	51804
ANKRD35	-0.801135	0.00174257	0.0465963	147	148741
FAM150B	-1.54965	0.00184633	0.0484028	147	285016
RUNX1T1	-1.20321	0.00193004	0.0496243	147	862
SLC30A8	0.369763	0.00202188	0.0510047	147	169026
ENTPD5	0.764945	0.00207479	0.0511964	147	957
MT1X	-0.472022	0.00210606	0.0511964	147	4501
TIMP2	-0.657962	0.00234085	0.0545843	147	7077
C7orf23	-0.944093	0.00234456	0.0545843	147	79161
PLAGL1	-1.44375	0.0023679	0.0545843	147	5325
TUBB2B	-0.643373	0.00241571	0.0547424	147	347733
DARC	-0.399582	0.00250338	0.0557837	147	2532
CDS1	0.816262	0.00261428	0.0564938	147	1040
FAM171A1	-0.854644	0.0026563	0.0564938	147	221061
B4GALT3	0.883891	0.00267651	0.0564938	147	8703
KRT17	-0.388894	0.00270426	0.0564938	147	3872
FOXO1	-1.126	0.00275277	0.0565781	147	2308
CMTM7	-0.630808	0.00279294	0.0565781	147	112616
AGPAT2	0.92307	0.0029114	0.0580976	147	10555
MT1M	-0.892815	0.00299355	0.0584517	147	4499
TSPAN7	-0.594081	0.00301658	0.0584517	147	7102
TFPI	-0.730172	0.00326745	0.0624084	147	7035
ACTG2	-0.361766	0.00335594	0.062581	147	72
PGM5	-0.607026	0.00338659	0.062581	147	5239
COX7B2	0.644246	0.00341691	0.062581	147	170712
FAM189A2	-0.677242	0.00357314	0.0641188	147	9413
SLC30A2	0.664561	0.00359679	0.0641188	147	7780
ZNF296	0.7082	0.00366489	0.0644732	147	162979
FLRT2	-1.15986	0.00371832	0.0645635	147	23768
DPT	-0.469819	0.00387074	0.0663484	147	1805
ENPP2	-0.557743	0.00409979	0.0693851	147	5168
ABCA8	-0.675071	0.00437354	0.0730928	147	10351
TSHZ2	-0.591528	0.0045583	0.0743403	147	128553
CDKN1C	-0.758449	0.00455939	0.0743403	147	1028
ZBTB16	-0.52001	0.00463353	0.0746389	147	7704
STXBP2	1.09131	0.00472003	0.0751272	147	6813
ANXA1	-0.5248	0.004806	0.0752216	147	301
ANTXR2	-0.84114	0.00483849	0.0752216	147	118429
EFEMP1	-0.424765	0.00495107	0.0760871	147	2202
IRS2	-0.627232	0.00525146	0.0779547	147	8660
KCNMB1	-0.719725	0.00540618	0.0779547	147	3779
PAFAH1B3	0.956681	0.00543664	0.0779547	147	5050
PROS1	-0.618387	0.00546266	0.0779547	147	5627
FBLN5	-0.63935	0.00568327	0.0779547	147	10516
CYP4Z2P	0.475021	0.00569741	0.0779547	147	163720
SSFA2	0.473413	0.00569781	0.0779547	147	6744
AKAP12	-1.34927	0.00570098	0.0779547	147	9590
DCN	-0.309846	0.0057258	0.0779547	147	1634
ALDH1A1	-0.511945	0.00576229	0.0779547	147	216
KRT24	0.795921	0.00577759	0.0779547	147	192666
PLP1	-3.02449	0.00581761	0.0779547	147	5354
GRRP1	-0.67708	0.00583057	0.0779547	147	79927
NDN	-0.595031	0.00607996	0.0798565	147	4692
WDR86	-0.926258	0.00609227	0.0798565	147	349136
PTPLAD1	0.829318	0.00623361	0.0809158	147	51495
C5orf4	-0.618924	0.00664495	0.0852275	147	10826
SDPR	-0.820519	0.00669326	0.0852275	147	8436
WASF3	-1.05076	0.00697622	0.0874351	147	10810
SOX10	-0.71198	0.00699743	0.0874351	147	6663
WWOX	0.734774	0.00718384	0.0881759	147	51741
AQP1	-0.919223	0.00722907	0.0881759	147	358
RGL1	-0.70356	0.00725457	0.0881759	147	23179
ME3	-0.694707	0.00738975	0.0890099	147	10873
MMP3	-0.575084	0.00754065	0.0900165	147	4314
CRYAB	-0.365361	0.00762766	0.0902494	147	1410
TMOD1	-1.426	0.00776559	0.0910754	147	7111
MYH11	-0.357703	0.0079164	0.0917239	147	4629
SVEP1	-0.477315	0.00799322	0.0917239	147	79987
ANGPTL2	-0.572218	0.0080267	0.0917239	147	23452
C2orf82	-0.595681	0.00826641	0.0929029	147	389084
HSPB2	-0.922503	0.00831791	0.0929029	147	3316
TWIST1	-0.926724	0.00837197	0.0929029	147	7291
CCL19	-0.32423	0.00848927	0.0929029	147	6363
PID1	-0.818272	0.0085841	0.0929029	147	55022
CLDN8	-0.469083	0.00859767	0.0929029	147	9073
TGFBR2	-0.518902	0.00863316	0.0929029	147	7048
TUBB6	-0.780409	0.00875729	0.0929029	147	84617
TP63	-0.766349	0.00880348	0.0929029	147	8626
FSTL1	-0.571317	0.00897174	0.0929029	147	11167
PELI2	-0.977142	0.0089738	0.0929029	147	57161
FOXM1	0.863056	0.00907966	0.0929029	147	2305
CKAP2L	0.809615	0.00909345	0.0929029	147	150468
CENPF	0.519252	0.00910268	0.0929029	147	1063
COL6A6	-1.67407	0.00939568	0.0948085	147	131873
APCDD1	-0.728178	0.00952915	0.0948085	147	147495
SERPINB5	-0.643357	0.00978003	0.0948085	147	5268
REEP1	0.560835	0.0098319	0.0948085	147	65055
TBX15	-1.4414	0.0101237	0.0948085	147	6913
RAB26	0.516137	0.0101251	0.0948085	147	25837
BTG1	-0.879517	0.0101635	0.0948085	147	694
HSPA12B	-0.80763	0.010181	0.0948085	147	116835
KRT14	-0.347243	0.0102061	0.0948085	147	3861
C18orf34	-0.871023	0.0103323	0.0948085	147	374864
MEOX1	-0.653447	0.0104391	0.0948085	147	4222
SGCE	-0.421849	0.0104968	0.0948085	147	8910
EPB41L2	-1.01544	0.0105141	0.0948085	147	2037
SLC6A4	0.434475	0.0105705	0.0948085	147	6532
ZAK	-0.674479	0.010572	0.0948085	147	51776
MSRB3	-0.745955	0.0108936	0.0948085	147	253827
GSTM5	-1.57177	0.0110436	0.0948085	147	2949
ASF1B	0.705203	0.0111464	0.0948085	147	55723
BBOX1	-0.814954	0.0111876	0.0948085	147	8424
PDGFD	-0.82363	0.0112233	0.0948085	147	80310
HOOK1	0.553111	0.011241	0.0948085	147	51361
C10orf10	-0.541562	0.0112499	0.0948085	147	11067
GYPC	-0.493495	0.0112521	0.0948085	147	2995
MMRN1	-0.697702	0.0112522	0.0948085	147	22915
MATN2	-0.437065	0.011264	0.0948085	147	4147
PPP1R14A	-0.813781	0.01129	0.0948085	147	94274
TJP3	0.828973	0.0113296	0.0948085	147	27134
PPP2R4	1.53839	0.0114282	0.0948085	147	5524
CDCA5	0.566536	0.0114968	0.0948085	147	113130
WLS	-0.450126	0.0115365	0.0948085	147	79971
GPIHBP1	-0.717756	0.0115538	0.0948085	147	338328
COX7A1	-0.522093	0.0116159	0.0948085	147	1346
GUCY1B2	0.646108	0.0116295	0.0948085	147	2974
NUSAP1	0.530255	0.011834	0.0958912	147	51203
CNN1	-0.690462	0.0120569	0.0966894	147	1264
FBLN1	-0.380175	0.0120771	0.0966894	147	2192
CD47	-0.832381	0.0123809	0.0985314	147	961
PPAP2B	-0.502583	0.012698	0.0999958	147	8613
CALD1	-0.642402	0.0127826	0.0999958	147	800
KIAA1549	0.390114	0.0127893	0.0999958	147	57670
RASD1	-0.409396	0.0128815	0.100131	147	51655
EHBP1	-1.25538	0.0134318	0.103364	147	23301
DENND2A	-0.971092	0.013452	0.103364	147	27147
KIF2C	0.691354	0.0136144	0.103794	147	11004
DHRS3	-0.78362	0.0136632	0.103794	147	9249
MME	-0.637855	0.0141057	0.105393	147	4311
NXPH1	0.330931	0.0141622	0.105393	147	30010
PTGER4	-0.741667	0.0141773	0.105393	147	5734
WDR34	0.915048	0.0142552	0.105393	147	89891
KLK5	-0.460989	0.0142679	0.105393	147	25818
EGR1	-0.35817	0.0144137	0.105885	147	1958
ADH1C	-1.01933	0.0145123	0.106027	147	126
SLC39A11	0.636868	0.0146178	0.106133	147	201266
CCND2	-0.697392	0.0146855	0.106133	147	894
ECM2	-0.486482	0.0147666	0.106145	147	1842
UBE2T	0.633992	0.0150658	0.107716	147	29089
PLAC9	-0.423945	0.0151803	0.107958	147	219348
FILIP1L	-0.728172	0.0154549	0.109329	147	11259
SUSD3	-0.280392	0.0156641	0.110226	147	203328
SCGN	0.364295	0.0158694	0.110279	147	10590
NEK2	0.507439	0.0158726	0.110279	147	4751
SYF2	-0.700862	0.0159494	0.110279	147	25949
PLTP	-0.557149	0.0160016	0.110279	147	5360
LDHB	-0.51145	0.0164408	0.112324	147	3945
GDI1	0.695478	0.0164663	0.112324	147	2664
RECQL4	0.747317	0.01664	0.112445	147	9401
RALGPS2	0.710647	0.0166523	0.112445	147	55103
CTSG	-0.339086	0.0168271	0.113027	147	1511
NCAPG	0.624258	0.0169075	0.113027	147	64151
CPXM2	-0.51599	0.0171186	0.113868	147	119587
SPATS2L	-0.638202	0.0173905	0.114083	147	26010
LHFP	-0.481129	0.0173976	0.114083	147	10186
HJURP	0.757832	0.0174069	0.114083	147	55355
SNAR-A3	0.259901	0.017587	0.114145	147	100169951
COBLL1	0.590749	0.0176698	0.114145	147	22837
GNG11	-0.508393	0.0176724	0.114145	147	2791
CAV1	-0.436433	0.0179444	0.115345	147	857
SH3D19	-0.805384	0.0181374	0.116027	147	152503
SH3BGRL2	-0.624187	0.0186001	0.118221	147	83699
CLDN5	-0.516555	0.0186955	0.118221	147	7122
PTH1R	-0.737641	0.0187456	0.118221	147	5745
DST	-1.0332	0.0188751	0.118479	147	667
IL33	-0.554271	0.0191447	0.11961	147	90865
RARRES2	-0.440001	0.0195348	0.121479	147	5919
GPR160	0.690789	0.0197406	0.122191	147	26996
PIM1	-0.714489	0.0199587	0.122211	147	5292
ADRB2	-0.995543	0.0200232	0.122211	147	154
EZR	0.631263	0.0200569	0.122211	147	7430
ADAM8	0.750777	0.0201096	0.122211	147	101
TWIST2	-1.06931	0.0205824	0.124519	147	117581
HMGB3	0.438801	0.0207481	0.124956	147	3149
DPYSL2	-0.629552	0.0208655	0.125099	147	1808
SPRY1	-0.440311	0.0210893	0.125877	147	10252
CCL21	-0.439425	0.0212059	0.125906	147	6366
AURKA	0.693971	0.0213752	0.125906	147	6790
UBE2E3	-0.433454	0.021388	0.125906	147	10477
CD59	-0.800063	0.0215782	0.125906	147	966
CCNB1	0.645902	0.0216201	0.125906	147	891
GLCE	0.516507	0.0217213	0.125906	147	26035
SLC40A1	-0.32681	0.0218648	0.125906	147	30061
IGSF9	0.623218	0.0218917	0.125906	147	57549
CD300LG	-0.598377	0.0222547	0.125906	147	146894
TMEM14C	-0.633384	0.0223673	0.125906	147	51522
EMP1	-0.511915	0.022453	0.125906	147	2012
SORD	0.466297	0.022536	0.125906	147	6652
PAPL	0.586499	0.0226315	0.125906	147	390928
SYT13	0.243909	0.0226534	0.125906	147	57586
HOXA5	-0.421212	0.0227168	0.125906	147	3202
CRIP1	0.497126	0.0227656	0.125906	147	1396
MB	0.470184	0.0227893	0.125906	147	4151
PVALB	0.470184	0.0227893	0.125906	147	4151
GABARAPL2	-0.740355	0.0229668	0.126365	147	11345
MLPH	0.538813	0.0230783	0.126458	147	79083
PRRT3	0.530999	0.0231986	0.126598	147	285368
ACO1	-0.713252	0.0234117	0.126826	147	48
ABI3BP	-0.551909	0.0234419	0.126826	147	25890
SLC44A4	0.565175	0.023525	0.126826	147	80736
PRC1	0.494772	0.0237425	0.127008	147	9055
CAPN13	0.437621	0.0237487	0.127008	147	92291
GZMK	-0.370619	0.0242569	0.128741	147	3003
SIRPA	-0.706755	0.0242654	0.128741	147	140885
CAT	-0.579234	0.0253477	0.133952	147	847
MGAT4A	0.711443	0.0254738	0.134068	147	11320
FOS	-0.239425	0.0258042	0.134068	147	2353
TYMP	0.590379	0.0258179	0.134068	147	1890
POC1A	0.636923	0.0258242	0.134068	147	25886
FAM107A	-0.520318	0.0260839	0.134068	147	11170
UBE2C	0.376284	0.0261185	0.134068	147	11065
SPDEF	0.608869	0.0261534	0.134068	147	25803
CD2	-0.409082	0.0261719	0.134068	147	914
PBK	0.548746	0.0264599	0.134717	147	55872
SYT17	0.449695	0.0265001	0.134717	147	51760
TAGLN	-0.41285	0.0269021	0.136243	147	6876
CD34	-0.529501	0.0270461	0.136379	147	947
ROPN1	-0.591261	0.0271612	0.136379	147	54763
CCDC15	0.661173	0.0272351	0.136379	147	80071
RGS2	-0.389548	0.0273715	0.136441	147	5997
MYLK	-0.474124	0.0274788	0.136441	147	4638
DACH1	0.408393	0.0275536	0.136441	147	1602
ZFP36	-0.404677	0.0279026	0.13766	147	7538
MIF	0.76818	0.0280683	0.13783	147	268
PTGS2	-0.507419	0.0281432	0.13783	147	5743
CD3D	-0.389748	0.0284243	0.138625	147	915
RUSC1	0.702384	0.0285671	0.138625	147	23623
S100P	0.17951	0.0286168	0.138625	147	6286
ATP2A3	0.508082	0.0290095	0.139563	147	489
RASL11B	-0.472461	0.0290192	0.139563	147	65997
LMTK3	0.370756	0.0293248	0.140141	147	114783
MMP7	-0.241351	0.0294908	0.140141	147	4316
BCAS4	0.537206	0.0295016	0.140141	147	55653
CST5	0.219204	0.0295586	0.140141	147	1473
SOD3	-0.840324	0.0298675	0.141105	147	6649
ALCAM	0.492705	0.0300313	0.14138	147	214
EPCAM	0.614604	0.0305119	0.142976	147	4072
KRT20	-2.76515	0.0306832	0.142976	147	54474
TMEM38B	-0.728516	0.0306911	0.142976	147	55151
FMO2	-0.489875	0.030812	0.143041	147	2327
ACSL4	-0.882909	0.0310423	0.143611	147	2182
SCGB3A1	-0.223885	0.0318421	0.146803	147	92304
FOXC1	-0.407508	0.0322659	0.147856	147	2296
LIMS2	-1.01697	0.0322916	0.147856	147	55679
FAM89A	-0.662838	0.0324629	0.148133	147	375061
ROPN1B	-0.641397	0.0325781	0.148153	147	152015
SBK1	0.507764	0.0328529	0.148896	147	388228
MEG3	-0.394811	0.0331349	0.149236	147	55384
KMO	0.43976	0.0331513	0.149236	147	8564
LASP1	0.761934	0.03353	0.149598	147	3927
FABP5	-0.511369	0.0336585	0.149598	147	2171
RDH16	0.559548	0.0337283	0.149598	147	8608
CDO1	-0.619268	0.0337524	0.149598	147	1036
STAT5A	-0.704896	0.0337909	0.149598	147	6776
AKT1	0.668969	0.0340579	0.150282	147	207
WISP2	-0.388934	0.0342187	0.150428	147	8839
LASS6	0.644971	0.0343161	0.150428	147	253782
RET	0.331604	0.034484	0.15067	147	5979
RASA1	0.5997	0.0348977	0.151834	147	5921
TGFBR3	-0.330559	0.0349775	0.151834	147	7049
SOX11	0.348396	0.0351719	0.151936	147	6664
PELI1	-0.801124	0.03532	0.151936	147	57162
ARHGAP39	0.538328	0.0354355	0.151936	147	80728
PTGIS	-0.521755	0.0355158	0.151936	147	5740
DCBLD2	-0.807089	0.0355691	0.151936	147	131566
HOXC9	0.452939	0.0360505	0.153501	147	3225
LDB2	-0.570769	0.0365971	0.155334	147	9079
PARP1	0.73337	0.0368339	0.155845	147	142
TSTA3	0.682007	0.0371215	0.156477	147	7264
CX3CL1	-0.429877	0.0372173	0.156477	147	6376
NEFH	-0.725713	0.0374547	0.156981	147	4744
PTGDS	-0.315424	0.0377027	0.157527	147	5730
TPD52	0.396307	0.0381963	0.159092	147	7163
ADAMTS5	-1.11817	0.0387121	0.16074	147	11096
EBF1	-0.545614	0.0389416	0.161166	147	1879
DNAJC12	0.263911	0.039056	0.161166	147	56521
CD1E	-0.656149	0.0393993	0.162083	147	913
CAPS	0.454307	0.0395464	0.162189	147	828
CLEC3B	-0.680697	0.0396844	0.162257	147	7123
PTRF	-0.475898	0.0405091	0.165124	147	284119
CKMT1B	0.278974	0.0408898	0.166169	147	1159
FGD3	-0.340214	0.0418473	0.169545	147	89846
CCNDBP1	-0.614048	0.0429202	0.173366	147	23582
ATF3	-0.351152	0.0432689	0.17337	147	467
HBA2	-0.264334	0.0432784	0.17337	147	3040
TOP2A	0.36119	0.04331	0.17337	147	7153
ARHGEF6	-0.544455	0.0440535	0.175503	147	9459
MUC1	0.369757	0.0442287	0.175503	147	4582
PRKCB	-0.459291	0.0442368	0.175503	147	5579
NKX2-2	0.413586	0.0446904	0.176778	147	4821
LAMB3	-0.533481	0.0449447	0.17726	147	3914
CYP26B1	-0.62564	0.0452018	0.17775	147	56603
SALL4	0.533278	0.0454487	0.178196	147	57167
STAC2	-0.500911	0.0463166	0.181058	147	342667
ADHFE1	-0.648562	0.0464494	0.181058	147	137872
VCAN	-0.402715	0.0468911	0.182248	147	1462
EGFLAM	-0.56017	0.0473459	0.183483	147	133584
ADCY3	-0.681111	0.0475558	0.183763	147	109
CDC45	0.48847	0.0478705	0.184148	147	8318
LYVE1	-0.670676	0.0480665	0.184148	147	10894
SEPP1	-0.315669	0.0482919	0.184148	147	6414
MELK	0.463674	0.0484373	0.184148	147	9833
PPP1R15A	-0.639383	0.048449	0.184148	147	23645
GDF10	-0.978692	0.0484817	0.184148	147	2662
TMEM47	-0.523845	0.0492079	0.186377	147	83604
C17orf98	0.472179	0.0496286	0.187439	147	388381
TF	-0.798714	0.0501073	0.188275	147	2152
RBP7	-0.470454	0.0501315	0.188275	147	116362
NTRK2	-0.55239	0.0503813	0.188683	147	4915
KLK6	-0.588978	0.0505924	0.188944	147	5653
FIGF	-1.35041	0.0510968	0.189116	147	2277
HBB	-0.241855	0.051211	0.189116	147	3043
TGFB3	-0.42983	0.0512523	0.189116	147	7043
FOXN3	-0.458172	0.0514067	0.189116	147	1112
IL11RA	-0.566997	0.0514779	0.189116	147	3590
NDRG2	-0.49334	0.0515589	0.189116	147	57447
ALDH3B2	0.255713	0.0516284	0.189116	147	222
ITSN1	-0.694109	0.0518981	0.189578	147	6453
ADH1A	-0.228519	0.0520938	0.189578	147	124
CD79B	-0.401828	0.0521801	0.189578	147	974
CACNG1	0.545154	0.0525785	0.190508	147	786
NCALD	-0.44913	0.0530486	0.191657	147	83988
TMEM54	0.714044	0.0532046	0.191657	147	113452
KLHL29	-1.02186	0.0533441	0.191657	147	114818
USP13	0.53819	0.0534689	0.191657	147	8975
FOLR2	-0.464865	0.0537502	0.191863	147	2350
HIST1H4J	0.436091	0.0539334	0.191863	147	8363
CLDN11	-0.381867	0.053957	0.191863	147	5010
LAMA4	-0.588553	0.0543501	0.192748	147	3910
RASSF7	0.56963	0.0545216	0.192845	147	8045
EMILIN2	-0.637962	0.0550557	0.19422	147	84034
IL23A	-0.335119	0.0556559	0.195546	147	51561
SPOCD1	-0.736208	0.055724	0.195546	147	90853
PROL1	-0.304064	0.0558866	0.195603	147	58503
KLF9	-0.499311	0.0573213	0.200047	147	687
HLA-B	-0.428475	0.0574555	0.200047	147	3106
KRT8	0.375115	0.0576549	0.20022	147	3856
ISM1	-0.46279	0.0579683	0.200787	147	140862
RCAN1	-0.427617	0.0581699	0.200964	147	1827
GINS2	0.409841	0.0584269	0.201332	147	51659
SEMA6A	-0.46632	0.0616688	0.211957	147	57556
LAGE3	0.559222	0.0622121	0.213276	147	8270
TACC1	-0.431902	0.0628512	0.214764	147	6867
VGLL3	-1.18533	0.0629675	0.214764	147	389136
PPME1	0.573995	0.0634699	0.215927	147	51400
FAM83H	0.437596	0.0636516	0.215995	147	286077
HERPUD1	-0.438872	0.0641209	0.216635	147	9709
RECK	-0.587543	0.0641642	0.216635	147	8434
TMTC1	-0.605699	0.0648895	0.218273	147	83857
PARP4	-0.542945	0.0649757	0.218273	147	143
IGSF21	0.246982	0.0663747	0.222413	147	84966
CDT1	0.543268	0.0671426	0.224424	147	81620
AKR1C3	-0.35322	0.0675349	0.224672	147	8644
PLA2G4F	0.466774	0.067553	0.224672	147	255189
ECHDC3	-0.474562	0.0683314	0.226698	147	79746
SUZ12	0.594941	0.0691205	0.22843	147	23512
RACGAP1	0.578631	0.0691955	0.22843	147	29127
CAPN11	-0.767385	0.0696769	0.229185	147	11131
ZWINT	0.543373	0.0697669	0.229185	147	11130
KIF20A	0.460846	0.0707884	0.231971	147	10112
CDC20	0.319476	0.071357	0.233262	147	991
PRR15L	0.519632	0.0715592	0.233353	147	79170
ASPM	0.37356	0.0726956	0.236088	147	259266
TMEM132A	0.375078	0.0727511	0.236088	147	54972
OSTC	-0.401908	0.0732361	0.237086	147	58505
NDP	-0.239385	0.0735002	0.237367	147	4693
LHX6	-0.553059	0.0739671	0.238299	147	26468
MRPS30	0.254597	0.0747428	0.240219	147	10884
FHL1	-0.361615	0.075207	0.241131	147	2273
CLEC3A	0.138579	0.075431	0.241228	147	10143
DEGS1	0.408342	0.0755979	0.241228	147	8560
CCDC85A	-1.07724	0.0765167	0.243578	147	114800
FOLR1	-0.347643	0.0768325	0.244003	147	2348
CCL2	-0.340081	0.0774559	0.245399	147	6347
CCT7	-0.490007	0.0789155	0.24908	147	10574
CAV2	-0.40625	0.0789901	0.24908	147	858
TACC3	0.559453	0.0794099	0.249814	147	10460
VCX	0.478667	0.0798177	0.250508	147	26609
ACSL5	-0.4891	0.0818263	0.25621	147	51703
PVRIG	-0.458563	0.0823454	0.257233	147	79037
FOXA1	0.463467	0.0828569	0.258228	147	3169
INTS4	0.357597	0.0830629	0.258268	147	92105
LAMC1	-0.465292	0.0833652	0.258606	147	3915
TCL1B	0.422088	0.0841436	0.259976	147	9623
KANK1	-0.54256	0.0841958	0.259976	147	23189
UGP2	-0.49793	0.085185	0.262425	147	7360
PDLIM3	-0.315569	0.0866097	0.2659	147	27295
KRT6B	-0.237178	0.0867109	0.2659	147	3854
TK1	0.339975	0.0873866	0.266246	147	7083
CD247	-0.370353	0.0874176	0.266246	147	919
MYT1	0.337255	0.087421	0.266246	147	4661
MAP6D1	-0.537861	0.0879364	0.266764	147	79929
GP2	0.179205	0.0880578	0.266764	147	2813
IL6	-0.553468	0.0881899	0.266764	147	3569
HMGA1	0.397048	0.0893367	0.269329	147	3159
ARID5B	-0.480087	0.0895144	0.269329	147	84159
CENPM	0.420734	0.0899977	0.269329	147	79019
RAB25	0.567335	0.0901307	0.269329	147	57111
ASCL2	0.270562	0.0902492	0.269329	147	430
LAMC2	-0.455857	0.090384	0.269329	147	3918
MXRA7	-0.610834	0.090448	0.269329	147	439921
DOCK11	-0.566092	0.0917917	0.272469	147	139818
SPINT2	0.66263	0.0919097	0.272469	147	10653
EGR2	-0.32309	0.0927068	0.274092	147	1959
KLK7	-0.467282	0.093003	0.274092	147	5650
LAMP3	-0.443751	0.0930724	0.274092	147	27074
DHDDS	1.01843	0.0946184	0.27761	147	79947
C13orf15	-0.439796	0.0946822	0.27761	147	28984
ARHGAP21	-0.678791	0.0959249	0.280638	147	57584
C7orf58	-0.457302	0.0983667	0.287154	147	79974
RASIP1	-0.456012	0.0987706	0.287704	147	54922
CYYR1	-0.555422	0.10003	0.290236	147	116159
POSTN	-0.242989	0.100074	0.290236	147	10631
MSMB	0.156362	0.100598	0.291006	147	4477
SLC2A3	-0.379377	0.100775	0.291006	147	6515
SLIT3	1.59847	0.101382	0.29213	147	6585
FST	-0.303872	0.101865	0.292889	147	10468
EIF2AK1	0.516925	0.104008	0.296695	147	5610
IGSF3	0.39791	0.104018	0.296695	147	3321
FERMT2	-0.407307	0.104076	0.296695	147	10979
HSPA2	-0.302418	0.1043	0.296695	147	3306
LRRC26	0.258617	0.10433	0.296695	147	389816
CNTD2	0.434111	0.104632	0.296695	147	79935
PPM1B	0.455138	0.104742	0.296695	147	5495
HAS3	-0.818078	0.10535	0.297263	147	3038
HOXB5	-0.222067	0.105387	0.297263	147	3215
INSM1	0.223519	0.106189	0.298687	147	3642
APOD	-0.171197	0.106344	0.298687	147	347
CXCL2	-0.797253	0.106562	0.298687	147	2920
DUSP1	-0.210201	0.106991	0.298981	147	1843
IDH2	0.38716	0.107456	0.298981	147	3418
SGK223	-0.351427	0.107576	0.298981	147	157285
CPA3	-0.219133	0.107852	0.298981	147	1359
CYR61	-0.250154	0.10798	0.298981	147	3491
BMPR1B	0.143367	0.108009	0.298981	147	658
LEPR	-0.305464	0.108546	0.299237	147	3953
C5orf13	-0.404072	0.108922	0.299237	147	9315
CLGN	0.369626	0.108966	0.299237	147	1047
PDK4	-0.33056	0.108997	0.299237	147	5166
UNC5A	0.292688	0.109756	0.300705	147	90249
CASP4	-0.451399	0.110623	0.301079	147	837
HEPACAM	-0.958612	0.110639	0.301079	147	220296
CCNO	0.260492	0.110895	0.301079	147	10309
GABRP	-0.233026	0.111218	0.301079	147	2568
OLR1	0.33012	0.11124	0.301079	147	4973
HSPB6	-0.327422	0.111244	0.301079	147	126393
CD248	-0.323618	0.111592	0.30141	147	57124
HLA-DQA1	-0.252402	0.112052	0.302043	147	3117
ETFB	-0.443154	0.112761	0.302807	147	2109
HIST2H2AA4	0.231855	0.112808	0.302807	147	723790
SFT2D1	-0.370423	0.113044	0.302807	147	113402
KIAA1324	0.300645	0.113241	0.302807	147	57535
TMPRSS6	0.386075	0.114349	0.305159	147	164656
SSBP2	0.43877	0.114791	0.305479	147	23635
EMX1	0.415998	0.114926	0.305479	147	2016
KLK4	-0.278584	0.115901	0.306942	147	9622
SUSD4	0.324548	0.116131	0.306942	147	55061
ROBO3	-0.689677	0.116165	0.306942	147	64221
EPDR1	-0.429035	0.117446	0.308776	147	54749
AKR1B10	0.397579	0.117545	0.308776	147	57016
P2RY10	-0.631566	0.117552	0.308776	147	27334
VCX3B	0.416841	0.120448	0.315762	147	425054
PTTG3	0.345476	0.120743	0.315918	147	26255
OVOL2	0.502159	0.121458	0.317168	147	58495
FAM108C1	0.370269	0.123669	0.322312	147	58489
PFKFB3	-0.289815	0.124301	0.323327	147	5209
C8orf40	-0.603517	0.124764	0.323902	147	114926
STOX2	-0.505472	0.125271	0.324587	147	56977
CCNB2	0.34602	0.126228	0.326435	147	9133
CDCA3	0.474412	0.127692	0.329583	147	83461
KCTD12	-0.429869	0.128198	0.330253	147	115207
ADAMTS1	-0.508648	0.128508	0.330414	147	9510
BTNL9	0.912873	0.129371	0.331482	147	153579
CD38	-0.485086	0.129419	0.331482	147	952
CTHRC1	-0.233693	0.130347	0.333221	147	115908
TTK	0.364898	0.13198	0.336751	147	7272
SOCS3	-0.547643	0.132497	0.337111	147	9021
ENPP5	0.262735	0.132626	0.337111	147	59084
GSR	0.447085	0.133365	0.338336	147	2936
EPAS1	-0.367502	0.133714	0.338336	147	2034
CD209	-0.539926	0.133867	0.338336	147	30835
TIMP3	-0.340409	0.134257	0.338682	147	7078
SASH1	-0.411541	0.134588	0.338879	147	23328
COL5A2	-0.24201	0.135338	0.340126	147	1290
AMT	-0.503121	0.13584	0.340748	147	275
SHROOM1	0.252442	0.137071	0.343192	147	134549
TMEM9	0.590305	0.137346	0.343238	147	252839
GSTP1	-0.255906	0.137818	0.343339	147	2950
STK32B	0.256449	0.138062	0.343339	147	55351
PFAAP1	-0.466297	0.138157	0.343339	147	151188
OXTR	-0.319274	0.138568	0.343577	147	5021
ANKRD30A	0.134373	0.138767	0.343577	147	91074
CBLN2	-0.266687	0.139441	0.344607	147	147381
ARHGAP20	-1.06245	0.1399	0.344679	147	57569
DLG2	-0.662844	0.139986	0.344679	147	1740
ZFP106	-0.638537	0.140539	0.345234	147	64397
DCDC5	2.77317	0.140975	0.345234	147	341019
GNG4	0.315027	0.140986	0.345234	147	2786
RND3	-0.335826	0.141422	0.345669	147	390
HIST2H2AC	0.229731	0.142902	0.348278	147	8338
LTB	-0.235508	0.14301	0.348278	147	4050
GPM6B	-0.434482	0.143805	0.348997	147	2824
SCD	-0.226636	0.143828	0.348997	147	6319
HIST1H3F	0.402831	0.14596	0.353529	147	8968
SLC38A1	0.3166	0.147337	0.356083	147	81539
KIAA0101	0.300183	0.147547	0.356083	147	9768
MYO3B	0.453432	0.148148	0.35689	147	140469
FGF2	-0.652731	0.149859	0.360362	147	2247
ADIPOQ	-0.622386	0.150487	0.361222	147	9370
DENND4C	0.447144	0.151859	0.363647	147	55667
ABCA12	0.486455	0.152041	0.363647	147	26154
NPIPL3	0.336712	0.153707	0.366836	147	23117
PTTG1	0.283597	0.154226	0.366836	147	9232
GCNT3	0.403619	0.154429	0.366836	147	9245
VAMP8	0.644113	0.154601	0.366836	147	8673
TMEM145	0.239225	0.154829	0.366836	147	284339
DTX2	0.442357	0.155021	0.366836	147	113878
COL7A1	-0.329735	0.155687	0.367762	147	1294
PODXL2	0.321834	0.155995	0.367841	147	50512
MAOA	-0.213669	0.157502	0.370741	147	4128
CCL8	-0.266344	0.158689	0.372877	147	6355
LILRB5	-0.43488	0.159629	0.374288	147	10990
ADH1B	-0.36032	0.160125	0.374288	147	125
ARNT2	0.265849	0.160129	0.374288	147	9915
LHX2	0.37214	0.160761	0.375108	147	9355
FOSB	-0.149067	0.161259	0.375615	147	2354
SDC1	0.271379	0.161741	0.376083	147	6382
CTXN1	0.311282	0.162167	0.376418	147	404217
HOXB2	-0.238067	0.162711	0.376441	147	3212
GRM4	0.281858	0.16274	0.376441	147	2914
ALPL	-0.298624	0.16432	0.379441	147	249
FAR1	0.397788	0.165732	0.382042	147	84188
ALDH1A3	-0.350896	0.166867	0.383995	147	220
LARGE	-0.295483	0.167508	0.384809	147	9215
FUT3	0.447025	0.169406	0.387914	147	2525
PAQR4	0.262206	0.169647	0.387914	147	124222
ATP6V0E1	-0.420518	0.16973	0.387914	147	8992
CTGF	-0.263286	0.172868	0.394318	147	1490
FBXL16	0.27283	0.173123	0.394318	147	146330
LRRC31	0.229384	0.17568	0.398426	147	79782
PPAPDC1A	-0.543598	0.175741	0.398426	147	196051
TMED3	0.441069	0.175952	0.398426	147	23423
CD3G	-0.536694	0.176118	0.398426	147	917
TSPYL5	-0.321807	0.176468	0.398544	147	85453
CDK1	0.356014	0.177694	0.400637	147	983
CD46	0.432907	0.179217	0.403389	147	4179
ANKDD1A	-0.632398	0.179593	0.403556	147	348094
CFB	0.175824	0.181298	0.406248	147	629
WFDC6	0.358124	0.181399	0.406248	147	140870
CLMP	-0.664624	0.182103	0.407143	147	79827
PNCK	0.215223	0.182976	0.408412	147	139728
HMP19	0.203476	0.184631	0.410642	147	51617
NFIL3	-0.546581	0.184732	0.410642	147	4783
DNAJC1	0.403269	0.184897	0.410642	147	64215
TSPAN6	-0.333394	0.185478	0.41125	147	7105
CASP1	-0.361309	0.186244	0.412265	147	834
CXCR4	-0.211184	0.18709	0.413454	147	7852
PHLDB1	-0.352874	0.189986	0.41916	147	23187
PLCG2	-0.378519	0.190379	0.41916	147	5336
HCP5	-0.28645	0.190613	0.41916	147	10866
CLNS1A	0.273555	0.191595	0.420073	147	1207
WDR72	0.247015	0.191656	0.420073	147	256764
FKBP4	0.336433	0.192131	0.420425	147	2288
F7	0.379537	0.192708	0.420998	147	2155
NMB	-0.424461	0.193631	0.422324	147	4828
ANKRD43	0.193426	0.194159	0.422786	147	134548
SCUBE2	0.143876	0.194533	0.422911	147	57758
FOXD2	0.301201	0.195307	0.423658	147	2306
CES1	-0.316675	0.19551	0.423658	147	1066
MAP3K8	-0.426599	0.196668	0.425478	147	1326
SRPK3	0.333411	0.198007	0.427682	147	26576
NNAT	-0.39512	0.1984	0.42784	147	4826
ZNF281	0.346988	0.199217	0.428399	147	23528
SLAMF6	-0.280511	0.199724	0.428399	147	114836
PLCD4	0.388167	0.200131	0.428399	147	84812
PRLR	0.392566	0.200133	0.428399	147	5618
PAMR1	-0.302486	0.200261	0.428399	147	25891
GALNT6	0.262369	0.200806	0.428424	147	11226
GALNT5	0.364622	0.200914	0.428424	147	11227
VLDLR	0.386599	0.202085	0.429241	147	7436
SLC16A3	0.27156	0.202141	0.429241	147	9123
APCDD1L	-0.347873	0.20226	0.429241	147	164284
CSN1S1	-0.491665	0.203175	0.4305	147	1446
CCNE1	0.403009	0.204839	0.433039	147	898
NCSTN	0.463406	0.205438	0.433039	147	23385
PTPRCAP	-0.413974	0.20565	0.433039	147	5790
TNNT1	0.37028	0.205797	0.433039	147	7138
ELF5	-0.171793	0.206174	0.433039	147	2001
BIN1	-0.348847	0.206317	0.433039	147	274
MGST1	0.212851	0.20749	0.434818	147	4257
ZMYND10	0.436204	0.208034	0.435275	147	51364
RSPO3	-0.486114	0.209408	0.436647	147	84870
C10orf116	-0.23429	0.209642	0.436647	147	10974
TMEM45B	0.33906	0.209669	0.436647	147	120224
DEFB1	-0.210549	0.210147	0.436759	147	1672
KIAA1683	-0.496785	0.210412	0.436759	147	80726
MRAS	-0.659277	0.210935	0.436759	147	22808
SPG21	-0.356367	0.211029	0.436759	147	51324
CNIH	-0.282866	0.21174	0.437552	147	10175
FABP4	-0.147102	0.212251	0.437932	147	2167
ITPKA	0.307182	0.212847	0.438484	147	3706
OSR1	-0.692615	0.213278	0.438696	147	9943
KREMEN2	0.293922	0.214133	0.439778	147	79412
BCL6	-0.371384	0.215151	0.441191	147	604
IL6ST	-0.266133	0.2156	0.441436	147	3572
UBQLN4	0.36335	0.216617	0.442839	147	56893
KLF2	-0.31902	0.217167	0.443286	147	10365
GPX3	-0.217243	0.220804	0.448918	147	2878
PLA2G10	0.178384	0.221424	0.448918	147	8399
RAB17	0.329832	0.221815	0.448918	147	64284
C7orf41	-0.290862	0.221957	0.448918	147	222166
INPP5J	0.224144	0.221963	0.448918	147	27124
VWF	-0.271946	0.222097	0.448918	147	7450
MARCKSL1	0.344372	0.222277	0.448918	147	65108
NKX3-1	0.163841	0.2261	0.455794	147	4824
PPFIA1	0.261773	0.226404	0.455794	147	8500
ATP6V1G2	-0.469228	0.226704	0.455794	147	534
KCNH1	0.369074	0.227631	0.456971	147	3756
ERBB3	0.300319	0.229057	0.45843	147	2065
CASD1	0.292246	0.22922	0.45843	147	64921
SH3GL2	-0.558742	0.229386	0.45843	147	6456
TSPAN13	0.237845	0.230911	0.460602	147	27075
PTPRM	-0.421295	0.231557	0.460602	147	5797
C11orf96	-0.266784	0.231807	0.460602	147	387763
ROCK2	-0.521285	0.231851	0.460602	147	9475
FAM198B	-0.221982	0.233005	0.462207	147	51313
PTPN13	-0.360093	0.234065	0.46321	147	5783
ACOX2	0.173977	0.234204	0.46321	147	8309
OBP2A	-0.307575	0.235586	0.464682	147	29991
KRT19	0.210596	0.23616	0.464682	147	3880
HS3ST3A1	-0.339397	0.236164	0.464682	147	9955
CDH5	-0.347573	0.236447	0.464682	147	1003
ERRFI1	-0.360713	0.236685	0.464682	147	54206
ANG	-0.194046	0.237295	0.465196	147	283
AKR1C4	-0.233576	0.237885	0.465669	147	1109
SEZ6L2	0.167428	0.239096	0.46639	147	26470
NELL2	0.142297	0.23927	0.46639	147	4753
TMEM100	-0.552924	0.239401	0.46639	147	55273
ANGPT1	-0.550779	0.239989	0.46639	147	284
EBF3	0.370981	0.240229	0.46639	147	22924
TMEM151A	0.304081	0.240626	0.46639	147	256472
FUT2	0.39548	0.240695	0.46639	147	2524
PI15	-0.208877	0.241484	0.467242	147	51050
RPRD1A	0.450216	0.242383	0.467754	147	55197
IRF7	0.350739	0.242448	0.467754	147	3665
CAPSL	0.309428	0.243508	0.469121	147	133690
ERP27	-0.162586	0.244145	0.469672	147	121506
NFIX	-0.217439	0.245623	0.471836	147	4784
LTBP4	-0.403517	0.246055	0.471988	147	8425
GRIN1	0.236253	0.248383	0.475623	147	2902
CIDEA	-0.166061	0.248661	0.475623	147	1149
BLZF1	0.291947	0.24967	0.476869	147	8548
CYP2B7	1.14738	0.252532	0.480585	147	1555
PRSS8	0.239017	0.252647	0.480585	147	5652
HIST1H4H	0.160006	0.252744	0.480585	147	8365
CACHD1	-0.485177	0.253053	0.480585	147	57685
TRIM55	-0.564187	0.257388	0.487652	147	84675
PCP4	-0.317892	0.257504	0.487652	147	5121
FAIM3	-0.233343	0.257913	0.487736	147	9214
C1orf106	0.183937	0.25835	0.487873	147	55765
STARD10	0.199526	0.259073	0.488547	147	10809
BCAR3	-0.271847	0.259572	0.4888	147	8412
CEACAM6	0.0977113	0.260147	0.489194	147	4680
CLEC5A	0.362557	0.262073	0.492123	147	23601
MOAP1	0.362317	0.264411	0.495088	147	64112
C20orf103	-0.189318	0.264648	0.495088	147	24141
TPSG1	-0.226992	0.264763	0.495088	147	25823
CST1	-0.125046	0.265748	0.496237	147	1469
KLHL35	0.294533	0.266298	0.496364	147	8507
CST9L	-0.2705	0.266818	0.496364	147	128821
HOXB3	-0.293364	0.26693	0.496364	147	3213
CRYM	-0.457457	0.26821	0.497955	147	1428
PEX2	-0.400514	0.268631	0.497955	147	5828
DENND2D	0.390773	0.268903	0.497955	147	79961
MFAP5	-0.19596	0.269916	0.49914	147	8076
C20orf114	0.147482	0.270301	0.49916	147	92747
SLC7A2	-0.12098	0.271825	0.501282	147	6542
PNPLA2	0.35047	0.273307	0.503322	147	57104
CXCL9	-0.140482	0.277213	0.509812	147	4283
KLHDC9	0.266651	0.278009	0.510574	147	126823
SQRDL	0.410847	0.279731	0.513032	147	58472
OSBPL6	0.287706	0.281903	0.516308	147	114880
RARRES1	-0.157635	0.28253	0.516357	147	5918
OVGP1	0.325483	0.282703	0.516357	147	5016
PGRMC1	-0.374319	0.283548	0.516363	147	10857
CYP4F8	0.15528	0.283572	0.516363	147	11283
ICOS	-0.419515	0.283864	0.516363	147	29851
RHBDL1	0.244762	0.28438	0.516597	147	9028
PITX1	0.117476	0.285282	0.516683	147	5307
CXCR3	-0.379283	0.285328	0.516683	147	2833
SLC50A1	0.366642	0.285686	0.516683	147	55974
PFN2	-0.217692	0.285973	0.516683	147	5217
CREB5	-0.606636	0.28638	0.516722	147	9586
EYA1	0.261073	0.286978	0.516823	147	2138
MAGED2	0.247387	0.28721	0.516823	147	10916
SPTBN1	0.296157	0.288083	0.517123	147	6711
DAP3	0.433186	0.28815	0.517123	147	7818
SGK1	-0.261311	0.289246	0.518394	147	6446
COLEC12	-0.203467	0.28982	0.518727	147	81035
STAT1	0.191714	0.29178	0.519635	147	6772
SCNN1A	0.25559	0.291968	0.519635	147	6337
MAG	-0.423434	0.292992	0.519635	147	4099
CORO1B	0.33264	0.293072	0.519635	147	57175
C15orf48	0.146905	0.293271	0.519635	147	84419
MS4A8B	0.243812	0.293286	0.519635	147	83661
FGFR4	0.16658	0.293526	0.519635	147	2264
CD36	-0.136766	0.293562	0.519635	147	948
CAPN9	0.180532	0.293825	0.519635	147	10753
RAP1GAP	0.187874	0.295415	0.521758	147	5909
FGFR3	0.136315	0.297735	0.52516	147	2261
CCR7	-0.249431	0.30004	0.527879	147	1236
SAMD13	0.334403	0.300066	0.527879	147	148418
CCNL1	0.299424	0.302471	0.531411	147	4171
GPC3	-0.23127	0.303214	0.531819	147	2719
DPY19L4	0.342082	0.303711	0.531819	147	286148
GATA3	0.198671	0.303896	0.531819	147	2625
PYCR1	0.327948	0.304375	0.531959	147	5831
AGR2	0.139943	0.305728	0.533626	147	10551
PKDCC	-0.568113	0.306743	0.5347	147	91461
GDAP1	0.277258	0.307376	0.535106	147	54332
MYADM	-0.385187	0.308335	0.536078	147	91663
LINGO1	0.193004	0.312003	0.54175	147	84894
ACOT4	-0.282141	0.312628	0.542132	147	122970
MYOM1	-0.322555	0.313729	0.543337	147	8736
C13orf33	-0.523057	0.316005	0.546555	147	84935
PLAC8	1.10876	0.316405	0.546555	147	29124
BLMH	0.318578	0.317751	0.547609	147	642
KLF6	-0.260526	0.317863	0.547609	147	1316
ADCY4	-0.261805	0.318589	0.547609	147	196883
GRK5	-0.456417	0.318653	0.547609	147	2869
APLP1	0.17248	0.320111	0.549407	147	333
SYP	0.189846	0.322087	0.551759	147	6855
KRT18	0.2163	0.322598	0.551759	147	3875
ESR1	0.122434	0.322719	0.551759	147	2099
GABRB3	0.301446	0.325372	0.555584	147	2562
KLF4	-0.190242	0.327021	0.556451	147	9314
GSPT2	-0.266205	0.327022	0.556451	147	23708
CNTFR	-0.294545	0.327204	0.556451	147	1271
FCRLA	-0.249709	0.327544	0.556451	147	84824
CYBRD1	-0.174915	0.329771	0.558854	147	79901
HOPX	-0.168704	0.330497	0.558854	147	84525
ENHO	-0.400797	0.33063	0.558854	147	375704
PTPRN2	0.299497	0.330631	0.558854	147	5799
ABCC5	0.205462	0.332136	0.560689	147	10057
H3F3A	0.205069	0.334691	0.564289	147	3020
FAM174B	0.278301	0.335126	0.564312	147	400451
PRG4	-0.235438	0.335959	0.565003	147	10216
RHOQ	0.304257	0.33988	0.570879	147	23433
MID1	-0.409294	0.342093	0.573226	147	4281
VGF	0.19492	0.34261	0.573226	147	7425
GOLM1	-0.209799	0.342666	0.573226	147	51280
STARD13	-0.259286	0.342993	0.573226	147	90627
CCDC151	0.267399	0.344121	0.574394	147	115948
S100A13	-0.242211	0.34475	0.574726	147	6284
SEZ6	0.187834	0.345207	0.574772	147	124925
TFAP2B	0.117467	0.346198	0.575705	147	7021
C14orf139	1.2466	0.347232	0.576707	147	161176
CYFIP2	0.174559	0.348539	0.577803	147	26999
CFD	-0.148422	0.348756	0.577803	147	1675
HIST1H2BD	0.148232	0.350207	0.578305	147	3017
HIST1H2BC	0.148232	0.350207	0.578305	147	3017
RNASE1	-0.189058	0.350357	0.578305	147	6035
SH2D4A	0.260102	0.351393	0.5793	147	63898
SOX2	0.279836	0.352318	0.58011	147	6657
SLC25A25	-0.388863	0.358553	0.589152	147	114789
TNFRSF21	0.186236	0.358691	0.589152	147	27242
GABARAPL1	-0.335794	0.359223	0.589302	147	23710
ADAM15	0.245171	0.36024	0.590246	147	8751
TTYH1	-0.284231	0.36109	0.590914	147	57348
POTEF	-0.349424	0.362009	0.591694	147	728378
RNF150	-0.296874	0.363386	0.592595	147	57484
VSTM2A	0.205774	0.363447	0.592595	147	222008
SYT4	0.173447	0.36663	0.596497	147	6860
VPS25	-0.295831	0.366983	0.596497	147	84313
ALDOC	-0.209342	0.367241	0.596497	147	230
STEAP2	-0.200953	0.367864	0.596497	147	261729
RASSF10	0.144376	0.36807	0.596497	147	644943
RBM24	-0.198086	0.36956	0.598041	147	221662
FAM5C	0.112826	0.369917	0.598041	147	339479
GNG3	0.272436	0.371021	0.5991	147	2785
ASCL1	0.125252	0.372876	0.601369	147	429
CCDC117	0.188662	0.374918	0.603934	147	150275
CXCR5	-0.264904	0.376567	0.605278	147	643
RHOBTB3	-0.171939	0.376658	0.605278	147	22836
MTA1	0.315854	0.377431	0.605487	147	9112
TPPP3	-0.322412	0.377694	0.605487	147	51673
GLRB	0.155077	0.378836	0.605889	147	2743
MTL5	0.197347	0.379108	0.605889	147	9633
XBP1	0.234816	0.379671	0.605889	147	7494
MMP11	0.112858	0.379757	0.605889	147	4320
TBL1X	0.260352	0.381964	0.608336	147	6907
CD1A	-0.457633	0.382201	0.608336	147	909
HIST1H2AC	0.136293	0.386712	0.614785	147	8334
C1QTNF6	-0.185173	0.387505	0.615313	147	114904
ANKRD29	-0.260976	0.3885	0.616161	147	147463
MAFF	-0.483194	0.389499	0.617014	147	23764
CLIP4	-0.529104	0.390565	0.61797	147	53347
PKIB	0.133767	0.391562	0.618381	147	5570
C9orf116	0.218569	0.392202	0.618381	147	138162
GPAM	-0.197248	0.392432	0.618381	147	57678
TMEM134	0.237303	0.392675	0.618381	147	80194
REPS2	0.165002	0.394722	0.620875	147	9185
KCNC2	-0.239606	0.398275	0.625727	147	3747
UPK1A	0.122922	0.399857	0.627375	147	11045
LPL	-0.18446	0.400262	0.627375	147	3936
PPARG	-0.179827	0.402203	0.628563	147	5468
STMN1	0.23586	0.402255	0.628563	147	3925
TNFRSF9	0.272689	0.402431	0.628563	147	3604
COL10A1	-0.12101	0.403921	0.629728	147	1300
MOSC1	0.192082	0.404118	0.629728	147	64757
UBB	-0.238242	0.405293	0.630823	147	7314
FAM110B	0.240947	0.405819	0.630907	147	90362
ALG8	0.182312	0.407665	0.633041	147	79053
CXXC5	0.266374	0.408825	0.633565	147	51523
COX19	0.242135	0.40895	0.633565	147	90639
OAS2	0.157147	0.410005	0.634464	147	4939
ARMCX1	-0.184534	0.411058	0.635202	147	51309
SLC9A3R1	0.160228	0.411671	0.635202	147	9368
FADD	0.199442	0.411985	0.635202	147	8772
C4B	-0.221468	0.412383	0.635202	147	721
SLURP1	-0.317022	0.414427	0.637575	147	57152
CD163L1	0.158877	0.415103	0.637575	147	283316
ZIC2	0.156781	0.415354	0.637575	147	7546
TMEM97	0.194341	0.418494	0.641659	147	27346
NCRNA00052	0.176172	0.420215	0.643331	147	145978
DEGS2	0.204684	0.420547	0.643331	147	123099
EEF1A2	0.0829494	0.421792	0.644498	147	1917
ZSCAN18	-0.156132	0.422631	0.644539	147	65982
FAT1	-0.218088	0.422783	0.644539	147	2195
TFIP11	0.313106	0.424288	0.646097	147	24144
PITPNM1	0.225891	0.425408	0.646267	147	9600
CXCL11	-0.300794	0.426132	0.646267	147	6373
PYCARD	0.181709	0.426225	0.646267	147	29108
TMEM90B	-0.207297	0.426625	0.646267	147	79953
RHBDL2	0.221471	0.42728	0.646267	147	54933
DTWD2	0.188041	0.427432	0.646267	147	285605
CD7	-0.264726	0.427783	0.646267	147	924
PACSIN1	0.19777	0.430038	0.648427	147	29993
TFAP2A	0.178295	0.430183	0.648427	147	7020
IMPA2	-0.216033	0.431079	0.649046	147	3613
FAM83E	0.221003	0.431918	0.649232	147	54854
COL11A1	0.0848024	0.432355	0.649232	147	1301
FIG4	0.23484	0.43266	0.649232	147	9896
SBSN	-0.595907	0.435189	0.652295	147	374897
SYCP1	0.247276	0.437077	0.654393	147	6847
AKR1C2	-0.108624	0.437923	0.654925	147	1646
MAD2L1	0.207739	0.438713	0.655373	147	4085
APOLD1	0.253562	0.439635	0.655739	147	81575
TDRD1	0.234209	0.439939	0.655739	147	56165
DLC1	-0.366777	0.4422	0.658088	147	8655
GPT2	-0.204718	0.442499	0.658088	147	84706
TDO2	0.157783	0.443473	0.658449	147	6999
NAT1	0.089012	0.444123	0.658449	147	9
VRK2	-0.215254	0.444219	0.658449	147	7444
GPD1	-0.336164	0.445247	0.658901	147	2819
TNMD	-0.239717	0.445509	0.658901	147	64102
CALY	0.180401	0.44629	0.659325	147	50632
TM2D2	0.230167	0.447556	0.660466	147	83877
PTS	-0.257943	0.448983	0.661842	147	5805
CD55	0.251566	0.452205	0.664955	147	1604
ORAOV1	0.161499	0.452397	0.664955	147	220064
FOXA3	0.1703	0.453646	0.664955	147	3171
CHMP5	-0.180033	0.453793	0.664955	147	51510
JUN	-0.140963	0.454169	0.664955	147	3725
RBM4	-0.235632	0.454415	0.664955	147	5936
AGPHD1	0.267856	0.454577	0.664955	147	123688
KRT10	-0.256199	0.456494	0.66703	147	3858
PHACTR3	0.184243	0.457829	0.667571	147	116154
GRB14	-0.0945791	0.457863	0.667571	147	2888
CST9	-0.192173	0.46126	0.671791	147	128822
PRKACB	0.145172	0.463281	0.674001	147	5567
MLXIPL	-0.34001	0.464908	0.675633	147	51085
HEBP1	-0.21116	0.465861	0.676283	147	4780
DCUN1D5	0.263673	0.466659	0.676313	147	84259
C6orf129	0.238299	0.466893	0.676313	147	154467
CXCL10	-0.0999218	0.467691	0.676735	147	3627
SYT9	0.200757	0.47036	0.679758	147	143425
GPBAR1	-0.435206	0.470797	0.679758	147	151306
DYNC2LI1	-0.224683	0.473166	0.682212	147	51626
TUSC5	-0.330715	0.473517	0.682212	147	286753
AFF4	0.202763	0.474063	0.682262	147	27125
DISP2	0.194959	0.475279	0.683277	147	85455
GNG5	-0.243218	0.476659	0.684267	147	2787
FSIP1	-0.106721	0.476991	0.684267	147	161835
SIX1	0.185265	0.478001	0.684981	147	6495
KRTDAP	-0.27404	0.483005	0.691411	147	388533
PSCA	-0.249544	0.483697	0.691661	147	8000
LOR	-0.457649	0.48441	0.69194	147	4014
LCE1B	-0.608461	0.485327	0.692511	147	353132
MFSD7	-0.197841	0.486454	0.693379	147	84179
GBP5	-0.173384	0.487333	0.693768	147	115362
PDZRN4	0.191522	0.487765	0.693768	147	29951
CEBPA	0.181232	0.48903	0.694827	147	1050
CUEDC1	0.162428	0.489621	0.694929	147	404093
PAK1	0.143123	0.492511	0.69829	147	5058
C9orf152	0.124279	0.497655	0.704836	147	401546
SLC35E1	0.171982	0.498716	0.70559	147	79939
ACSS2	-0.25312	0.502954	0.710835	147	55902
C19orf48	0.244097	0.504363	0.712074	147	84798
IFI6	0.0862509	0.50606	0.713715	147	2537
SRI	0.198391	0.507189	0.713767	147	6717
BNIPL	0.108571	0.508794	0.713767	147	149428
APOC1	0.122599	0.509071	0.713767	147	341
HSD17B7	0.171676	0.509111	0.713767	147	51478
KRT1	-0.297544	0.509289	0.713767	147	3848
APOA1BP	0.271494	0.5093	0.713767	147	128240
PHAX	0.233632	0.510696	0.714974	147	51808
REEP6	0.122433	0.512042	0.716104	147	92840
CSRNP1	-0.199879	0.512574	0.716104	147	64651
GAPT	-0.190308	0.514452	0.717611	147	202309
PRKRIR	0.204509	0.514844	0.717611	147	5612
NPEPPS	-0.219471	0.515263	0.717611	147	9520
PDE3B	0.389104	0.516319	0.718334	147	5140
NFIB	-0.121854	0.51767	0.718832	147	4781
CHGA	-0.198597	0.517753	0.718832	147	1113
SCAMP5	0.174292	0.519779	0.719621	147	192683
TM4SF18	-0.155391	0.519918	0.719621	147	116441
CCL15	0.843774	0.519935	0.719621	147	6359
SCG3	0.210976	0.521544	0.720654	147	6445
LTA	-0.261269	0.522184	0.720654	147	4049
PLIN2	-0.165894	0.522299	0.720654	147	123
BHMT2	-0.381512	0.524715	0.722841	147	23743
EID2B	-0.170138	0.525798	0.722841	147	126272
TFF3	0.0677424	0.527569	0.722841	147	7033
ARAP3	-0.213402	0.527629	0.722841	147	64411
AQP7	-0.164449	0.527913	0.722841	147	364
CYP4Z1	0.0596882	0.52803	0.722841	147	199974
NRIP3	0.0688582	0.528845	0.722841	147	56675
KCNE4	0.210693	0.529053	0.722841	147	23704
LAMP2	-0.157131	0.530203	0.722841	147	3920
ELP2	0.128527	0.530699	0.722841	147	55250
TYMS	0.165845	0.531532	0.722841	147	7298
GPM6A	-0.231725	0.532597	0.722841	147	2823
ASPRV1	-0.28085	0.53294	0.722841	147	151516
TMEM150C	0.191831	0.533163	0.722841	147	441027
LRG1	0.115613	0.533235	0.722841	147	116844
RBPMS2	-0.221679	0.53405	0.722841	147	348093
CRB3	0.187464	0.534424	0.722841	147	92359
ANXA9	-0.124522	0.53525	0.722841	147	8416
AGR3	0.0679598	0.535327	0.722841	147	155465
CD302	-0.223647	0.536025	0.722841	147	9936
NRP1	0.137599	0.536196	0.722841	147	4745
NELL1	0.137599	0.536196	0.722841	147	4745
ALDH1L1	-0.203905	0.536319	0.722841	147	10840
CBX6	0.176019	0.537196	0.723295	147	23466
RND2	0.182187	0.538054	0.72372	147	8153
RBPMS	0.239007	0.539246	0.724595	147	11030
FBP1	0.151202	0.539889	0.72473	147	2203
ANO6	-0.275213	0.542781	0.727072	147	196527
CST4	0.0895359	0.54342	0.727072	147	1472
CABP4	0.166257	0.543573	0.727072	147	57010
DSCR6	0.129421	0.544289	0.727072	147	53820
FAM57B	0.122635	0.544439	0.727072	147	83723
SNAP91	-0.276384	0.544896	0.727072	147	9892
DYNC1I2	0.229162	0.547259	0.729497	147	1781
MT3	-0.448023	0.550951	0.733687	147	4504
FOXK1	0.199181	0.554807	0.737816	147	221937
ATAD1	-0.214507	0.555305	0.737816	147	84896
CA12	0.0988406	0.556245	0.737816	147	771
CREB3L4	0.137907	0.55626	0.737816	147	148327
ZNF329	-0.185487	0.557371	0.738558	147	79673
NAPB	0.269286	0.559947	0.740612	147	10801
BMP4	0.104132	0.560029	0.740612	147	652
PYDC1	0.127481	0.561536	0.741287	147	260434
RBP4	0.47028	0.561648	0.741287	147	5433
BSN	-0.201576	0.563921	0.74303	147	8927
C14orf180	-0.319443	0.56408	0.74303	147	400258
RPLP1	-0.105432	0.56563	0.743756	147	6176
PPP2R1B	0.308529	0.565744	0.743756	147	5519
CTTN	0.140459	0.567558	0.745407	147	2017
ANKRD22	0.152815	0.568626	0.746077	147	118932
PIGR	0.0806121	0.569272	0.746193	147	5284
ATP7B	0.125278	0.571093	0.747846	147	540
CICE	-0.265166	0.574298	0.749792	147	152302
RARRES3	-0.0980854	0.574733	0.749792	147	5920
ART3	-0.240926	0.575234	0.749792	147	419
NOTCH4	0.192963	0.575969	0.749792	147	4855
RNLS	-0.191653	0.576078	0.749792	147	55328
TCIRG1	0.160713	0.576504	0.749792	147	10312
SULF1	0.11715	0.576505	0.749792	147	23213
HBEGF	-0.167101	0.57871	0.750415	147	1839
GRIN2C	0.13034	0.579078	0.750415	147	2905
PNKD	0.121905	0.579582	0.750415	147	25953
TPI1	-0.19754	0.580302	0.750415	147	7167
ASPHD1	0.164724	0.580626	0.750415	147	253982
H2AFX	0.163417	0.580628	0.750415	147	3014
DLK1	-0.133042	0.580912	0.750415	147	8788
AQPEP	-0.324973	0.581889	0.750952	147	206338
HPN	0.115109	0.582892	0.751238	147	3249
TFF1	0.0414881	0.583235	0.751238	147	7031
STRA13	0.160668	0.58549	0.752254	147	8553
C2CD4B	0.110108	0.585553	0.752254	147	388125
KLF11	-0.212096	0.58575	0.752254	147	8462
NAV3	0.11346	0.586274	0.752254	147	89795
RTN1	-0.0705147	0.588105	0.75388	147	6252
C1orf64	0.0549864	0.589124	0.754462	147	149563
ZDHHC8	-0.149907	0.595362	0.761079	147	29801
TIMP4	-0.106723	0.595429	0.761079	147	7079
PTCHD1	0.17635	0.596948	0.761548	147	139411
BOLA2B	0.142656	0.597829	0.761548	147	552900
BOLA2	0.142656	0.597829	0.761548	147	552900
ALG1L	0.107493	0.598307	0.761548	147	200810
HSPB7	-0.207867	0.598644	0.761548	147	27129
HINT1	0.169982	0.599236	0.761577	147	3094
ANGPTL4	-0.115355	0.601327	0.763509	147	51129
COL1A1	-0.0703562	0.602466	0.763858	147	1277
SYPL1	-0.122549	0.60318	0.763858	147	6856
KISS1R	0.124686	0.603607	0.763858	147	84634
LMO3	0.0929487	0.604329	0.763858	147	55885
KIAA1429	-0.180604	0.605054	0.763858	147	25962
RBP5	0.0718098	0.605548	0.763858	147	1381
SYT1	-0.095425	0.605602	0.763858	147	6857
RNF183	-0.15676	0.608584	0.766896	147	138065
SLC1A1	0.0979824	0.610681	0.768814	147	6505
NEU4	-0.169686	0.61295	0.770717	147	129807
GABRE	-0.414061	0.61358	0.770717	147	2564
NDUFV1	-0.1728	0.613922	0.770717	147	4723
CAMKV	-0.323022	0.614632	0.770885	147	79012
CCK1	-0.0891214	0.616161	0.771569	147	56477
MATN3	-0.10633	0.616867	0.771569	147	4148
GHR	-0.113153	0.617384	0.771569	147	2690
FAIM2	0.103334	0.617486	0.771569	147	23017
EYA2	0.116119	0.619823	0.773766	147	2139
SLC25A4	0.121818	0.621484	0.774812	147	291
TMEM37	-0.146182	0.62182	0.774812	147	140738
SORBS1	0.0957642	0.624189	0.77704	147	10580
LAD1	0.0729743	0.626906	0.778915	147	3898
PCDH10	0.138337	0.627314	0.778915	147	57575
CREB1	-0.143167	0.627443	0.778915	147	1385
ZNF679	-0.138806	0.628969	0.780084	147	168417
G0S2	-0.0976723	0.630628	0.781196	147	50486
ACACB	-0.0943148	0.631384	0.781196	147	32
FCAR	0.117694	0.631617	0.781196	147	2204
TRIB3	0.13964	0.635903	0.785769	147	57761
SP140	-0.163878	0.636944	0.786329	147	11262
CIDEC	-0.05136	0.637534	0.786332	147	63924
IGSF5	-0.126253	0.640129	0.788805	147	150084
SDR16C5	0.130515	0.642493	0.790711	147	195814
MYB	0.0904469	0.642975	0.790711	147	4602
CXCR7	0.106383	0.643451	0.790711	147	57007
ADORA2A	0.0865941	0.644264	0.790983	147	135
DOCK4	-0.592701	0.645915	0.792283	147	9732
NGFRAP1	-0.0959938	0.648437	0.794054	147	27018
NMNAT3	-0.121831	0.648546	0.794054	147	349565
MTMR12	0.164741	0.65009	0.795216	147	54545
MMD	-0.121141	0.654833	0.800285	147	23531
ZG16B	0.0864037	0.656359	0.800687	147	124220
AQP7P1	-0.107685	0.656644	0.800687	147	375719
TEAD2	-0.0940086	0.657175	0.800687	147	8463
SIK1	-0.127946	0.657558	0.800687	147	150094
PPP2R2C	0.0770305	0.661183	0.804197	147	5522
AK4	0.0781676	0.661643	0.804197	147	205
PALM	-0.107581	0.66503	0.806729	147	5064
CDKN3	0.130849	0.665946	0.806729	147	1033
DRD4	-0.123097	0.666391	0.806729	147	1815
SAA1	-0.0543675	0.667211	0.806729	147	6288
SAA2	-0.0543675	0.667211	0.806729	147	6288
CDH1	-0.0559149	0.667667	0.806729	147	999
IFI30	0.109495	0.66795	0.806729	147	10437
ZNF682	0.0960674	0.668954	0.80705	147	91120
SLC12A5	-0.233896	0.669458	0.80705	147	57468
PPP1R3C	0.0620229	0.670027	0.80705	147	5507
NMU	0.112087	0.670716	0.807153	147	10874
RAB30	-0.111612	0.673802	0.809729	147	27314
GYG2	0.0796495	0.674067	0.809729	147	8908
PDZD2	-0.154223	0.674823	0.809909	147	23037
C9orf169	0.109402	0.677034	0.811309	147	375791
EPYC	0.101858	0.67823	0.811309	147	1833
HSPA8	-0.115019	0.67879	0.811309	147	3312
SKAP1	-0.0921525	0.678797	0.811309	147	8631
VAV3	0.0341536	0.679565	0.811309	147	10451
TDRD9	0.127097	0.679685	0.811309	147	122402
TUBB4	-0.0779241	0.680425	0.811309	147	10381
EXOC2	0.113673	0.681138	0.811309	147	55770
GNAO1	0.118402	0.681451	0.811309	147	2775
PPP1R1B	-0.0463305	0.682654	0.811434	147	84152
SLC29A4	-0.111147	0.682835	0.811434	147	222962
ATP1A2	-0.171082	0.683377	0.811434	147	477
ARL16	0.112847	0.685428	0.813147	147	339231
CPD	0.125318	0.687548	0.81494	147	1362
GFAP	-0.214151	0.689449	0.815863	147	2670
TNFSF15	0.122767	0.689547	0.815863	147	9966
CALB2	-0.0708747	0.691151	0.817036	147	794
C7orf10	0.103985	0.692799	0.818262	147	79783
HENMT1	0.0973608	0.697458	0.821729	147	113802
KCNF1	0.0596088	0.697861	0.821729	147	3754
HSH2D	0.0850688	0.698024	0.821729	147	84941
C19orf33	-0.042789	0.698193	0.821729	147	64073
C6orf126	0.138097	0.700871	0.823464	147	84300
LGALS12	-0.134044	0.700899	0.823464	147	85329
FZD4	-0.0906722	0.705321	0.825949	147	8322
TMEM64	-0.142582	0.705342	0.825949	147	169200
CYB5RL	0.111855	0.705728	0.825949	147	606495
MAPK8IP2	0.114151	0.705735	0.825949	147	23542
ZP2	-0.12723	0.706103	0.825949	147	7783
WSB1	0.106535	0.707052	0.826051	147	26118
GSTTP2	0.123821	0.708128	0.826051	147	653399
TRIP6	-0.1033	0.708731	0.826051	147	7205
LEP	0.0643963	0.709371	0.826051	147	3952
PLIN1	-0.061522	0.70976	0.826051	147	5346
SNRNP25	0.148165	0.710155	0.826051	147	79622
GRIA2	0.0379513	0.710515	0.826051	147	2891
CKS2	0.0890286	0.713208	0.828462	147	1164
THRSP	-0.0514537	0.716189	0.831202	147	7069
PCOLCE2	-0.0703283	0.717029	0.831455	147	26577
PCSK1N	-0.120202	0.718177	0.832064	147	27344
LEF1	-0.0832293	0.718806	0.832073	147	51176
CAPN8	0.0467074	0.722942	0.836136	147	388743
C21orf81	0.0530906	0.723768	0.836368	147	391267
KCNK3	0.0845399	0.725929	0.837663	147	3777
TAGLN3	0.0714204	0.727054	0.837663	147	29114
AKAP5	0.139778	0.727148	0.837663	147	9495
SPINK4	0.0905194	0.727395	0.837663	147	27290
RPA3	-0.12174	0.728144	0.837804	147	6119
ARRB1	-0.0734144	0.730783	0.840092	147	408
TCEAL1	-0.0738529	0.731389	0.840092	147	9338
NCCRP1	0.0573883	0.733163	0.841407	147	342897
SERPINI1	0.0609997	0.736033	0.843976	147	5274
NKX3-2	-0.111319	0.737018	0.844382	147	579
RBM20	-0.0443621	0.739949	0.847013	147	282996
SLC19A3	-0.0714424	0.740602	0.847036	147	80704
RALGDS	0.0860214	0.7453	0.850964	147	5900
PTGR2	0.10737	0.745309	0.850964	147	145482
CA4	-0.120719	0.746433	0.851394	147	762
HNRNPU	0.0920247	0.746959	0.851394	147	3192
KLK12	0.0485948	0.747872	0.851449	147	43849
ITGB1BP1	-0.09061	0.748524	0.851449	147	9270
NCRNA00203	-0.0941265	0.749478	0.851449	147	319085
PPP1R1A	-0.0610695	0.749556	0.851449	147	5502
ATP6V1B2	0.103049	0.751358	0.852772	147	526
CLDND2	-0.104211	0.752216	0.853022	147	125875
FAM184A	-0.146778	0.755409	0.853922	147	79632
TMPRSS3	0.137962	0.755509	0.853922	147	56649
S100A16	-0.0587059	0.755885	0.853922	147	140576
HSPB8	-0.0736914	0.756028	0.853922	147	26353
CST2	-0.0904991	0.756203	0.853922	147	1470
CGA	0.0661864	0.757983	0.854841	147	1081
ZNF483	0.0946229	0.758296	0.854841	147	158399
FAM5B	0.0703223	0.760611	0.856243	147	57795
POTEC	0.0646918	0.76082	0.856243	147	388468
COMP	-0.0403461	0.764002	0.8591	147	1311
CLIC3	0.0611682	0.765343	0.859885	147	9022
C3orf10	-0.0966106	0.766649	0.860629	147	55845
XRCC2	0.0730812	0.767706	0.861093	147	7516
MMP12	-0.0824213	0.769502	0.862384	147	4321
LMO4	-0.439333	0.77471	0.867394	147	8048
CXADR	-0.0493498	0.77527	0.867394	147	1525
SLITRK6	0.0690358	0.776159	0.867663	147	84189
MBNL2	-0.086316	0.777055	0.867939	147	10150
INA	-0.109035	0.77884	0.869207	147	9118
ANKRD30B	0.0562514	0.780096	0.869882	147	374860
CHST8	0.0866214	0.781195	0.870381	147	64377
C3orf14	-0.0564009	0.782798	0.871186	147	57415
MIR22HG	-0.125666	0.783221	0.871186	147	84981
TYRO3	0.100858	0.785824	0.873355	147	7301
METTL21A	-0.069903	0.790013	0.877281	147	151194
MAPK13	-0.0747312	0.792237	0.879022	147	5603
KIF1A	0.0503937	0.795275	0.881375	147	547
RUNDC3A	0.0538711	0.795677	0.881375	147	10900
ST6GALNAC5	0.0829069	0.798504	0.883774	147	81849
NRBP2	-0.0644366	0.804331	0.889488	147	340371
TMEM17	0.065951	0.805808	0.889683	147	200728
LMOD3	0.0670716	0.805838	0.889683	147	56203
NRGN	-0.0980311	0.806547	0.88973	147	4900
KIAA1199	-0.0615121	0.808925	0.891618	147	57214
MGLL	-0.0640781	0.811969	0.894236	147	11343
TTR	-0.106842	0.815897	0.895828	147	7276
COL2A1	-0.0532041	0.817049	0.895828	147	1280
ZNF14	0.0565652	0.817288	0.895828	147	7561
NANS	0.073414	0.817369	0.895828	147	54187
DUSP19	-0.0661506	0.818178	0.895828	147	142679
DEM1	0.0642443	0.818518	0.895828	147	64789
MARCO	0.112138	0.818668	0.895828	147	8685
DDX51	0.0633186	0.819742	0.895828	147	317781
PSD3	0.0358736	0.820028	0.895828	147	23362
CPA6	0.061386	0.820211	0.895828	147	1548
LRP5	0.061833	0.820785	0.895828	147	4041
SCRN1	0.0571281	0.822056	0.896484	147	9805
ABHD12B	-0.0783443	0.824339	0.89824	147	145447
GRIPAP1	0.055341	0.827154	0.900574	147	56850
ZMAT3	-0.0659232	0.828262	0.901046	147	64393
GPR125	-0.102542	0.828954	0.901066	147	166647
CCBE1	0.0553638	0.830333	0.90133	147	147372
FAM155A	0.0451644	0.831513	0.90133	147	728215
ACSL1	-0.0553261	0.831816	0.90133	147	2180
CHRNA5	-0.0585908	0.831894	0.90133	147	1138
SYN1	0.0501741	0.833237	0.902055	147	6853
CDKN2AIPNL	0.0597495	0.840165	0.908819	147	91368
FAP	0.0420201	0.84279	0.91031	147	1056
SLC7A10	-0.057776	0.843136	0.91031	147	56301
CATSPER2	0.0472082	0.843765	0.91031	147	117155
ADAMDEC1	0.0434243	0.844266	0.91031	147	27299
CHD9	-0.0748542	0.845465	0.910867	147	80205
FAM161A	0.0466735	0.848954	0.91339	147	84140
KRT13	-0.0385666	0.849173	0.91339	147	3860
GDF9	0.0251124	0.851881	0.915224	147	2661
CYSLTR1	0.0629693	0.852464	0.915224	147	10800
FAM174A	0.0638612	0.853854	0.915224	147	345757
LDOC1L	-0.0598821	0.854159	0.915224	147	84247
NCAM2	0.229713	0.854406	0.915224	147	401
GLYAT	0.0961517	0.854984	0.915224	147	10249
EDN2	0.0558736	0.85802	0.917535	147	1907
C14orf153	-0.0521188	0.858516	0.917535	147	84334
RASGRP1	-0.0645399	0.859491	0.917844	147	10125
IGFL2	-0.0655149	0.865324	0.922266	147	147920
PSMB10	-0.0614673	0.865645	0.922266	147	5699
NAG-7	-0.0790499	0.866328	0.922266	147	29931
WISP1	0.0557861	0.866526	0.922266	147	8840
SRP9	0.0374591	0.867082	0.922266	147	6726
SLC8A2	0.0413809	0.871766	0.926511	147	6543
PLDN	0.0572789	0.874063	0.927596	147	26258
CNIH2	-0.0447919	0.874175	0.927596	147	29097
GATA5	-0.048683	0.876564	0.929394	147	140628
DGAT2	0.0556088	0.878058	0.93024	147	84649
COL8A1	0.026737	0.879619	0.931156	147	1295
FAM13A	0.0525192	0.880857	0.931729	147	10144
CNTNAP2	0.0186015	0.882695	0.932339	147	26047
FAM73A	0.0378852	0.883059	0.932339	147	374986
S100A7A	-0.0338204	0.883525	0.932339	147	338324
SNCG	0.0451521	0.885587	0.933778	147	6623
PPM1K	0.0546052	0.889615	0.936908	147	152926
FAM25C	-0.0499635	0.890234	0.936908	147	644054
YRDC	0.0406679	0.891718	0.936908	147	79693
NCOA7	-0.0368491	0.892536	0.936908	147	135112
GAD1	-0.0267146	0.893227	0.936908	147	2571
DHRS7	0.0485184	0.893447	0.936908	147	51635
LDLR	0.0352507	0.893462	0.936908	147	3949
TRIM13	0.040186	0.897763	0.940681	147	10206
VPREB3	-0.0330468	0.899263	0.941515	147	29802
IGFBP5	0.0196356	0.901588	0.943211	147	3488
RETSAT	-0.049593	0.904049	0.944852	147	54884
AIM2	-0.0344749	0.904571	0.944852	147	9447
WNK4	0.0145704	0.906376	0.944853	147	65266
HSD17B4	0.0357974	0.907294	0.944853	147	3295
GJB2	0.0182598	0.907317	0.944853	147	2706
C11orf63	0.0396247	0.907939	0.944853	147	79864
STX17	0.0610683	0.908619	0.944853	147	55014
ADM	-0.0226957	0.908812	0.944853	147	133
CLCA2	-0.0122689	0.910343	0.94571	147	9635
HSPA12A	0.0280905	0.913206	0.947948	147	259217
ALDH2	-0.0273555	0.918536	0.952492	147	217
C8orf45	0.0260989	0.919616	0.952492	147	157777
DLX1	0.0301449	0.919721	0.952492	147	1745
UGCG	0.0202263	0.921866	0.953975	147	7357
WFDC5	-0.0278896	0.924653	0.956119	147	149708
CD19	-0.0202644	0.926232	0.956463	147	930
SPIRE1	-0.0320194	0.926417	0.956463	147	56907
KCNH6	0.0296266	0.928253	0.957619	147	81033
H3F3B	0.0256652	0.930226	0.958915	147	3021
SMYD3	-0.0220077	0.932076	0.960082	147	64754
MAPK10	0.0210852	0.933895	0.961214	147	5602
CCDC74A	-0.0102663	0.939572	0.966306	147	90557
SEC14L5	0.022473	0.940287	0.966306	147	9717
ZNF394	0.019068	0.941162	0.966463	147	84124
STMN4	0.0251957	0.942943	0.967548	147	81551
PIGF	0.0421687	0.944268	0.968164	147	5228
LIPE	-0.0213554	0.945584	0.968771	147	3991
ZNF577	-0.019441	0.946704	0.969176	147	84765
NDST4	-0.0155156	0.950782	0.971982	147	64579
HOXC13	0.0142363	0.950899	0.971982	147	3229
PLIN4	-0.00648589	0.954622	0.975042	147	729359
SHROOM4	0.0132203	0.959497	0.979273	147	57477
KIAA1751	-0.011323	0.961603	0.980673	147	85452
SMPDL3A	-0.0108503	0.963784	0.982148	147	10924
BCL2	-0.00942843	0.965865	0.983115	147	596
MYCN	-0.00985034	0.966886	0.983115	147	4613
CORO6	-0.00912875	0.966938	0.983115	147	84940
GPR116	0.0129975	0.968049	0.983422	147	221395
PRAME	-0.0125068	0.969781	0.983422	147	23532
BGN	0.00975084	0.970034	0.983422	147	633
FKBP14	-0.00959954	0.970182	0.983422	147	55033
GLO1	-0.011322	0.972793	0.984303	147	2739
SHANK3	-0.00874723	0.972907	0.984303	147	85358
S100A7	-0.00371453	0.97326	0.984303	147	6278
CDSN	-0.00878912	0.974974	0.984638	147	1041
SPAG6	0.00649534	0.97529	0.984638	147	9576
LRRC15	-0.00747438	0.9758	0.984638	147	131578
C3orf34	-0.00766384	0.978711	0.98683	147	84984
TDP1	0.0062095	0.980926	0.988318	147	55775
ZNF69	-0.00601098	0.982684	0.989344	147	7620
SEMA3E	0.00436727	0.985964	0.991162	147	9723
HLA-DRB1	-0.00119366	0.985973	0.991162	147	3123
MRAP	0.007445	0.990523	0.993995	147	4043
ZNF549	0.00346857	0.990798	0.993995	147	256051
SLC22A18AS	-0.00408341	0.991021	0.993995	147	5003
JPH1	-0.00234629	0.993918	0.996153	147	56704
NHP2L1	0.00151907	0.996196	0.997688	147	4809
ISG15	0.000442095	0.997885	0.998632	147	9636
OLFML2A	-0.000276921	0.999351	0.999351	147	169611
AW183894	NA	NA	NA	NA	NA
FLJ23865	NA	NA	NA	NA	NA
PRO0628	NA	NA	NA	NA	NA
BC062365	NA	NA	NA	NA	NA
AI539492	NA	NA	NA	NA	NA
KIAA0353	NA	NA	NA	NA	NA
AA204695	NA	NA	NA	NA	NA
LOC90586	NA	NA	NA	NA	NA
AK128829	NA	NA	NA	NA	NA
BX109986	NA	NA	NA	NA	NA
AW276479	NA	NA	NA	NA	NA
DKFZp761K0816	NA	NA	NA	NA	NA
DKFZp547I014	NA	NA	NA	NA	NA
BLOC1S1-RDH5	NA	NA	NA	NA	100528022
KIAA1879	NA	NA	NA	NA	NA
FRAXG-associated short stature candid...	NA	NA	NA	NA	NA
CSDAP1	NA	NA	NA	NA	440359
AQP7P3	NA	NA	NA	NA	441432
hNp95	NA	NA	NA	NA	NA
AK130049	NA	NA	NA	NA	NA
LOC389493	NA	NA	NA	NA	NA
LOC388564	NA	NA	NA	NA	NA
LOC728153	NA	NA	NA	NA	NA
FLJ40504	NA	NA	NA	NA	NA
BX113340	NA	NA	NA	NA	NA
GOLGA8B	NA	NA	NA	NA	23015
LOC401052	NA	NA	NA	NA	NA
FLJ23152	NA	NA	NA	NA	NA
MST151	NA	NA	NA	NA	NA
DKFZp686O16217	NA	NA	NA	NA	NA
DB005376	NA	NA	NA	NA	NA
LOC100506810	NA	NA	NA	NA	NA
BX100997	NA	NA	NA	NA	NA
BM008292	NA	NA	NA	NA	NA
LOC441956	NA	NA	NA	NA	NA
CD108903	NA	NA	NA	NA	NA
SERF2-C15ORF63	NA	NA	NA	NA	100529067
DA375949	NA	NA	NA	NA	NA
FLJ33534	NA	NA	NA	NA	285150
RNF126P1	NA	NA	NA	NA	376412
RAB4B-EGLN2	NA	NA	NA	NA	100529264
LOC220115	NA	NA	NA	NA	NA
HCG2P7	NA	NA	NA	NA	NA
ANKRD20A5	NA	NA	NA	NA	440482
LOC157860	NA	NA	NA	NA	NA
MEIS3	NA	NA	NA	NA	4213
BG202600	NA	NA	NA	NA	NA
APOC4-APOC2	NA	NA	NA	NA	100533990
DKFZp686H12134	NA	NA	NA	NA	NA
AK056919	NA	NA	NA	NA	NA
CR749517	NA	NA	NA	NA	NA
BC132896	NA	NA	NA	NA	NA
LOC90925	NA	NA	NA	NA	NA
AK097370	NA	NA	NA	NA	NA
BX103639	NA	NA	NA	NA	NA
HQ448050	NA	NA	NA	NA	NA
CYP21A1P	NA	NA	NA	NA	1590
LOC404266	NA	NA	NA	NA	NA
hCG_1997999	NA	NA	NA	NA	NA
BX118237	NA	NA	NA	NA	NA
CD639673	NA	NA	NA	NA	NA
