# Supplementary material for: Pathway-based signatures predict patient outcome, chemotherapy benefit and synthetic lethal dependencies in invasive lobular breast cancer
Source: Br J Cancer. 2024 Apr 10;130(11):1828–40. doi: 10.1038/s41416-024-02679-7 (PMC11130209; doi:10.1038/s41416-024-02679-7)
Supplement: Supplementary file 6 — Supplementary Table 05 [file 41416_2024_2679_MOESM6_ESM.xlsx]

## Sheet: Enriched pathways
gene.set	p.value	p.adj	n.in.list	n.in.set	n.overlap	n.universe
REACTOME_HEMOSTASIS	7.6404e-08	2.33796e-05	1398	466	56	24831
REACTOME_CHEMOKINE_RECEPTORS_BIND_CHEMOKINES	2.36221e-06	0.000361418	1398	57	14	24831
REACTOME_ETHANOL_OXIDATION	5.43829e-06	0.000554706	1398	10	6	24831
REACTOME_HORMONE_SENSITIVE_LIPASE_HSL_MEDIATED_TRIACYLGLYCEROL_HYDROLYSIS	3.83643e-05	0.00236073	1398	13	6	24831
REACTOME_SIGNALING_BY_ERBB4	3.85741e-05	0.00236073	1398	90	16	24831
REACTOME_AMYLOIDS	5.47877e-05	0.00279417	1398	83	15	24831
REACTOME_TRANSMISSION_ACROSS_CHEMICAL_SYNAPSES	0.000129866	0.00507107	1398	186	24	24831
REACTOME_DEVELOPMENTAL_BIOLOGY	0.000132577	0.00507107	1398	396	41	24831
REACTOME_LIPID_DIGESTION_MOBILIZATION_AND_TRANSPORT	0.000196361	0.00625471	1398	46	10	24831
REACTOME_NUCLEAR_SIGNALING_BY_ERBB4	0.000204402	0.00625471	1398	38	9	24831
REACTOME_METABOLISM_OF_LIPIDS_AND_LIPOPROTEINS	0.000291081	0.00809735	1398	478	46	24831
REACTOME_EXTRACELLULAR_MATRIX_ORGANIZATION	0.000342312	0.00872896	1398	87	14	24831
REACTOME_PEPTIDE_LIGAND_BINDING_RECEPTORS	0.000388376	0.00914178	1398	188	23	24831
REACTOME_PHASE1_FUNCTIONALIZATION_OF_COMPOUNDS	0.000493737	0.0104877	1398	70	12	24831
REACTOME_NEURONAL_SYSTEM	0.000536668	0.0104877	1398	279	30	24831
REACTOME_CELL_SURFACE_INTERACTIONS_AT_THE_VASCULAR_WALL	0.000548377	0.0104877	1398	91	14	24831
REACTOME_RNA_POL_I_PROMOTER_OPENING	0.000620203	0.0109285	1398	62	11	24831
REACTOME_TRANSCRIPTIONAL_REGULATION_OF_WHITE_ADIPOCYTE_DIFFERENTIATION	0.00064285	0.0109285	1398	72	12	24831
REACTOME_COSTIMULATION_BY_THE_CD28_FAMILY	0.000713732	0.011212	1398	63	11	24831
REACTOME_TRANSLOCATION_OF_ZAP_70_TO_IMMUNOLOGICAL_SYNAPSE	0.000732812	0.011212	1398	14	5	24831
REACTOME_BIOLOGICAL_OXIDATIONS	0.000823349	0.0119974	1398	139	18	24831
REACTOME_GPCR_LIGAND_BINDING	0.000920608	0.0128048	1398	408	39	24831
REACTOME_CELL_CELL_COMMUNICATION	0.00114474	0.01523	1398	120	16	24831
REACTOME_IMMUNE_SYSTEM	0.00122988	0.015681	1398	933	75	24831
REACTOME_SIGNALING_BY_PDGF	0.00136689	0.0167308	1398	122	16	24831
REACTOME_PHOSPHORYLATION_OF_CD3_AND_TCR_ZETA_CHAINS	0.00145477	0.0171215	1398	16	5	24831
REACTOME_G_ALPHA_I_SIGNALLING_EVENTS	0.00151553	0.0171761	1398	195	22	24831
REACTOME_GROWTH_HORMONE_RECEPTOR_SIGNALING	0.00176301	0.0192672	1398	24	6	24831
REACTOME_AQUAPORIN_MEDIATED_TRANSPORT	0.0019761	0.0208513	1398	51	9	24831
REACTOME_TRANSMEMBRANE_TRANSPORT_OF_SMALL_MOLECULES	0.00210211	0.0214415	1398	413	38	24831
REACTOME_CLASS_A1_RHODOPSIN_LIKE_RECEPTORS	0.00220651	0.0217804	1398	305	30	24831
REACTOME_IL_6_SIGNALING	0.00239843	0.022935	1398	11	4	24831
REACTOME_GLUCAGON_SIGNALING_IN_METABOLIC_REGULATION	0.00248505	0.0230432	1398	34	7	24831
REACTOME_PD1_SIGNALING	0.00259719	0.0233747	1398	18	5	24831
REACTOME_SIGNALLING_BY_NGF	0.00271494	0.023634	1398	217	23	24831
REACTOME_GASTRIN_CREB_SIGNALLING_PATHWAY_VIA_PKC_AND_MAPK	0.00284657	0.023634	1398	205	22	24831
REACTOME_REGULATION_OF_WATER_BALANCE_BY_RENAL_AQUAPORINS	0.00285771	0.023634	1398	44	8	24831
REACTOME_E2F_MEDIATED_REGULATION_OF_DNA_REPLICATION	0.00295765	0.0237751	1398	35	7	24831
REACTOME_INTEGRATION_OF_ENERGY_METABOLISM	0.00305523	0.0237751	1398	120	15	24831
REACTOME_MEIOTIC_RECOMBINATION	0.00310786	0.0237751	1398	86	12	24831
REACTOME_GENERATION_OF_SECOND_MESSENGER_MOLECULES	0.00335539	0.024196	1398	27	6	24831
REACTOME_G1_S_SPECIFIC_TRANSCRIPTION	0.00336305	0.024196	1398	19	5	24831
REACTOME_PLATELET_ACTIVATION_SIGNALING_AND_AGGREGATION	0.00340009	0.024196	1398	208	22	24831
REACTOME_IRON_UPTAKE_AND_TRANSPORT	0.00349603	0.0243133	1398	36	7	24831
REACTOME_RNA_POL_I_TRANSCRIPTION	0.00413607	0.0272323	1398	89	12	24831
REACTOME_OPIOID_SIGNALLING	0.00418275	0.0272323	1398	78	11	24831
REACTOME_CELL_JUNCTION_ORGANIZATION	0.00418275	0.0272323	1398	78	11	24831
REACTOME_NEUROTRANSMITTER_RECEPTOR_BINDING_AND_DOWNSTREAM_TRANSMISSION_IN_THE_POSTSYNAPTIC_CELL	0.00447977	0.0285585	1398	137	16	24831
REACTOME_TRIGLYCERIDE_BIOSYNTHESIS	0.00479286	0.029783	1398	38	7	24831
REACTOME_COLLAGEN_FORMATION	0.0048665	0.029783	1398	58	9	24831
REACTOME_PACKAGING_OF_TELOMERE_ENDS	0.00498906	0.0299344	1398	48	8	24831
REACTOME_MEIOSIS	0.00566071	0.0333111	1398	116	14	24831
REACTOME_REGULATION_OF_COMPLEMENT_CASCADE	0.00635254	0.0366769	1398	14	4	24831
REACTOME_FATTY_ACID_TRIACYLGLYCEROL_AND_KETONE_BODY_METABOLISM	0.00664916	0.0376786	1398	168	18	24831
REACTOME_DOWNSTREAM_SIGNAL_TRANSDUCTION	0.00700388	0.0389671	1398	95	12	24831
REACTOME_MEIOTIC_SYNAPSIS	0.00758367	0.0414394	1398	73	10	24831
REACTOME_AXON_GUIDANCE	0.00809603	0.0423991	1398	251	24	24831
REACTOME_HEPARAN_SULFATE_HEPARIN_HS_GAG_METABOLISM	0.00816441	0.0423991	1398	52	8	24831
REACTOME_G_ALPHA_S_SIGNALLING_EVENTS	0.00817499	0.0423991	1398	121	14	24831
REACTOME_CELL_CYCLE	0.00857869	0.0437513	1398	421	36	24831
REACTOME_GOLGI_ASSOCIATED_VESICLE_BIOGENESIS	0.00915312	0.0459156	1398	53	8	24831
REACTOME_DEPOSITION_OF_NEW_CENPA_CONTAINING_NUCLEOSOMES_AT_THE_CENTROMERE	0.0093257	0.0460268	1398	64	9	24831
REACTOME_REGULATION_OF_INSULIN_SECRETION_BY_GLUCAGON_LIKE_PEPTIDE1	0.00959196	0.0465895	1398	43	7	24831
REACTOME_NGF_SIGNALLING_VIA_TRKA_FROM_THE_PLASMA_MEMBRANE	0.0103672	0.0486746	1398	137	15	24831
REACTOME_PI3K_EVENTS_IN_ERBB2_SIGNALING	0.010866	0.0486746	1398	44	7	24831
REACTOME_G_ALPHA_Z_SIGNALLING_EVENTS	0.010866	0.0486746	1398	44	7	24831
REACTOME_NEUROTRANSMITTER_RELEASE_CYCLE	0.0109039	0.0486746	1398	34	6	24831
REACTOME_RESPONSE_TO_ELEVATED_PLATELET_CYTOSOLIC_CA2_	0.0112306	0.0486746	1398	89	11	24831
REACTOME_A_TETRASACCHARIDE_LINKER_SEQUENCE_IS_REQUIRED_FOR_GAG_SYNTHESIS	0.0116119	0.0486746	1398	25	5	24831
REACTOME_INHIBITION_OF_INSULIN_SECRETION_BY_ADRENALINE_NORADRENALINE	0.0116119	0.0486746	1398	25	5	24831
REACTOME_G_BETA_GAMMA_SIGNALLING_THROUGH_PI3KGAMMA	0.0116119	0.0486746	1398	25	5	24831
REACTOME_SMOOTH_MUSCLE_CONTRACTION	0.0116119	0.0486746	1398	25	5	24831
REACTOME_TRANSFERRIN_ENDOCYTOSIS_AND_RECYCLING	0.0116119	0.0486746	1398	25	5	24831
REACTOME_SIGNALING_BY_FGFR_IN_DISEASE	0.0122771	0.0507675	1398	127	14	24831
REACTOME_INFLAMMASOMES	0.0132001	0.0538563	1398	17	4	24831
REACTOME_INNATE_IMMUNE_SYSTEM	0.0150639	0.0606519	1398	279	25	24831
REACTOME_ACTIVATION_OF_THE_AP1_FAMILY_OF_TRANSCRIPTION_FACTORS	0.0158539	0.0617392	1398	10	3	24831
REACTOME_G_PROTEIN_ACTIVATION	0.0160813	0.0617392	1398	27	5	24831
REACTOME_PKA_MEDIATED_PHOSPHORYLATION_OF_CREB	0.0162295	0.0617392	1398	18	4	24831
REACTOME_IMMUNOREGULATORY_INTERACTIONS_BETWEEN_A_LYMPHOID_AND_A_NON_LYMPHOID_CELL	0.0163417	0.0617392	1398	70	9	24831
REACTOME_ACTIVATION_OF_NMDA_RECEPTOR_UPON_GLUTAMATE_BINDING_AND_POSTSYNAPTIC_EVENTS	0.0163427	0.0617392	1398	37	6	24831
REACTOME_GLYCEROPHOSPHOLIPID_BIOSYNTHESIS	0.0166168	0.0618864	1398	82	10	24831
REACTOME_FACTORS_INVOLVED_IN_MEGAKARYOCYTE_DEVELOPMENT_AND_PLATELET_PRODUCTION	0.0167862	0.0618864	1398	132	14	24831
REACTOME_MUSCLE_CONTRACTION	0.0172021	0.0626647	1398	48	7	24831
REACTOME_CYTOKINE_SIGNALING_IN_IMMUNE_SYSTEM	0.0185162	0.065894	1398	270	24	24831
REACTOME_G_PROTEIN_BETA_GAMMA_SIGNALLING	0.0186925	0.065894	1398	28	5	24831
REACTOME_TRANS_GOLGI_NETWORK_VESICLE_BUDDING	0.0187346	0.065894	1398	60	8	24831
REACTOME_PROSTACYCLIN_SIGNALLING_THROUGH_PROSTACYCLIN_RECEPTOR	0.0196605	0.0676815	1398	19	4	24831
REACTOME_SIGNALING_BY_EGFR_IN_CANCER	0.0196851	0.0676815	1398	109	12	24831
REACTOME_RNA_POL_I_RNA_POL_III_AND_MITOCHONDRIAL_TRANSCRIPTION	0.0199909	0.0679691	1398	122	13	24831
REACTOME_DEGRADATION_OF_THE_EXTRACELLULAR_MATRIX	0.0215677	0.0725243	1398	29	5	24831
REACTOME_GLYCOSAMINOGLYCAN_METABOLISM	0.0223866	0.0744597	1398	111	12	24831
REACTOME_G_ALPHA1213_SIGNALLING_EVENTS	0.0227843	0.0749676	1398	74	9	24831
REACTOME_REGULATION_OF_GENE_EXPRESSION_IN_BETA_CELLS	0.023506	0.0756299	1398	20	4	24831
REACTOME_G_BETA_GAMMA_SIGNALLING_THROUGH_PLC_BETA	0.023506	0.0756299	1398	20	4	24831
REACTOME_SIGNALING_BY_FGFR	0.0238355	0.0756299	1398	112	12	24831
REACTOME_INTERFERON_GAMMA_SIGNALING	0.0244905	0.0756299	1398	63	8	24831
REACTOME_TELOMERE_MAINTENANCE	0.0246437	0.0756299	1398	75	9	24831
REACTOME_REGULATION_OF_BETA_CELL_DEVELOPMENT	0.0247156	0.0756299	1398	30	5	24831
REACTOME_MAPK_TARGETS_NUCLEAR_EVENTS_MEDIATED_BY_MAP_KINASES	0.0247156	0.0756299	1398	30	5	24831
REACTOME_DOWNSTREAM_SIGNALING_OF_ACTIVATED_FGFR	0.0250118	0.0757782	1398	100	11	24831
REACTOME_SIGNALING_BY_RHO_GTPASES	0.0253522	0.0760566	1398	113	12	24831
REACTOME_INTERFERON_ALPHA_BETA_SIGNALING	0.0266569	0.0778704	1398	64	8	24831
REACTOME_SIGNALING_BY_ERBB2	0.0266943	0.0778704	1398	101	11	24831
REACTOME_CS_DS_DEGRADATION	0.0267202	0.0778704	1398	12	3	24831
REACTOME_ADP_SIGNALLING_THROUGH_P2RY12	0.0277759	0.079741	1398	21	4	24831
REACTOME_HS_GAG_BIOSYNTHESIS	0.0281439	0.079741	1398	31	5	24831
REACTOME_ACTIVATION_OF_KAINATE_RECEPTORS_UPON_GLUTAMATE_BINDING	0.0281439	0.079741	1398	31	5	24831
REACTOME_TRAF6_MEDIATED_INDUCTION_OF_NFKB_AND_MAP_KINASES_UPON_TLR7_8_OR_9_ACTIVATION	0.028681	0.0805173	1398	77	9	24831
REACTOME_PLATELET_HOMEOSTASIS	0.0308641	0.0840416	1398	78	9	24831
REACTOME_G_ALPHA_Q_SIGNALLING_EVENTS	0.0309479	0.0840416	1398	184	17	24831
REACTOME_PHOSPHOLIPASE_C_MEDIATED_CASCADE	0.0309994	0.0840416	1398	54	7	24831
REACTOME_ADAPTIVE_IMMUNE_SYSTEM	0.0316462	0.0840416	1398	539	41	24831
REACTOME_FORMATION_OF_FIBRIN_CLOT_CLOTTING_CASCADE	0.0318589	0.0840416	1398	32	5	24831
REACTOME_THROMBIN_SIGNALLING_THROUGH_PROTEINASE_ACTIVATED_RECEPTORS_PARS	0.0318589	0.0840416	1398	32	5	24831
REACTOME_COMPLEMENT_CASCADE	0.0318589	0.0840416	1398	32	5	24831
REACTOME_PPARA_ACTIVATES_GENE_EXPRESSION	0.0322303	0.0842945	1398	104	11	24831
REACTOME_POST_NMDA_RECEPTOR_ACTIVATION_EVENTS	0.0358662	0.0925117	1398	33	5	24831
REACTOME_REGULATION_OF_INSULIN_SECRETION	0.0362791	0.0925117	1398	93	10	24831
REACTOME_ACTIVATED_TLR4_SIGNALLING	0.0362791	0.0925117	1398	93	10	24831
REACTOME_PI_3K_CASCADE	0.0368874	0.0928257	1398	56	7	24831
REACTOME_INSULIN_RECEPTOR_RECYCLING	0.0376156	0.0928257	1398	23	4	24831
REACTOME_LYSOSOME_VESICLE_BIOGENESIS	0.0376156	0.0928257	1398	23	4	24831
REACTOME_THROMBOXANE_SIGNALLING_THROUGH_TP_RECEPTOR	0.0376156	0.0928257	1398	23	4	24831
REACTOME_SIGNALING_BY_ILS	0.0385351	0.0943339	1398	107	11	24831
REACTOME_GLUCOSE_METABOLISM	0.0394922	0.0946169	1398	69	8	24831
REACTOME_METABOLISM_OF_CARBOHYDRATES	0.0397442	0.0946169	1398	247	21	24831
REACTOME_ABC_FAMILY_PROTEINS_MEDIATED_TRANSPORT	0.04017	0.0946169	1398	34	5	24831
REACTOME_PROLACTIN_RECEPTOR_SIGNALING	0.0406649	0.0946169	1398	14	3	24831
REACTOME_HYALURONAN_METABOLISM	0.0406649	0.0946169	1398	14	3	24831
REACTOME_SYNTHESIS_OF_VERY_LONG_CHAIN_FATTY_ACYL_COAS	0.0406649	0.0946169	1398	14	3	24831
REACTOME_SIGNALING_BY_INSULIN_RECEPTOR	0.0408151	0.0946169	1398	108	11	24831
REACTOME_CHROMOSOME_MAINTENANCE	0.0423065	0.0973368	1398	122	12	24831
REACTOME_NUCLEOTIDE_BINDING_DOMAIN_LEUCINE_RICH_REPEAT_CONTAINING_RECEPTOR_NLR_SIGNALING_PATHWAYS	0.0430839	0.0983856	1398	46	6	24831
REACTOME_MYD88_MAL_CASCADE_INITIATED_ON_PLASMA_MEMBRANE	0.0435198	0.0986449	1398	83	9	24831
