# Supplementary material for: Pathway-based signatures predict patient outcome, chemotherapy benefit and synthetic lethal dependencies in invasive lobular breast cancer
Source: Br J Cancer. 2024 Apr 10;130(11):1828–40. doi: 10.1038/s41416-024-02679-7 (PMC11130209; doi:10.1038/s41416-024-02679-7)
Supplement: Supplementary file 7 — Supplementary Table 06 [file 41416_2024_2679_MOESM7_ESM.xlsx]

## Sheet: Pathways CPs
Reactome pathway name	Cluster (CP)	Primary (parent) pathway	Secondary pathway	Tertiary pathway
REACTOME_HEMOSTASIS	1	Hemostasis
REACTOME_TRANSMISSION_ACROSS_CHEMICAL_SYNAPSES	1	Neuronal System	Transmission across Chemical Synapses
REACTOME_NEURONAL_SYSTEM	1	Neuronal System
REACTOME_GPCR_LIGAND_BINDING	1	Signal Transduction	Signalling by GPCR
REACTOME_G_ALPHA_I_SIGNALLING_EVENTS	1	Signal Transduction	Signalling by GPCR
REACTOME_AQUAPORIN_MEDIATED_TRANSPORT	1	Transport of small molecules	Aquaporin-mediated transport
REACTOME_TRANSMEMBRANE_TRANSPORT_OF_SMALL_MOLECULES	1	Transport of small molecules
REACTOME_GLUCAGON_SIGNALING_IN_METABOLIC_REGULATION	1	Metabolism	Integration of energy metabolism
REACTOME_GASTRIN_CREB_SIGNALLING_PATHWAY_VIA_PKC_AND_MAPK	1	Signal Transduction	Signalling by GPCR
REACTOME_REGULATION_OF_WATER_BALANCE_BY_RENAL_AQUAPORINS	1	Transport of small molecules	Aquaporin-mediated transport
REACTOME_INTEGRATION_OF_ENERGY_METABOLISM	1	Metabolism	Integration of energy metabolism
REACTOME_PLATELET_ACTIVATION_SIGNALING_AND_AGGREGATION	1	Hemostasis	Platelet activation, signaling and aggregation
REACTOME_OPIOID_SIGNALLING	1	Signal Transduction	Signalling by GPCR
REACTOME_NEUROTRANSMITTER_RECEPTOR_BINDING_AND_DOWNSTREAM_TRANSMISSION_IN_THE_POSTSYNAPTIC_CELL	1	Neuronal System	Transmission across Chemical Synapses
REACTOME_G_ALPHA_S_SIGNALLING_EVENTS	1	Signal Transduction	Signalling by GPCR
REACTOME_REGULATION_OF_INSULIN_SECRETION_BY_GLUCAGON_LIKE_PEPTIDE1	1	Metabolism	Integration of energy metabolism
REACTOME_G_ALPHA_Z_SIGNALLING_EVENTS	1	Signal Transduction	Signalling by GPCR
REACTOME_INHIBITION_OF_INSULIN_SECRETION_BY_ADRENALINE_NORADRENALINE	1	Metabolism	Integration of energy metabolism
REACTOME_G_BETA_GAMMA_SIGNALLING_THROUGH_PI3KGAMMA	1	Signal Transduction	Signalling by GPCR
REACTOME_G_PROTEIN_ACTIVATION	1	Signal Transduction	Signalling by GPCR
REACTOME_G_PROTEIN_BETA_GAMMA_SIGNALLING	1	Signal Transduction	Signalling by GPCR
REACTOME_PROSTACYCLIN_SIGNALLING_THROUGH_PROSTACYCLIN_RECEPTOR	1	Hemostasis	Platelet homeostasis
REACTOME_G_ALPHA1213_SIGNALLING_EVENTS	1	Signal Transduction	Signalling by GPCR
REACTOME_G_BETA_GAMMA_SIGNALLING_THROUGH_PLC_BETA	1	Signal Transduction	Signalling by GPCR
REACTOME_ADP_SIGNALLING_THROUGH_P2RY12	1	Hemostasis	Platelet activation, signaling and aggregation
REACTOME_ACTIVATION_OF_KAINATE_RECEPTORS_UPON_GLUTAMATE_BINDING	1	Neuronal System	Transmission across Chemical Synapses
REACTOME_PLATELET_HOMEOSTASIS	1	Hemostasis	Platelet homeostasis
REACTOME_G_ALPHA_Q_SIGNALLING_EVENTS	1	Signal Transduction	Signalling by GPCR
REACTOME_THROMBIN_SIGNALLING_THROUGH_PROTEINASE_ACTIVATED_RECEPTORS_PARS	1	Hemostasis	Platelet activation, signaling and aggregation
REACTOME_REGULATION_OF_INSULIN_SECRETION	1	Metabolism	Integration of energy metabolism
REACTOME_THROMBOXANE_SIGNALLING_THROUGH_TP_RECEPTOR	1	Hemostasis	Platelet activation, signaling and aggregation
REACTOME_CHEMOKINE_RECEPTORS_BIND_CHEMOKINES	2	Signal Transduction	Signalling by GPCR	GPCR Ligand binding
REACTOME_PEPTIDE_LIGAND_BINDING_RECEPTORS	2	Signal Transduction	Signalling by GPCR	GPCR Ligand binding
REACTOME_CLASS_A1_RHODOPSIN_LIKE_RECEPTORS	2	Signal Transduction	Signalling by GPCR	GPCR Ligand binding
REACTOME_ETHANOL_OXIDATION	3	Metabolism	Biological oxidations
REACTOME_PHASE1_FUNCTIONALIZATION_OF_COMPOUNDS	3	Metabolism	Biological oxidations
REACTOME_BIOLOGICAL_OXIDATIONS	3	Metabolism	Biological oxidations
REACTOME_HORMONE_SENSITIVE_LIPASE_HSL_MEDIATED_TRIACYLGLYCEROL_HYDROLYSIS	4	Metabolism	Metabolism of lipids
REACTOME_LIPID_DIGESTION_MOBILIZATION_AND_TRANSPORT	4	Metabolism	Metabolism of lipids
REACTOME_SIGNALING_BY_ERBB4	5	Signal Transduction	Signaling by Receptor Tyrosine Kinases
REACTOME_PI3K_EVENTS_IN_ERBB2_SIGNALING	5	Signal Transduction	Signaling by Receptor Tyrosine Kinases
REACTOME_PI_3K_CASCADE	5	Signal Transduction	Signaling by Receptor Tyrosine Kinases
REACTOME_AMYLOIDS	6	NA	NA
REACTOME_RNA_POL_I_PROMOTER_OPENING	6	Gene expression	RNA Polymerase I Transcription
REACTOME_MEIOTIC_RECOMBINATION	6	Cell cycle	Meiosis
REACTOME_RNA_POL_I_TRANSCRIPTION	6	Gene expression	RNA Polymerase I Transcription
REACTOME_PACKAGING_OF_TELOMERE_ENDS	6	Cell cycle	Chromosome maintenance
REACTOME_MEIOSIS	6	Cell cycle	Meiosis
REACTOME_MEIOTIC_SYNAPSIS	6	Cell cycle	Meiosis
REACTOME_CELL_CYCLE	6	Cell cycle
REACTOME_DEPOSITION_OF_NEW_CENPA_CONTAINING_NUCLEOSOMES_AT_THE_CENTROMERE	6	Cell cycle	Chromosome maintenance
REACTOME_RNA_POL_I_RNA_POL_III_AND_MITOCHONDRIAL_TRANSCRIPTION	6	Gene expression	RNA Polymerase I Transcription
REACTOME_TELOMERE_MAINTENANCE	6	Cell cycle	Chromosome maintenance
REACTOME_CHROMOSOME_MAINTENANCE	6	Cell cycle	Chromosome maintenance
REACTOME_DEVELOPMENTAL_BIOLOGY	7	Developmental biology
REACTOME_REGULATION_OF_GENE_EXPRESSION_IN_BETA_CELLS	7	Developmental biology
REACTOME_REGULATION_OF_BETA_CELL_DEVELOPMENT	7	Developmental biology
REACTOME_NUCLEAR_SIGNALING_BY_ERBB4	8	Signal Transduction	Signaling by Receptor Tyrosine Kinases
REACTOME_PROLACTIN_RECEPTOR_SIGNALING	8	Immune System	Cytokine Signaling in Immune system
REACTOME_METABOLISM_OF_LIPIDS_AND_LIPOPROTEINS	9	Metabolism	Metabolism of lipids	* REACTOME_METABOLISM_OF_LIPIDS_AND_LIPOPROTEINS is now in reactome called METABOLISM_OF_LIPIDS
REACTOME_TRIGLYCERIDE_BIOSYNTHESIS	9	Metabolism	Metabolism of lipids	Triglyceride metabolism
REACTOME_FATTY_ACID_TRIACYLGLYCEROL_AND_KETONE_BODY_METABOLISM	9	Metabolism	Metabolism of lipids
REACTOME_GLYCEROPHOSPHOLIPID_BIOSYNTHESIS	9	Metabolism	Metabolism of lipids	Fatty acid metabolism
REACTOME_SYNTHESIS_OF_VERY_LONG_CHAIN_FATTY_ACYL_COAS	9	Metabolism	Metabolism of lipids	Fatty acid metabolism
REACTOME_EXTRACELLULAR_MATRIX_ORGANIZATION	10	Extracellular matrix organization
REACTOME_COLLAGEN_FORMATION	10	Extracellular matrix organization
REACTOME_DEGRADATION_OF_THE_EXTRACELLULAR_MATRIX	10	Extracellular matrix organization
REACTOME_CELL_SURFACE_INTERACTIONS_AT_THE_VASCULAR_WALL	11	Hemostasis	Cell surface interactions at the vascular wall
REACTOME_RESPONSE_TO_ELEVATED_PLATELET_CYTOSOLIC_CA2_	11	Hemostasis	Platelet activation, signaling and aggregation
REACTOME_FORMATION_OF_FIBRIN_CLOT_CLOTTING_CASCADE	11	Hemostasis	Formation of Fibrin Clot
REACTOME_TRANSCRIPTIONAL_REGULATION_OF_WHITE_ADIPOCYTE_DIFFERENTIATION	12	Developmental biology	Transcriptional regulation of white adipocyte differentiation
REACTOME_PPARA_ACTIVATES_GENE_EXPRESSION	12	Metabolism	Metabolism of lipids
REACTOME_COSTIMULATION_BY_THE_CD28_FAMILY	13	Immune System	Adaptive Immune System
REACTOME_TRANSLOCATION_OF_ZAP_70_TO_IMMUNOLOGICAL_SYNAPSE	13	Immune System	Adaptive Immune System
REACTOME_PHOSPHORYLATION_OF_CD3_AND_TCR_ZETA_CHAINS	13	Immune System	Adaptive Immune System
REACTOME_PD1_SIGNALING	13	Immune System	Adaptive Immune System
REACTOME_GENERATION_OF_SECOND_MESSENGER_MOLECULES	13	Immune System	Adaptive Immune System
REACTOME_IMMUNOREGULATORY_INTERACTIONS_BETWEEN_A_LYMPHOID_AND_A_NON_LYMPHOID_CELL	13	Immune System	Adaptive Immune System
REACTOME_ADAPTIVE_IMMUNE_SYSTEM	13	Immune System	Adaptive Immune System
REACTOME_CELL_CELL_COMMUNICATION	14	Cell-cell communication
REACTOME_CELL_JUNCTION_ORGANIZATION	14	Cell-cell communication
REACTOME_IMMUNE_SYSTEM	15	Immune System
REACTOME_INNATE_IMMUNE_SYSTEM	15	Immune System	Innate Immune System
REACTOME_ACTIVATION_OF_THE_AP1_FAMILY_OF_TRANSCRIPTION_FACTORS	15	Immune System	Innate Immune System
REACTOME_MAPK_TARGETS_NUCLEAR_EVENTS_MEDIATED_BY_MAP_KINASES	15	Immune System	Innate Immune System
REACTOME_TRAF6_MEDIATED_INDUCTION_OF_NFKB_AND_MAP_KINASES_UPON_TLR7_8_OR_9_ACTIVATION	15	Immune System	Innate Immune System
REACTOME_ACTIVATED_TLR4_SIGNALLING	15	Immune System	Innate Immune System
REACTOME_MYD88_MAL_CASCADE_INITIATED_ON_PLASMA_MEMBRANE	15	Immune System	Innate Immune System
REACTOME_SIGNALING_BY_PDGF	16	Signal Transduction	Signaling by Receptor Tyrosine Kinases
REACTOME_SIGNALLING_BY_NGF	16	Signal Transduction	Signaling by Receptor Tyrosine Kinases
REACTOME_DOWNSTREAM_SIGNAL_TRANSDUCTION	16	Signal Transduction	Signaling by Receptor Tyrosine Kinases
REACTOME_NGF_SIGNALLING_VIA_TRKA_FROM_THE_PLASMA_MEMBRANE	16	Signal Transduction	Signaling by Receptor Tyrosine Kinases
REACTOME_SIGNALING_BY_FGFR_IN_DISEASE	16	Disease	Diseases of signal transduction by growth factor receptors and second messengers
REACTOME_PKA_MEDIATED_PHOSPHORYLATION_OF_CREB	16	Signal Transduction	Signalling by GPCR
REACTOME_ACTIVATION_OF_NMDA_RECEPTOR_UPON_GLUTAMATE_BINDING_AND_POSTSYNAPTIC_EVENTS	16	Neuronal System	Transmission across Chemical Synapses
REACTOME_SIGNALING_BY_EGFR_IN_CANCER	16	Disease	Diseases of signal transduction by growth factor receptors and second messengers
REACTOME_SIGNALING_BY_FGFR	16	Signal Transduction	Signaling by Receptor Tyrosine Kinases
REACTOME_DOWNSTREAM_SIGNALING_OF_ACTIVATED_FGFR	16	Signal Transduction	Signaling by Receptor Tyrosine Kinases
REACTOME_SIGNALING_BY_ERBB2	16	Signal Transduction	Signaling by Receptor Tyrosine Kinases
REACTOME_PHOSPHOLIPASE_C_MEDIATED_CASCADE	16	Signal Transduction	Signaling by Receptor Tyrosine Kinases
REACTOME_POST_NMDA_RECEPTOR_ACTIVATION_EVENTS	16	Neuronal System	Transmission across Chemical Synapses
REACTOME_GROWTH_HORMONE_RECEPTOR_SIGNALING	17	Immune System	Cytokine Signaling in Immune system
REACTOME_IL_6_SIGNALING	17	Immune System	Cytokine Signaling in Immune system
REACTOME_CYTOKINE_SIGNALING_IN_IMMUNE_SYSTEM	17	Immune System	Cytokine Signaling in Immune system
REACTOME_INTERFERON_GAMMA_SIGNALING	17	Immune System	Cytokine Signaling in Immune system
REACTOME_INTERFERON_ALPHA_BETA_SIGNALING	17	Immune System	Cytokine Signaling in Immune system
REACTOME_SIGNALING_BY_ILS	17	Immune System	Cytokine Signaling in Immune system
REACTOME_E2F_MEDIATED_REGULATION_OF_DNA_REPLICATION	18	Cell cycle	Cell cycle, Mitotic
REACTOME_G1_S_SPECIFIC_TRANSCRIPTION	18	Cell cycle	Cell cycle, Mitotic
REACTOME_IRON_UPTAKE_AND_TRANSPORT	19	Transport of small molecules
REACTOME_TRANSFERRIN_ENDOCYTOSIS_AND_RECYCLING	19	Transport of small molecules
REACTOME_INSULIN_RECEPTOR_RECYCLING	19	Signal Transduction	Signaling by Receptor Tyrosine Kinases
REACTOME_SIGNALING_BY_INSULIN_RECEPTOR	19	Signal Transduction	Signaling by Receptor Tyrosine Kinases
REACTOME_REGULATION_OF_COMPLEMENT_CASCADE	20	Immune System	Innate Immune System
REACTOME_INFLAMMASOMES	20	Immune System	Innate Immune System
REACTOME_COMPLEMENT_CASCADE	20	Immune System	Innate Immune System
REACTOME_NUCLEOTIDE_BINDING_DOMAIN_LEUCINE_RICH_REPEAT_CONTAINING_RECEPTOR_NLR_SIGNALING_PATHWAYS	20	Immune System	Innate Immune System
REACTOME_AXON_GUIDANCE	21	Developmental biology
REACTOME_HEPARAN_SULFATE_HEPARIN_HS_GAG_METABOLISM	22	Metabolism	Metabolism of carbohydrates
REACTOME_A_TETRASACCHARIDE_LINKER_SEQUENCE_IS_REQUIRED_FOR_GAG_SYNTHESIS	22	Metabolism	Metabolism of carbohydrates
REACTOME_GLYCOSAMINOGLYCAN_METABOLISM	22	Metabolism	Metabolism of carbohydrates
REACTOME_CS_DS_DEGRADATION	22	Metabolism	Metabolism of carbohydrates
REACTOME_HS_GAG_BIOSYNTHESIS	22	Metabolism	Metabolism of carbohydrates
REACTOME_METABOLISM_OF_CARBOHYDRATES	22	Metabolism	Metabolism of carbohydrates
REACTOME_HYALURONAN_METABOLISM	22	Metabolism	Metabolism of carbohydrates
REACTOME_GOLGI_ASSOCIATED_VESICLE_BIOGENESIS	23	Vesicle-mediated transport	Membrane Trafficking
REACTOME_TRANS_GOLGI_NETWORK_VESICLE_BUDDING	23	Vesicle-mediated transport	Membrane Trafficking
REACTOME_LYSOSOME_VESICLE_BIOGENESIS	23	Vesicle-mediated transport	Membrane Trafficking
REACTOME_NEUROTRANSMITTER_RELEASE_CYCLE	24	Neuronal System	Transmission across Chemical Synapses
REACTOME_SMOOTH_MUSCLE_CONTRACTION	25	Muscle contraction
REACTOME_MUSCLE_CONTRACTION	25	Muscle contraction
REACTOME_FACTORS_INVOLVED_IN_MEGAKARYOCYTE_DEVELOPMENT_AND_PLATELET_PRODUCTION	26	Hemostasis
REACTOME_SIGNALING_BY_RHO_GTPASES	27	Signal Transduction
REACTOME_GLUCOSE_METABOLISM	28	Metabolism	Metabolism of carbohydrates	Glucose Metabolism
REACTOME_ABC_FAMILY_PROTEINS_MEDIATED_TRANSPORT	29	Transport of small molecules
DE_GENES_MODULE	30	Genes that did not map to REACTOME pathways
