# Supplementary material for: Pathway-based signatures predict patient outcome, chemotherapy benefit and synthetic lethal dependencies in invasive lobular breast cancer
Source: Br J Cancer. 2024 Apr 10;130(11):1828–40. doi: 10.1038/s41416-024-02679-7 (PMC11130209; doi:10.1038/s41416-024-02679-7)
Supplement: Supplementary file 8 — Supplementary Table 07 [file 41416_2024_2679_MOESM8_ESM.xlsx]

## Sheet: univariable prognosis
	HR	95l	95u	P	n	Q	collapsed.pathway.names
X.ID.006.NAME.cluster6	2.812	1.967	4.02	1.4104e-08	848	4.09016e-07	REACTOME_AMYLOIDS, REACTOME_RNA_POL_I_PROMOTER_OPENING, REACTOME_MEIOTIC_RECOMBINATION, REACTOME_RNA_POL_I_TRANSCRIPTION, REACTOME_PACKAGING_OF_TELOMERE_ENDS, REACTOME_MEIOSIS, REACTOME_MEIOTIC_SYNAPSIS, REACTOME_CELL_CYCLE, REACTOME_DEPOSITION_OF_NEW_CENPA_CONTAINING_NUCLEOSOMES_AT_THE_CENTROMERE, REACTOME_RNA_POL_I_RNA_POL_III_AND_MITOCHONDRIAL_TRANSCRIPTION, REACTOME_TELOMERE_MAINTENANCE, REAC…
X.ID.007.NAME.cluster7	2.367	1.669	3.358	1.34664e-06	848	1.95263e-05	REACTOME_DEVELOPMENTAL_BIOLOGY, REACTOME_REGULATION_OF_GENE_EXPRESSION_IN_BETA_CELLS, REACTOME_REGULATION_OF_BETA_CELL_DEVELOPMENT
X.ID.026.NAME.cluster26	2.296	1.619	3.257	3.14606e-06	848	2.32512e-05	REACTOME_FACTORS_INVOLVED_IN_MEGAKARYOCYTE_DEVELOPMENT_AND_PLATELET_PRODUCTION
X.ID.003.NAME.cluster3	2.266	1.606	3.197	3.20706e-06	848	2.32512e-05	REACTOME_ETHANOL_OXIDATION, REACTOME_PHASE1_FUNCTIONALIZATION_OF_COMPOUNDS, REACTOME_BIOLOGICAL_OXIDATIONS
X.ID.030.NAME.cluster30	2.255	1.592	3.193	4.67511e-06	848	2.71157e-05	DE_GENES_MODULE
X.ID.022.NAME.cluster22	2.201	1.549	3.128	1.06275e-05	848	5.13661e-05	REACTOME_HEPARAN_SULFATE_HEPARIN_HS_GAG_METABOLISM, REACTOME_A_TETRASACCHARIDE_LINKER_SEQUENCE_IS_REQUIRED_FOR_GAG_SYNTHESIS, REACTOME_GLYCOSAMINOGLYCAN_METABOLISM, REACTOME_CS_DS_DEGRADATION, REACTOME_HS_GAG_BIOSYNTHESIS, REACTOME_METABOLISM_OF_CARBOHYDRATES, REACTOME_HYALURONAN_METABOLISM
X.ID.015.NAME.cluster15	2.113	1.494	2.989	2.33361e-05	848	9.30298e-05	REACTOME_IMMUNE_SYSTEM, REACTOME_INNATE_IMMUNE_SYSTEM, REACTOME_ACTIVATION_OF_THE_AP1_FAMILY_OF_TRANSCRIPTION_FACTORS, REACTOME_MAPK_TARGETS_NUCLEAR_EVENTS_MEDIATED_BY_MAP_KINASES, REACTOME_TRAF6_MEDIATED_INDUCTION_OF_NFKB_AND_MAP_KINASES_UPON_TLR7_8_OR_9_ACTIVATION, REACTOME_ACTIVATED_TLR4_SIGNALLING, REACTOME_MYD88_MAL_CASCADE_INITIATED_ON_PLASMA_MEMBRANE
X.ID.019.NAME.cluster19	2.118	1.493	3.005	2.56634e-05	848	9.30298e-05	REACTOME_IRON_UPTAKE_AND_TRANSPORT, REACTOME_TRANSFERRIN_ENDOCYTOSIS_AND_RECYCLING, REACTOME_INSULIN_RECEPTOR_RECYCLING, REACTOME_SIGNALING_BY_INSULIN_RECEPTOR
X.ID.021.NAME.cluster21	2.078	1.469	2.939	3.53916e-05	848	0.000114039	REACTOME_AXON_GUIDANCE
X.ID.001.NAME.cluster1	2.042	1.447	2.88	4.76737e-05	848	0.000138254	REACTOME_HEMOSTASIS, REACTOME_TRANSMISSION_ACROSS_CHEMICAL_SYNAPSES, REACTOME_NEURONAL_SYSTEM, REACTOME_GPCR_LIGAND_BINDING, REACTOME_G_ALPHA_I_SIGNALLING_EVENTS, REACTOME_AQUAPORIN_MEDIATED_TRANSPORT, REACTOME_TRANSMEMBRANE_TRANSPORT_OF_SMALL_MOLECULES, REACTOME_GLUCAGON_SIGNALING_IN_METABOLIC_REGULATION, REACTOME_GASTRIN_CREB_SIGNALLING_PATHWAY_VIA_PKC_AND_MAPK, REACTOME_REGULATION_OF_WATER_BAL…
X.ID.029.NAME.cluster29	2.052	1.439	2.925	7.16073e-05	848	0.000188783	REACTOME_ABC_FAMILY_PROTEINS_MEDIATED_TRANSPORT
X.ID.010.NAME.cluster10	2.026	1.426	2.879	8.16718e-05	848	0.000197373	REACTOME_EXTRACELLULAR_MATRIX_ORGANIZATION, REACTOME_COLLAGEN_FORMATION, REACTOME_DEGRADATION_OF_THE_EXTRACELLULAR_MATRIX
X.ID.009.NAME.cluster9	2.115	1.445	3.096	0.000115624	848	0.000257931	REACTOME_METABOLISM_OF_LIPIDS_AND_LIPOPROTEINS, REACTOME_TRIGLYCERIDE_BIOSYNTHESIS, REACTOME_FATTY_ACID_TRIACYLGLYCEROL_AND_KETONE_BODY_METABOLISM, REACTOME_GLYCEROPHOSPHOLIPID_BIOSYNTHESIS, REACTOME_SYNTHESIS_OF_VERY_LONG_CHAIN_FATTY_ACYL_COAS
X.ID.023.NAME.cluster23	1.928	1.367	2.72	0.000181961	848	0.000376919	REACTOME_GOLGI_ASSOCIATED_VESICLE_BIOGENESIS, REACTOME_TRANS_GOLGI_NETWORK_VESICLE_BUDDING, REACTOME_LYSOSOME_VESICLE_BIOGENESIS
X.ID.018.NAME.cluster18	1.871	1.319	2.654	0.000440485	848	0.000851605	REACTOME_E2F_MEDIATED_REGULATION_OF_DNA_REPLICATION, REACTOME_G1_S_SPECIFIC_TRANSCRIPTION
X.ID.014.NAME.cluster14	1.866	1.309	2.661	0.000566633	848	0.00102702	REACTOME_CELL_CELL_COMMUNICATION, REACTOME_CELL_JUNCTION_ORGANIZATION
X.ID.013.NAME.cluster13	1.799	1.28	2.53	0.000728955	848	0.00124351	REACTOME_COSTIMULATION_BY_THE_CD28_FAMILY, REACTOME_TRANSLOCATION_OF_ZAP_70_TO_IMMUNOLOGICAL_SYNAPSE, REACTOME_PHOSPHORYLATION_OF_CD3_AND_TCR_ZETA_CHAINS, REACTOME_PD1_SIGNALING, REACTOME_GENERATION_OF_SECOND_MESSENGER_MOLECULES, REACTOME_IMMUNOREGULATORY_INTERACTIONS_BETWEEN_A_LYMPHOID_AND_A_NON_LYMPHOID_CELL, REACTOME_ADAPTIVE_IMMUNE_SYSTEM
X.ID.011.NAME.cluster11	1.798	1.276	2.534	0.000800593	848	0.00128984	REACTOME_CELL_SURFACE_INTERACTIONS_AT_THE_VASCULAR_WALL, REACTOME_RESPONSE_TO_ELEVATED_PLATELET_CYTOSOLIC_CA2_, REACTOME_FORMATION_OF_FIBRIN_CLOT_CLOTTING_CASCADE
X.ID.016.NAME.cluster16	1.762	1.257	2.472	0.00102653	848	0.00156682	REACTOME_SIGNALING_BY_PDGF, REACTOME_SIGNALLING_BY_NGF, REACTOME_DOWNSTREAM_SIGNAL_TRANSDUCTION, REACTOME_NGF_SIGNALLING_VIA_TRKA_FROM_THE_PLASMA_MEMBRANE, REACTOME_SIGNALING_BY_FGFR_IN_DISEASE, REACTOME_PKA_MEDIATED_PHOSPHORYLATION_OF_CREB, REACTOME_ACTIVATION_OF_NMDA_RECEPTOR_UPON_GLUTAMATE_BINDING_AND_POSTSYNAPTIC_EVENTS, REACTOME_SIGNALING_BY_EGFR_IN_CANCER, REACTOME_SIGNALING_BY_FGFR, REACTO…
X.ID.002.NAME.cluster2	1.76	1.252	2.474	0.00114992	848	0.00166738	REACTOME_CHEMOKINE_RECEPTORS_BIND_CHEMOKINES, REACTOME_PEPTIDE_LIGAND_BINDING_RECEPTORS, REACTOME_CLASS_A1_RHODOPSIN_LIKE_RECEPTORS
X.ID.005.NAME.cluster5	1.699	1.21	2.385	0.0021842	848	0.00301627	REACTOME_SIGNALING_BY_ERBB4, REACTOME_PI3K_EVENTS_IN_ERBB2_SIGNALING, REACTOME_PI_3K_CASCADE
X.ID.025.NAME.cluster25	1.671	1.191	2.344	0.00296356	848	0.00390651	REACTOME_SMOOTH_MUSCLE_CONTRACTION, REACTOME_MUSCLE_CONTRACTION
X.ID.012.NAME.cluster12	1.665	1.173	2.363	0.00429744	848	0.00541851	REACTOME_TRANSCRIPTIONAL_REGULATION_OF_WHITE_ADIPOCYTE_DIFFERENTIATION, REACTOME_PPARA_ACTIVATES_GENE_EXPRESSION
X.ID.020.NAME.cluster20	1.666	1.171	2.371	0.00458671	848	0.00554227	REACTOME_REGULATION_OF_COMPLEMENT_CASCADE, REACTOME_INFLAMMASOMES, REACTOME_COMPLEMENT_CASCADE, REACTOME_NUCLEOTIDE_BINDING_DOMAIN_LEUCINE_RICH_REPEAT_CONTAINING_RECEPTOR_NLR_SIGNALING_PATHWAYS
X.ID.017.NAME.cluster17	1.605	1.137	2.267	0.00720914	848	0.0083626	REACTOME_GROWTH_HORMONE_RECEPTOR_SIGNALING, REACTOME_IL_6_SIGNALING, REACTOME_CYTOKINE_SIGNALING_IN_IMMUNE_SYSTEM, REACTOME_INTERFERON_GAMMA_SIGNALING, REACTOME_INTERFERON_ALPHA_BETA_SIGNALING, REACTOME_SIGNALING_BY_ILS
X.ID.024.NAME.cluster24	1.408	1.006	1.972	0.0460515	848	0.0513651	REACTOME_NEUROTRANSMITTER_RELEASE_CYCLE
X.ID.028.NAME.cluster28	1.412	0.997	2.001	0.0519527	848	0.055801	REACTOME_GLUCOSE_METABOLISM
X.ID.027.NAME.cluster27	1.327	0.945	1.862	0.102569	848	0.106232	REACTOME_SIGNALING_BY_RHO_GTPASES
X.ID.008.NAME.cluster8	1.243	0.889	1.738	0.20365	848	0.20365	REACTOME_NUCLEAR_SIGNALING_BY_ERBB4, REACTOME_PROLACTIN_RECEPTOR_SIGNALING
X.ID.004.NAME.cluster4	NA	NA	NA	NA	NA	NA	Dropped due to no genes with univariate Cox Model P<0.05
