# Supplementary material for: Pathway-based signatures predict patient outcome, chemotherapy benefit and synthetic lethal dependencies in invasive lobular breast cancer
Source: Br J Cancer. 2024 Apr 10;130(11):1828–40. doi: 10.1038/s41416-024-02679-7 (PMC11130209; doi:10.1038/s41416-024-02679-7)
Supplement: Supplementary file 9 — Supplementary Table 08 [file 41416_2024_2679_MOESM9_ESM.xlsx]

## Sheet: SCANB CT-
	HR	CI95L	CI95U	P	n	Q
CP06	2.9769	1.64475	5.38799	0.00031363	277	0.00332809
CP25	2.92907	1.63077	5.26096	0.000322268	277	0.00332809
CP14	3.57697	1.78006	7.18779	0.000344285	277	0.00332809
CP10	3.07503	1.62563	5.81667	0.000552269	277	0.00400395
CP30	2.85623	1.54833	5.26893	0.000781426	277	0.00453227
CP11	2.70752	1.49709	4.89663	0.000985049	277	0.00476107
CP21	2.56328	1.41668	4.63788	0.00186279	277	0.00654097
CP01	2.53447	1.40093	4.5852	0.00210829	277	0.00654097
CP07	2.51984	1.39301	4.5582	0.00224299	277	0.00654097
CP03	2.45591	1.37979	4.3713	0.00225551	277	0.00654097
CP29	2.2235	1.21782	4.05968	0.00928109	277	0.0244683
CP24	2.18535	1.19667	3.99085	0.01095	277	0.0264624
CP26	2.05849	1.15346	3.67361	0.0145627	277	0.032486
CP09	2.06956	1.12198	3.81741	0.0198895	277	0.0411997
CP02	1.9369	1.09	3.44182	0.0242121	277	0.0460283
CP19	1.94864	1.08566	3.49759	0.0253949	277	0.0460283
CP15	1.90326	1.07039	3.38417	0.0284076	277	0.0483759
CP20	1.94505	1.06644	3.54752	0.0300264	277	0.0483759
CP23	1.65977	0.932555	2.95409	0.0849663	277	0.129685
CP22	1.63959	0.926104	2.90278	0.0897811	277	0.130183
CP16	1.59831	0.903008	2.82897	0.107453	277	0.146593
CP05	1.58501	0.899264	2.79369	0.111209	277	0.146593
CP18	1.54348	0.865356	2.75301	0.141524	277	0.178444
CP27	1.44725	0.811483	2.58113	0.210457	277	0.254303
CP13	1.4257	0.808166	2.5151	0.220738	277	0.256057
CP17	1.28885	0.728084	2.28153	0.383825	277	0.41614
CP12	1.28467	0.727907	2.2673	0.38744	277	0.41614
CP28	1.147	0.643169	2.0455	0.642174	277	0.665109
CP08	0.941316	0.524252	1.69017	0.839517	277	0.839517
