# Supplementary material for: Pathway-based signatures predict patient outcome, chemotherapy benefit and synthetic lethal dependencies in invasive lobular breast cancer
Source: Br J Cancer. 2024 Apr 10;130(11):1828–40. doi: 10.1038/s41416-024-02679-7 (PMC11130209; doi:10.1038/s41416-024-02679-7)
Supplement: Supplementary file 10 — Supplementary Table 09 [file 41416_2024_2679_MOESM10_ESM.xlsx]

## Sheet: SCANB CT+
	HR	CI95L	CI95U	P	n	Q
CP24	0.326354	0.0862403	1.235	0.0991244	108	0.790577
CP17	3.58085	0.773303	16.5814	0.102846	108	0.790577
CP26	2.86993	0.76079	10.8262	0.119621	108	0.790577
CP20	0.401596	0.116855	1.38017	0.1475	108	0.790577
CP13	2.56632	0.679681	9.68982	0.164425	108	0.790577
CP09	2.87458	0.620437	13.3184	0.177085	108	0.790577
CP22	2.20554	0.639096	7.61138	0.210729	108	0.790577
CP23	2.303	0.610592	8.68633	0.21809	108	0.790577
CP05	0.52972	0.154809	1.81258	0.311362	108	0.797393
CP28	1.95219	0.516076	7.38466	0.324393	108	0.797393
CP25	0.556078	0.161885	1.91013	0.351297	108	0.797393
CP14	0.58121	0.16979	1.98954	0.387424	108	0.797393
CP07	1.67982	0.491551	5.74061	0.408085	108	0.797393
CP15	1.67326	0.489227	5.72288	0.411947	108	0.797393
CP12	1.67589	0.48752	5.761	0.412445	108	0.797393
CP18	0.667425	0.202755	2.19702	0.505961	108	0.872476
CP10	0.695606	0.203416	2.37871	0.562856	108	0.872476
CP06	1.38966	0.418211	4.61768	0.591208	108	0.872476
CP03	1.37924	0.420277	4.52631	0.595905	108	0.872476
CP27	0.742901	0.226667	2.43485	0.623646	108	0.872476
CP11	0.747971	0.228071	2.45302	0.631793	108	0.872476
CP30	0.776212	0.23661	2.5464	0.675991	108	0.886589
CP19	0.787227	0.229983	2.69465	0.703157	108	0.886589
CP01	1.18904	0.362709	3.89795	0.775009	108	0.93647
CP21	0.890554	0.270491	2.93202	0.848798	108	0.975081
CP02	1.07137	0.32691	3.51117	0.909372	108	0.975081
CP08	0.955387	0.291177	3.13474	0.939989	108	0.975081
CP16	0.961723	0.288607	3.20475	0.949328	108	0.975081
CP29	0.981257	0.299341	3.21661	0.975081	108	0.975081
