# Supplementary material for: Pathway-based signatures predict patient outcome, chemotherapy benefit and synthetic lethal dependencies in invasive lobular breast cancer
Source: Br J Cancer. 2024 Apr 10;130(11):1828–40. doi: 10.1038/s41416-024-02679-7 (PMC11130209; doi:10.1038/s41416-024-02679-7)
Supplement: Supplementary file 11 — Supplementary Table 10 [file 41416_2024_2679_MOESM11_ESM.xlsx]

## Sheet: SCANB CT+ and CT-
	interaction.P	Interaction.Q
CP14	0.0141558	0.129918
CP25	0.0224914	0.129918
CP20	0.0229267	0.129918
CP10	0.0423522	0.179997
CP11	0.0598476	0.192044
CP30	0.0677804	0.192044
CP21	0.133935	0.325271
CP19	0.219684	0.466828
CP29	0.248831	0.470014
CP01	0.289694	0.491494
CP06	0.318025	0.491494
CP02	0.387511	0.548974
CP03	0.458297	0.599312
CP26	0.59136	0.689454
CP07	0.626765	0.689454
CP09	0.648898	0.689454
CP15	0.890445	0.890445
HR: High risk CT+ vs High risk CT-
