# Supplementary material for: Pathway-based signatures predict patient outcome, chemotherapy benefit and synthetic lethal dependencies in invasive lobular breast cancer
Source: Br J Cancer. 2024 Apr 10;130(11):1828–40. doi: 10.1038/s41416-024-02679-7 (PMC11130209; doi:10.1038/s41416-024-02679-7)
Supplement: Supplementary file 12 — Supplementary Table 11 [file 41416_2024_2679_MOESM12_ESM.xlsx]

## Sheet: PSILC
two risk group model
	HR	CI95L	CI95U	P	n	coef	exp(coef)	se(coef)	z
Metabric	25.7542	9.31858	71.1782	3.77058e-10	147	3.2486	25.7542	0.518677	6.26324	Discovery set
Combined validation set	2.93848	2.00794	4.30025	2.88774e-08	848	1.07789	2.93848	0.194281	5.54811	Validation set
BRCA	1.95154	0.803673	4.73889	0.139645	203	0.668621	1.95154	0.452653	1.47712	Validation set
Metzger-Filho	2.32581	0.893203	6.05615	0.0838704	117	0.844066	2.32581	0.488279	1.72866	Validation set
Guedj*	NA	NA	NA	0.000657307	43	NA	NA	NA	0.0016685	Validation set
RATHER	3.34951	1.0916	10.2778	0.0345849	79	1.20881	3.34951	0.572034	2.11319	Validation set
Sabatier	2.75867	0.68263	11.1485	0.154409	20	1.01475	2.75867	0.71254	1.42413	Validation set
SCANB	3.02459	1.68495	5.42931	0.000209013	386	1.10678	3.02459	0.298494	3.70787	Validation set
* Logrank test statistic was used for Guedj due to absence of events in predicted low risk group
three risk group model
	Trend P	n
Metabric	1.74739e-16	147	Discovery set
Combined validation set	7.65429e-09	848	Validation set
BRCA	0.0670804	203	Validation set
Metzger-Filho	0.0909469	117	Validation set
Guedj	0.00430232	43	Validation set
RATHER	0.157954	79	Validation set
Sabatier	0.0903906	20	Validation set
SCANB	4.23741e-05	386	Validation set
