# Supplementary material for: Pathway-based signatures predict patient outcome, chemotherapy benefit and synthetic lethal dependencies in invasive lobular breast cancer
Source: Br J Cancer. 2024 Apr 10;130(11):1828–40. doi: 10.1038/s41416-024-02679-7 (PMC11130209; doi:10.1038/s41416-024-02679-7)
Supplement: Supplementary file 13 — Supplementary Table 12 [file 41416_2024_2679_MOESM13_ESM.xlsx]

## Sheet: Multivariable adjusted model
2 group model
n= 773, number of events= 120
coef exp(coef) se(coef) z Pr(>|z|)
riskgroup2 1.0137 2.7559 0.2217 4.572 4.83e-06 ***
Age 0.9680 2.6327 0.2709 3.574 0.000352 ***
Tumour.sizeT2 0.3567 1.4286 0.2240 1.592 0.111318
Tumour.sizeT3 0.8107 2.2496 0.2734 2.965 0.003023 **
Node.sizepositive 0.4952 1.6408 0.1912 2.590 0.009597 **
Purity -0.7162 0.4886 0.7089 -1.010 0.312407
---
Signif. codes: 0 '***' 0.001 '**' 0.01 '*' 0.05 '.' 0.1 ' ' 1
exp(coef) exp(-coef) lower .95 upper .95
riskgroup2 2.7559 0.3629 1.7846 4.256
Age 2.6327 0.3798 1.5482 4.477
Tumour.sizeT2 1.4286 0.7000 0.9209 2.216
Tumour.sizeT3 2.2496 0.4445 1.3164 3.844
Node.sizepositive 1.6408 0.6095 1.1280 2.387
Purity 0.4886 2.0466 0.1218 1.961
Concordance= 0.715 (se = 0.025 )
Likelihood ratio test= 60.8 on 6 df, p=3e-11
Wald test = 55.27 on 6 df, p=4e-10
Score (logrank) test = 58.95 on 6 df, p=7e-11
3 group model
n= 773, number of events= 120
coef exp(coef) se(coef) z Pr(>|z|)
riskgroup2 1.0684 2.9107 0.3231 3.307 0.000944 ***
riskgroup3 1.5264 4.6014 0.3375 4.522 6.12e-06 ***
Age 0.9821 2.6701 0.2731 3.596 0.000323 ***
Tumour.sizeT2 0.3179 1.3742 0.2244 1.417 0.156567
Tumour.sizeT3 0.7288 2.0727 0.2723 2.677 0.007434 **
Node.sizepositive 0.5300 1.6989 0.1914 2.770 0.005609 **
Purity -0.6694 0.5120 0.6969 -0.961 0.336785
---
Signif. codes: 0 '***' 0.001 '**' 0.01 '*' 0.05 '.' 0.1 ' ' 1
exp(coef) exp(-coef) lower .95 upper .95
riskgroup2 2.911 0.3436 1.5451 5.483
riskgroup3 4.601 0.2173 2.3746 8.916
Age 2.670 0.3745 1.5633 4.560
Tumour.sizeT2 1.374 0.7277 0.8852 2.133
Tumour.sizeT3 2.073 0.4825 1.2155 3.534
Node.sizepositive 1.699 0.5886 1.1676 2.472
Purity 0.512 1.9531 0.1306 2.007
Concordance= 0.722 (se = 0.024 )
Likelihood ratio test= 63.75 on 7 df, p=3e-11
Wald test = 54.23 on 7 df, p=2e-09
Score (logrank) test = 59.41 on 7 df, p=2e-10
