# Supplementary material for: Pathway-based signatures predict patient outcome, chemotherapy benefit and synthetic lethal dependencies in invasive lobular breast cancer
Source: Br J Cancer. 2024 Apr 10;130(11):1828–40. doi: 10.1038/s41416-024-02679-7 (PMC11130209; doi:10.1038/s41416-024-02679-7)
Supplement: Supplementary file 14 — Supplementary Table 13 [file 41416_2024_2679_MOESM14_ESM.xlsx]

## Sheet: KCL cohort
n= 48, number of events= 18
coef exp(coef) se(coef) z Pr(>|z|)
riskgroup2 2.2425 9.4165 1.0670 2.102 0.0356 *
Age 0.8252 2.2824 0.5377 1.535 0.1249
T_stageT2 0.4018 1.4945 0.8163 0.492 0.6226
T_stageT3 0.6233 1.8651 0.9022 0.691 0.4897
N_stagepositive 1.1491 3.1553 0.6086 1.888 0.0590 .
---
Signif. codes: 0 '***' 0.001 '**' 0.01 '*' 0.05 '.' 0.1 ' ' 1
exp(coef) exp(-coef) lower .95 upper .95
riskgroup2 9.417 0.1062 1.1631 76.233
Age 2.282 0.4381 0.7956 6.548
T_stageT2 1.494 0.6691 0.3017 7.402
T_stageT3 1.865 0.5362 0.3182 10.932
N_stagepositive 3.155 0.3169 0.9573 10.400
Concordance= 0.754 (se = 0.054 )
Likelihood ratio test= 14.38 on 5 df, p=0.01
Wald test = 10.29 on 5 df, p=0.07
Score (logrank) test = 11.9 on 5 df, p=0.04
