# Supplementary material for: Pathway-based signatures predict patient outcome, chemotherapy benefit and synthetic lethal dependencies in invasive lobular breast cancer
Source: Br J Cancer. 2024 Apr 10;130(11):1828–40. doi: 10.1038/s41416-024-02679-7 (PMC11130209; doi:10.1038/s41416-024-02679-7)
Supplement: Supplementary file 15 — Supplementary Table 14 [file 41416_2024_2679_MOESM15_ESM.xlsx]

## Sheet: CRISPR - all cell lines
	mean.g1.effect	mean.g2.effect	delta	P	mean.g1.exp	mean.g2.exp	pass	essential.gene
SDHD	-0.829581	-0.391486	-0.438095	0.000347114	6.76885	6.89089	1	NA
TMEM183A	-0.580529	-0.384923	-0.195605	0.000776202	6.15995	5.62337	1	NA
CIT	-0.809805	-0.224889	-0.584916	0.00137077	3.55309	4.03912	1	NA
CMPK1	-1.03224	-0.414163	-0.618075	0.00181726	6.24868	6.36597	1	1
MRPS10	-0.706917	-0.428917	-0.278	0.00290048	5.33566	5.58519	1	NA
NDUFS5	-0.721529	-0.404411	-0.317117	0.0036342	9.52256	9.32877	1	NA
NDUFB4	-0.517866	-0.199612	-0.318255	0.00397338	7.71864	7.83603	1	NA
ATP5F1D	-0.695249	-0.271648	-0.423601	0.00408423	6.31982	5.93459	1	NA
ATP5F1C	-0.593093	-0.265843	-0.32725	0.00497599	8.61985	8.90831	1	NA
H2AC20	-1.12751	-0.478567	-0.648941	0.00602425	2.13614	2.49263	1	1
PPP1R2	-0.78741	-0.569079	-0.218332	0.00715185	4.37451	4.93921	1	NA
H2BC14	-0.626853	-0.310388	-0.316465	0.00721678	0.713234	0.505338	1	NA
H3C8	-0.538173	-0.280345	-0.257829	0.00833794	0.842255	0.312749	1	NA
MRPS28	-0.542455	-0.240564	-0.301891	0.00909821	6.13774	6.09158	1	NA
ATP5PB	-0.673907	-0.405391	-0.268515	0.00940138	8.22096	7.9663	1	NA
ATP5PD	-0.552211	-0.336346	-0.215865	0.0105224	8.6917	8.92492	1	NA
NDUFB9	-0.810566	-0.546912	-0.263654	0.0110445	8.83539	8.60769	1	NA
SLC25A3	-0.667347	-0.486286	-0.181061	0.0114862	8.55651	8.36236	1	NA
KIF14	-0.772372	-0.325099	-0.447273	0.0115733	3.36871	3.23608	1	NA
GPKOW	-0.824538	-0.56662	-0.257919	0.012311	4.48729	4.98567	1	NA
RPP38	-0.641209	-0.490053	-0.151155	0.0124687	4.46107	4.38207	1	NA
NOL7	-0.92403	-0.608437	-0.315594	0.0126421	6.45463	6.60577	1	NA
EIF4G2	-0.821098	-0.561107	-0.259991	0.0132513	8.41888	8.63248	1	NA
ACTB	-0.990056	-0.312152	-0.677904	0.0157039	11.5104	11.9341	1	NA
ATP5F1A	-0.641239	-0.40058	-0.240659	0.0163974	8.62846	8.22914	1	NA
FOXA1	-0.618748	-0.136655	-0.482093	0.0189452	4.24713	0.528156	1	NA
ATP5MG	-0.569121	-0.398842	-0.170279	0.0191193	7.94398	7.65804	1	NA
COX5B	-0.59765	-0.303756	-0.293894	0.0200986	7.73716	7.663	1	NA
STX4	-0.51514	-0.216663	-0.298477	0.021347	5.41758	5.45678	1	NA
KAT5	-1.07417	-0.739206	-0.334968	0.0215859	5.25561	4.92691	1	1
CYCS	-0.869379	-0.470305	-0.399073	0.0216977	7.71303	7.55286	1	NA
COX7B	-0.92051	-0.702515	-0.217995	0.021752	9.31492	9.21803	1	NA
HSPA8	-0.539241	-0.34938	-0.189862	0.0218191	10.7281	10.4233	1	NA
TEFM	-0.576825	-0.335207	-0.241618	0.0220312	3.57243	3.45571	1	NA
ISCA2	-0.630821	-0.329236	-0.301585	0.0241532	4.39735	4.28329	1	NA
WDR26	-0.553142	-0.306849	-0.246293	0.0244071	5.71547	5.68608	1	NA
FDPS	-0.512964	-0.403835	-0.109129	0.0247406	8.01608	7.30251	1	NA
YPEL5	-0.997826	-0.485512	-0.512314	0.0249524	4.77186	5.60574	1	NA
MRPL9	-0.500414	-0.319657	-0.180757	0.0250729	6.83553	5.83953	1	NA
MRPL41	-0.96948	-0.566097	-0.403383	0.025426	6.14605	5.54945	1	NA
RAD1	-0.506041	-0.2015	-0.304541	0.0275503	5.22598	5.5086	1	NA
E4F1	-0.536286	-0.237017	-0.299269	0.0296745	4.33661	3.95558	1	NA
STIL	-0.611585	-0.417982	-0.193603	0.0302856	3.923	3.75423	1	NA
NELFE	-0.584042	-0.510622	-0.0734199	0.0304016	6.6749	7.09245	1	NA
UQCRFS1	-0.809519	-0.559452	-0.250066	0.0305723	5.36888	6.05792	1	NA
SUZ12	-0.52335	-0.221375	-0.301975	0.0306539	4.40639	4.31449	1	NA
ATP5F1B	-0.921379	-0.55574	-0.365639	0.0316174	9.44386	9.10275	1	NA
MRPL38	-0.58112	-0.367006	-0.214114	0.0316454	5.66485	5.77113	1	NA
NSMCE3	-0.773716	-0.514002	-0.259715	0.0326804	2.09798	2.03559	1	NA
TCOF1	-1.0837	-0.473574	-0.61013	0.0328372	5.54166	5.41439	1	NA
PPP6C	-0.621123	-0.434599	-0.186524	0.0329786	4.65782	4.38083	1	NA
MICOS10	-0.522878	-0.356272	-0.166606	0.033562	7.22482	7.10485	1	NA
MRGBP	-0.676036	-0.410575	-0.26546	0.0343719	4.3006	4.75058	1	NA
SNAPIN	-0.608208	-0.473723	-0.134486	0.0349764	5.73151	4.96765	1	NA
NUFIP1	-0.675409	-0.564345	-0.111064	0.0350588	2.70337	2.1021	1	NA
YWHAE	-0.663022	-0.497228	-0.165794	0.0362288	9.29481	9.58587	1	NA
H2AC8	-0.53528	-0.36936	-0.16592	0.0384963	1.88758	1.59418	1	NA
H2AZ1	-0.809693	-0.597519	-0.212174	0.0389454	9.51286	9.23339	1	NA
PRDM10	-0.566877	-0.298432	-0.268445	0.0398996	2.22152	1.86279	1	NA
RNF20	-0.888892	-0.741092	-0.1478	0.0407664	4.35183	4.65123	1	NA
COX17	-0.771188	-0.471551	-0.299637	0.042047	6.18427	6.50344	1	NA
MRPS24	-0.55336	-0.315058	-0.238302	0.0428595	7.69229	7.78077	1	NA
COX7C	-0.588993	-0.332654	-0.256339	0.0429873	9.46719	9.0812	1	NA
ATP5ME	-0.567889	-0.171489	-0.3964	0.0440246	8.81586	8.80822	1	NA
ZNF131	-1.30827	-0.673937	-0.634335	0.0473558	5.13341	5.37738	1	1
UQCRC2	-0.520171	-0.315474	-0.204697	0.047447	7.66618	7.16129	1	NA
DPF2	-0.667983	-0.395731	-0.272252	0.047578	5.24606	5.05552	1	NA
POP5	-1.26743	-0.747368	-0.520064	0.0476225	5.24034	5.70183	1	1
AAMP	-1.02596	-0.590173	-0.435786	0.0489191	6.81578	6.66766	1	NA
STRAP	-0.935424	-0.303197	-0.632226	0.0495716	6.85555	6.83223	1	NA
COQ4	-0.599463	-0.362225	-0.237238	0.0499277	5.21934	4.6198	1	NA
SNAP23	-0.71482	-0.372194	-0.342625	0.0502948	5.93808	5.90747	NA	NA
SMC6	-0.750436	-0.554784	-0.195653	0.0502969	4.01002	4.17652	NA	NA
RRAGA	-0.509602	-0.234349	-0.275253	0.050314	5.5108	6.07403	NA	NA
KMT5A	-0.763051	-0.611529	-0.151522	0.0529128	5.31271	5.28813	NA	NA
PIN4	-0.533037	-0.340538	-0.192498	0.0534126	4.60337	5.24832	NA	NA
PPP1R15B	-0.81282	-0.523151	-0.289669	0.0541522	4.92516	4.08718	NA	NA
PIK3CA	-0.545872	-0.225831	-0.320041	0.0542534	3.36966	3.61696	NA	NA
COX5A	-0.522442	-0.372842	-0.1496	0.0558148	7.849	7.34896	NA	NA
RPP40	-1.04811	-0.562547	-0.485562	0.0565726	4.57224	4.57485	NA	1
ACLY	-0.54416	-0.31166	-0.2325	0.0568384	6.79472	6.74077	NA	NA
GTF3C5	-0.654052	-0.390216	-0.263836	0.0572832	5.67833	5.17279	NA	NA
PSMG1	-0.507006	-0.244701	-0.262306	0.0575577	6.36217	6.39312	NA	NA
COASY	-0.565909	-0.407736	-0.158173	0.0575868	5.23796	5.22958	NA	NA
TFDP1	-0.739237	-0.372179	-0.367058	0.0578273	6.9352	6.14726	NA	NA
NDUFA11	-0.5077	-0.238716	-0.268984	0.0583515	7.5244	8.17526	NA	NA
MRPS11	-0.619068	-0.298557	-0.320511	0.0585769	5.52525	5.37657	NA	NA
GET3	-0.762413	-0.311605	-0.450808	0.0599191	6.7517	6.56452	NA	NA
TACC3	-0.537883	-0.356648	-0.181235	0.0599714	6.0891	6.02911	NA	NA
NFYB	-0.716857	-0.527776	-0.189081	0.0602654	5.27012	4.34435	NA	NA
SMARCB1	-1.08702	-0.637809	-0.449215	0.0614926	6.43116	6.64793	NA	NA
VARS2	-0.687601	-0.453769	-0.233832	0.0620807	4.46132	4.43414	NA	NA
MRPL45	-0.806578	-0.590547	-0.216031	0.0632211	4.9764	4.77096	NA	NA
GTF2A1	-0.77475	-0.589175	-0.185575	0.0636695	3.83169	3.67968	NA	NA
WDR61	-0.897372	-0.613691	-0.283682	0.0656718	5.7113	5.99557	NA	NA
SDHC	-1.0523	-0.735815	-0.316485	0.0659668	8.1445	7.54367	NA	1
SDHB	-0.783976	-0.385248	-0.398727	0.0668015	6.81861	7.16153	NA	NA
BUD13	-0.680242	-0.349897	-0.330346	0.0673495	4.18695	3.83398	NA	NA
CAP1	-0.700342	-0.526324	-0.174019	0.0682425	7.8181	8.25436	NA	NA
MRPL53	-0.615155	-0.386689	-0.228467	0.068249	5.96586	6.04427	NA	NA
CAD	-0.694755	-0.390398	-0.304358	0.0688486	5.10633	5.60772	NA	NA
TTF2	-0.589483	-0.475252	-0.114231	0.0689671	4.69407	4.55082	NA	NA
MRPL37	-0.53822	-0.343481	-0.194739	0.0696973	6.78992	6.77573	NA	NA
CINP	-0.845764	-0.341482	-0.504282	0.0699508	5.37695	5.4667	NA	NA
MRPL21	-0.778362	-0.447031	-0.331331	0.0701325	6.75867	6.42358	NA	NA
LIAS	-0.520564	-0.300492	-0.220073	0.0709097	3.63623	2.96284	NA	NA
KCTD10	-0.856484	-0.21566	-0.640824	0.071996	4.65721	5.14966	NA	NA
MRPL34	-0.850586	-0.681398	-0.169188	0.0732813	6.30413	6.16529	NA	NA
UQCRC1	-0.536151	-0.324061	-0.21209	0.073415	7.8608	8.08599	NA	NA
LSM10	-0.583333	-0.40493	-0.178402	0.0752055	5.71752	5.6918	NA	NA
CSNK1A1	-0.868819	-0.503726	-0.365094	0.0769023	7.07235	7.30247	NA	NA
STXBP3	-0.58031	-0.421856	-0.158454	0.0770677	4.8133	5.25289	NA	NA
PNO1	-0.790837	-0.58343	-0.207407	0.0796024	4.53453	4.76896	NA	NA
TOMM20	-0.888868	-0.664672	-0.224196	0.0816117	6.77445	6.95809	NA	NA
CHCHD2	-0.648805	-0.551783	-0.0970222	0.0835337	9.45338	9.27153	NA	NA
PPP2R3C	-0.711006	-0.318337	-0.392668	0.0840675	4.28648	4.43751	NA	NA
SUMO2	-0.971924	-0.525022	-0.446902	0.0841091	8.35509	8.82748	NA	NA
GLRX5	-0.564212	-0.317312	-0.2469	0.0848994	5.65254	5.67653	NA	NA
TSEN54	-0.644489	-0.473795	-0.170693	0.0860332	5.32551	4.28254	NA	NA
PIP5K1A	-0.564974	-0.423643	-0.141331	0.0862233	5.75913	5.24399	NA	NA
ERBB3	-0.508439	-0.267171	-0.241268	0.0867187	4.26623	2.04878	NA	NA
TRAPPC1	-1.05668	-0.714566	-0.342113	0.0871482	6.69955	8.02915	NA	NA
MRPL27	-0.650613	-0.390152	-0.260461	0.0877571	6.4653	6.24059	NA	NA
YARS2	-0.990379	-0.548581	-0.441798	0.0878205	4.04856	3.85939	NA	1
MRPL55	-0.621169	-0.4866	-0.134569	0.0887321	6.19584	6.10346	NA	NA
DDX5	-0.786171	-0.670298	-0.115872	0.0891602	8.5378	8.92291	NA	NA
KMT2D	-0.607242	-0.385284	-0.221958	0.0897837	4.73822	4.44165	NA	NA
CENPA	-0.708621	-0.445878	-0.262743	0.090473	4.8705	5.44252	NA	NA
UBE2H	-0.626551	-0.375964	-0.250586	0.0920043	5.57933	5.54763	NA	NA
SRPRA	-0.62875	-0.416589	-0.212161	0.0933899	6.25669	6.80805	NA	NA
DNAJA1	-0.628468	-0.426023	-0.202444	0.0946841	7.58696	6.86508	NA	NA
H2AC4	-0.581685	-0.406765	-0.17492	0.0949317	0.261837	0.601985	NA	NA
CHMP7	-0.666432	-0.478868	-0.187564	0.0956879	5.0179	5.19257	NA	NA
COX6C	-0.505873	-0.394873	-0.111	0.0966525	8.72846	8.9106	NA	NA
SEC61B	-0.527453	-0.439105	-0.0883478	0.0966599	7.82596	8.37887	NA	NA
DNAAF10	-0.573852	-0.249907	-0.323945	0.0971126	NA	NA	NA	NA
MRPL4	-0.626707	-0.432245	-0.194461	0.0971228	6.32785	6.14035	NA	NA
IPO9	-0.703952	-0.491088	-0.212865	0.0976061	5.18465	4.6634	NA	NA
DHX36	-0.705215	-0.475963	-0.229252	0.0990807	5.22005	5.06783	NA	NA
LRRC37B	-0.605556	-0.469308	-0.136248	0.0991625	2.77933	2.6634	NA	NA
GTF3C1	-0.861328	-0.606515	-0.254813	0.0992885	5.55922	4.9454	NA	NA
MRPS22	-0.59408	-0.441057	-0.153023	0.101573	5.89985	5.96476	NA	NA
MED1	-0.72148	-0.368833	-0.352647	0.101627	5.27585	4.45295	NA	NA
CYC1	-0.558641	-0.329883	-0.228758	0.1021	7.97785	7.51904	NA	NA
ILF2	-1.0584	-0.604178	-0.454224	0.102557	8.06906	7.42036	NA	1
MTRF1L	-0.522691	-0.381517	-0.141175	0.103935	3.51801	3.68065	NA	NA
MRPS5	-0.863093	-0.595685	-0.267408	0.104124	6.07373	5.8905	NA	NA
MRPS16	-0.524249	-0.341312	-0.182936	0.105502	6.79149	6.1287	NA	NA
TWF1	-0.533728	-0.302741	-0.230987	0.108895	5.6425	5.81014	NA	NA
PPP1R12A	-1.31546	-0.537457	-0.778002	0.111941	4.51983	5.05208	NA	1
SKP2	-0.827172	-0.497797	-0.329375	0.112958	4.67638	5.02881	NA	NA
ANLN	-0.59054	-0.423908	-0.166631	0.114798	6.2526	6.7606	NA	NA
YJU2B	-0.687668	-0.52442	-0.163249	0.114912	NA	NA	NA	NA
DDX27	-0.832017	-0.647158	-0.184859	0.115392	6.06459	5.65106	NA	NA
FECH	-0.707686	-0.479277	-0.228409	0.117263	4.76712	4.23234	NA	NA
CCDC174	-0.670596	-0.555006	-0.115591	0.117532	3.36925	3.57551	NA	NA
TRMT10C	-0.544495	-0.398043	-0.146451	0.117648	4.86057	4.31654	NA	NA
H2AW	-0.685989	-0.521333	-0.164655	0.118779	3.77887	3.58905	NA	NA
PPARGC1B	-0.789544	-0.647334	-0.14221	0.118886	2.1289	1.41983	NA	NA
MCRS1	-0.846194	-0.720752	-0.125442	0.119093	5.43105	5.26429	NA	NA
RICTOR	-0.594733	-0.326145	-0.268588	0.122115	2.67912	3.33766	NA	NA
MRPL47	-0.56935	-0.41451	-0.15484	0.123543	5.70282	5.70754	NA	NA
NEPRO	-0.851464	-0.523643	-0.327821	0.123928	4.60593	4.69763	NA	NA
RFT1	-0.849176	-0.499581	-0.349595	0.125931	4.33572	4.49498	NA	NA
PFN1	-0.814155	-0.685958	-0.128197	0.128173	9.55245	10.4588	NA	NA
VHL	-0.956444	-0.593379	-0.363066	0.128538	5.19923	5.02231	NA	NA
MRPL46	-0.572777	-0.395721	-0.177056	0.128645	4.93769	4.30825	NA	NA
OSTC	-0.520002	-0.453555	-0.0664471	0.12923	6.9358	7.46794	NA	NA
EWSR1	-1.01909	-0.740385	-0.278703	0.130868	7.91017	7.54836	NA	1
SLC9B1	-0.854368	-0.700735	-0.153633	0.132208	0.217252	0.403513	NA	NA
PYM1	-0.512491	-0.318525	-0.193967	0.132697	4.9485	4.18188	NA	NA
NDUFB3	-0.894379	-0.729712	-0.164667	0.135513	6.54985	6.72649	NA	NA
PDPK1	-1.00642	-0.715459	-0.290957	0.135744	4.4089	3.81142	NA	NA
SLC25A5	-0.519373	-0.440118	-0.0792551	0.137252	9.53529	8.29004	NA	NA
PELO	-0.602353	-0.407244	-0.195109	0.138082	3.43576	3.59064	NA	NA
PDAP1	-0.889687	-0.718659	-0.171028	0.138125	7.82184	7.92819	NA	NA
AHCY	-0.78843	-0.656594	-0.131836	0.139516	7.36069	7.03979	NA	NA
NKAP	-1.02549	-0.741231	-0.284262	0.140744	2.62303	2.67407	NA	1
SRSF6	-0.574159	-0.451036	-0.123123	0.143136	6.548	6.28623	NA	NA
TEX10	-0.61887	-0.477854	-0.141016	0.145418	4.10626	4.26369	NA	NA
SUPT4H1	-0.703725	-0.564349	-0.139376	0.147709	5.84175	6.30749	NA	NA
EIF5A	-0.837706	-0.677765	-0.159942	0.149573	9.07799	9.51668	NA	NA
SOWAHC	-0.645611	-0.509546	-0.136066	0.149653	3.02017	2.79488	NA	NA
SRPRB	-0.602812	-0.464595	-0.138218	0.14975	5.7802	5.45459	NA	NA
TIMM13	-0.87666	-0.639918	-0.236742	0.150286	6.01758	5.34304	NA	NA
SENP6	-0.971725	-0.712802	-0.258923	0.151243	5.0545	4.90156	NA	1
DCTN3	-0.804966	-0.608605	-0.19636	0.152295	6.73081	6.3668	NA	NA
PRPF18	-0.75048	-0.523145	-0.227335	0.152585	4.24508	4.5014	NA	NA
MRPL14	-0.552322	-0.434281	-0.118041	0.153431	6.14412	6.26593	NA	NA
CHCHD1	-0.684701	-0.520941	-0.16376	0.153723	6.0988	5.61105	NA	NA
TTC1	-0.943602	-0.669522	-0.274081	0.153743	5.75315	6.30132	NA	NA
COX6A1	-0.632251	-0.569122	-0.0631291	0.154492	8.80374	8.63486	NA	NA
MRPS23	-0.612146	-0.370053	-0.242093	0.15466	6.05931	6.3943	NA	NA
PTPA	-0.683773	-0.569746	-0.114027	0.156402	7.14037	6.73316	NA	NA
SRFBP1	-0.836879	-0.627587	-0.209292	0.156409	3.08772	3.36411	NA	NA
SLBP	-0.91697	-0.738188	-0.178783	0.159125	6.35217	5.69868	NA	NA
PTTG1	-0.555725	-0.442442	-0.113283	0.159245	7.54236	8.20935	NA	NA
OXA1L	-0.52605	-0.436548	-0.0895024	0.160947	6.65719	5.91883	NA	NA
TFAM	-0.502443	-0.376125	-0.126318	0.163168	5.77327	4.96273	NA	NA
SOD2	-0.794618	-0.439833	-0.354785	0.165361	7.662	6.14108	NA	NA
PNPT1	-0.773412	-0.532849	-0.240563	0.166627	5.12557	5.01796	NA	NA
MRPL57	-0.669761	-0.477734	-0.192027	0.167813	4.16357	3.40288	NA	NA
GABPA	-0.6364	-0.545967	-0.0904333	0.168226	3.74237	3.84072	NA	NA
TAF7	-0.625024	-0.444192	-0.180832	0.170904	6.17914	6.57953	NA	NA
DDN	-0.55621	-0.455512	-0.100699	0.17126	0.690142	0.24187	NA	NA
CHORDC1	-0.692163	-0.386887	-0.305276	0.173734	5.90729	5.63805	NA	NA
MIS18BP1	-0.804829	-0.556961	-0.247868	0.174133	4.57392	4.29058	NA	NA
CEP192	-0.639107	-0.451737	-0.187371	0.174331	4.0645	4.57173	NA	NA
MRPL39	-0.56646	-0.390966	-0.175494	0.176334	5.68145	6.06797	NA	NA
MRPS18A	-0.561772	-0.454645	-0.107127	0.176539	5.45094	5.6149	NA	NA
SLC7A5	-0.746058	-0.637029	-0.109029	0.176763	6.84257	6.32133	NA	NA
EXOC8	-0.542154	-0.45686	-0.0852938	0.176815	3.19665	2.68592	NA	NA
UROD	-0.887537	-0.675123	-0.212414	0.178485	6.18806	6.72282	NA	NA
TAF1	-0.787241	-0.645595	-0.141646	0.178902	4.4156	4.37377	NA	NA
RBM42	-0.578684	-0.482307	-0.0963768	0.178978	6.1354	6.69379	NA	NA
COG8	-0.506871	-0.43198	-0.0748908	0.179232	3.89843	3.76825	NA	NA
POMP	-0.577188	-0.494128	-0.0830601	0.180181	6.89408	6.34522	NA	NA
HAPLN2	-0.565149	-0.443735	-0.121413	0.180442	0.158304	0.141462	NA	NA
ACTR8	-0.871612	-0.678478	-0.193134	0.181352	3.79199	4.17692	NA	NA
SUPV3L1	-0.826132	-0.624778	-0.201354	0.182061	5.48548	4.72124	NA	NA
LAMTOR2	-0.521268	-0.363892	-0.157377	0.182506	6.77177	6.03192	NA	NA
NDUFB10	-0.546165	-0.3722	-0.173966	0.182972	7.71502	7.04914	NA	NA
WDR36	-0.716198	-0.677559	-0.0386389	0.183396	3.55826	3.56389	NA	NA
UBE2V1	-0.549361	-0.476332	-0.073029	0.183513	6.61848	7.04078	NA	NA
MRPL50	-0.533259	-0.477435	-0.055824	0.183551	3.57481	3.58498	NA	NA
NOC3L	-0.633041	-0.54842	-0.0846205	0.185493	3.5878	3.50305	NA	NA
GMPS	-1.04474	-0.746339	-0.298397	0.187664	6.16219	6.06324	NA	1
TMEM199	-0.682389	-0.609748	-0.0726412	0.187812	4.72479	3.70267	NA	NA
MCMBP	-0.520644	-0.35953	-0.161114	0.187901	5.57018	4.89277	NA	NA
EXOC3	-0.602219	-0.470663	-0.131556	0.188104	5.41296	5.31287	NA	NA
OIP5	-1.18709	-0.656528	-0.530557	0.18854	4.43437	3.9591	NA	1
UTP18	-0.860445	-0.742304	-0.118141	0.190703	5.41216	5.42179	NA	NA
DHPS	-0.981326	-0.631496	-0.34983	0.196156	6.43683	6.59272	NA	NA
PPIL1	-0.586092	-0.468156	-0.117936	0.196818	5.18698	5.20164	NA	NA
KIFBP	-0.505512	-0.396329	-0.109183	0.197418	4.754	4.66837	NA	NA
EIF3M	-0.93358	-0.710383	-0.223197	0.197624	8.56444	8.37609	NA	NA
CCDC107	-0.745316	-0.656047	-0.0892695	0.199114	4.52198	4.64866	NA	NA
NSMCE2	-0.512074	-0.377615	-0.134459	0.199365	5.35725	5.97354	NA	NA
CWF19L2	-0.607001	-0.466048	-0.140953	0.203524	2.99387	2.97185	NA	NA
HSF1	-0.56742	-0.430814	-0.136606	0.20378	6.08975	5.95308	NA	NA
NMT1	-0.789553	-0.457916	-0.331637	0.204194	5.70791	6.04823	NA	NA
YY1	-0.763455	-0.576865	-0.18659	0.204509	5.26076	5.00748	NA	NA
CNOT1	-0.671691	-0.559757	-0.111934	0.204864	6.95374	6.03155	NA	NA
SNRNP48	-0.655905	-0.566954	-0.0889505	0.206266	3.66268	4.16136	NA	NA
LIN52	-0.781317	-0.616779	-0.164538	0.209345	3.21328	3.1276	NA	NA
LAMTOR3	-0.574735	-0.433887	-0.140848	0.209467	4.86213	4.48623	NA	NA
EIF3H	-0.880387	-0.736348	-0.144039	0.209777	8.98154	9.04412	NA	NA
SUDS3	-0.616247	-0.545417	-0.0708299	0.211804	4.11568	3.68868	NA	NA
C1QBP	-0.553143	-0.434262	-0.118881	0.212266	7.54288	7.9553	NA	NA
MRPL35	-0.884503	-0.718228	-0.166275	0.212804	5.83686	5.5532	NA	NA
MRPL33	-0.508559	-0.404038	-0.104521	0.215365	7.40793	8.36611	NA	NA
GEMIN8	-0.602337	-0.519878	-0.0824595	0.216456	3.72885	3.85887	NA	NA
H2AJ	-0.663662	-0.548683	-0.114979	0.217785	6.83385	6.49761	NA	NA
MED7	-0.623343	-0.465541	-0.157803	0.218969	3.53686	3.64306	NA	NA
DHX33	-0.872444	-0.68245	-0.189995	0.219597	3.84504	4.03543	NA	NA
DEFB129	-0.576648	-0.484598	-0.0920504	0.220399	0.0108456	0	NA	NA
NDUFAF1	-0.573178	-0.418639	-0.154539	0.22216	4.47514	3.68307	NA	NA
HAMP	-0.886309	-0.718073	-0.168236	0.22368	0.0126515	0	NA	NA
CDAN1	-0.885113	-0.653804	-0.231309	0.225455	3.51625	3.06487	NA	NA
HJURP	-1.01908	-0.747324	-0.271753	0.229394	5.04645	5.56786	NA	NA
MYBBP1A	-0.715917	-0.595005	-0.120912	0.230673	5.46702	5.595	NA	NA
KTI12	-0.780109	-0.587599	-0.19251	0.231477	3.56277	3.62967	NA	NA
RAD9A	-0.880992	-0.556405	-0.324588	0.231759	4.66078	4.12102	NA	NA
UBQLN4	-0.517849	-0.437811	-0.0800374	0.232639	5.71048	4.34433	NA	NA
SRF	-0.607072	-0.529602	-0.0774708	0.23695	4.28883	4.39833	NA	NA
PRORP	-0.667677	-0.477068	-0.190609	0.237941	4.61401	3.97536	NA	NA
MRPL43	-0.635206	-0.47483	-0.160376	0.238081	5.9751	5.8342	NA	NA
SLC3A2	-0.538431	-0.315768	-0.222663	0.238936	8.22649	8.10098	NA	NA
RARS2	-0.642745	-0.446059	-0.196686	0.240252	4.38158	4.832	NA	NA
ELP1	-0.697179	-0.543566	-0.153613	0.241368	4.60949	4.84018	NA	NA
MYH9	-0.500681	-0.359508	-0.141173	0.241586	7.70543	7.71898	NA	NA
MAX	-0.622636	-0.541579	-0.0810575	0.241639	5.8083	5.5126	NA	NA
LEMD2	-0.593358	-0.479533	-0.113825	0.242047	5.5504	5.63154	NA	NA
PRR13	-0.519191	-0.427941	-0.0912502	0.242183	7.22573	7.13765	NA	NA
TEN1	-0.521703	-0.413934	-0.107769	0.247169	4.42711	4.21091	NA	NA
DAP3	-0.675228	-0.555009	-0.120218	0.247971	7.51957	6.33192	NA	NA
TUBGCP6	-0.743582	-0.625689	-0.117893	0.252081	4.00616	3.98239	NA	NA
SLC39A10	-0.552523	-0.432298	-0.120225	0.252612	3.90254	4.1	NA	NA
NOM1	-0.557105	-0.420478	-0.136627	0.252743	3.87358	3.93819	NA	NA
PYROXD1	-0.777019	-0.574578	-0.202441	0.253887	3.3477	2.8613	NA	NA
CCDC59	-0.707509	-0.632541	-0.0749676	0.254332	5.78314	5.59506	NA	NA
TBCE	-0.51474	-0.412511	-0.102228	0.25728	4.92585	4.60409	NA	NA
KRTAP21-1	-0.606224	-0.554252	-0.0519712	0.259605	0.0237916	0	NA	NA
DCLRE1B	-0.536131	-0.465945	-0.0701851	0.260648	3.5947	3.5984	NA	NA
TRPM7	-0.724613	-0.518885	-0.205728	0.261388	4.07798	3.35478	NA	NA
RPN2	-0.522205	-0.43307	-0.0891355	0.261403	8.042	8.12302	NA	NA
NDUFAF8	-0.609055	-0.510772	-0.0982827	0.261595	5.45384	6.2119	NA	NA
SMARCA5	-0.625581	-0.558257	-0.0673236	0.26474	4.67664	4.42191	NA	NA
PFDN1	-0.572985	-0.451874	-0.121111	0.265339	6.62016	7.59888	NA	NA
RSPH9	-0.607869	-0.553609	-0.0542605	0.266659	0.412849	0.575423	NA	NA
POP1	-0.76081	-0.678852	-0.0819578	0.267055	3.40868	3.1774	NA	NA
ATF4	-0.877275	-0.742248	-0.135027	0.267629	8.53594	8.49132	NA	NA
AKTIP	-0.500565	-0.447533	-0.0530326	0.270933	4.89381	3.34777	NA	NA
MTPAP	-0.618153	-0.490824	-0.127329	0.272599	3.57299	3.01232	NA	NA
MVD	-0.865111	-0.628747	-0.236364	0.273702	5.37563	5.43178	NA	NA
VPS18	-0.863372	-0.742068	-0.121305	0.277782	3.99339	3.29166	NA	NA
MRPL10	-0.840446	-0.643541	-0.196905	0.280141	4.93323	4.62293	NA	NA
CRCT1	-0.612847	-0.540538	-0.0723095	0.280183	0.0195914	0	NA	NA
DLST	-0.555338	-0.459169	-0.0961681	0.281653	6.18279	6.03055	NA	NA
WDR24	-0.624037	-0.579839	-0.0441976	0.282806	3.2846	2.82738	NA	NA
CUL3	-0.771089	-0.61405	-0.157038	0.284117	5.79692	5.67141	NA	NA
DDX51	-0.916223	-0.70595	-0.210274	0.284596	4.00915	3.8275	NA	NA
OLFML3	-0.507102	-0.454914	-0.052188	0.284737	1.7352	3.85388	NA	NA
NCOA4	-0.776841	-0.709041	-0.0678004	0.286232	5.93557	5.37507	NA	NA
SHQ1	-0.584353	-0.507758	-0.0765953	0.287871	3.53511	3.23376	NA	NA
IDH3A	-0.63476	-0.503948	-0.130812	0.292153	5.71884	5.34392	NA	NA
KLC2	-0.60327	-0.500379	-0.102891	0.294282	5.0751	5.07533	NA	NA
DEXI	-0.505828	-0.419641	-0.0861867	0.294338	4.48475	4.34169	NA	NA
PSME1	-0.548043	-0.430771	-0.117272	0.296164	7.74256	7.25599	NA	NA
MRPL17	-0.582133	-0.439931	-0.142201	0.296473	5.84112	6.17032	NA	NA
PPCS	-0.603711	-0.570405	-0.0333058	0.2977	5.8854	5.45775	NA	NA
FNTB	-0.69991	-0.603168	-0.0967413	0.298488	3.49444	3.0673	NA	NA
POP7	-0.629714	-0.55182	-0.0778946	0.29919	6.03819	5.88304	NA	NA
TAF1B	-0.811885	-0.717783	-0.0941018	0.299338	3.85289	3.77954	NA	NA
FAM32A	-0.878961	-0.72584	-0.153121	0.300261	6.51169	6.28869	NA	NA
POT1	-0.518045	-0.395826	-0.122219	0.301272	4.13079	4.65169	NA	NA
ZC3H18	-0.734898	-0.64566	-0.0892382	0.304798	4.93622	4.49746	NA	NA
BTF3L4	-0.751766	-0.600288	-0.151478	0.305038	6.3403	6.17829	NA	NA
LETM1	-0.645358	-0.548705	-0.0966533	0.306355	5.14886	4.39523	NA	NA
MRPS14	-0.690101	-0.602116	-0.0879847	0.315277	4.66745	4.10374	NA	NA
UMPS	-0.67663	-0.553613	-0.123017	0.318645	4.99668	4.49437	NA	NA
CTDNEP1	-0.592649	-0.484074	-0.108575	0.320752	6.15747	6.49603	NA	NA
RAMAC	-0.614409	-0.560731	-0.0536778	0.32094	4.27346	4.1541	NA	NA
SSBP3	-0.670482	-0.628772	-0.0417101	0.321632	4.83458	4.09876	NA	NA
AP2S1	-0.781407	-0.614142	-0.167264	0.32289	7.64425	7.44132	NA	NA
ZWINT	-0.501847	-0.428549	-0.0732978	0.323975	7.12364	5.81373	NA	NA
CS	-0.586963	-0.513516	-0.0734467	0.32455	7.09194	6.42125	NA	NA
ENO1	-0.503315	-0.430728	-0.072587	0.329035	10.639	11.4421	NA	NA
TSEN2	-0.647795	-0.597362	-0.0504335	0.329487	3.82638	3.53187	NA	NA
AK6	-0.814061	-0.73726	-0.076801	0.332159	6.18414	5.85868	NA	NA
NUDCD3	-0.601986	-0.557843	-0.0441427	0.332646	5.81338	5.58137	NA	NA
CTU2	-0.777365	-0.674131	-0.103234	0.335226	3.79309	3.91303	NA	NA
FDXR	-0.64515	-0.551634	-0.0935155	0.337367	3.50184	3.42392	NA	NA
RPL26L1	-0.665506	-0.578356	-0.0871503	0.338225	6.52778	7.20967	NA	NA
HSP90B1	-0.616843	-0.58176	-0.0350826	0.34101	8.9059	9.79998	NA	NA
MARS2	-0.777166	-0.66174	-0.115426	0.342534	3.39805	2.21865	NA	NA
PRPF4B	-0.592514	-0.542321	-0.0501923	0.3431	4.9624	4.97962	NA	NA
QRSL1	-0.524213	-0.419137	-0.105077	0.346	3.68331	3.00565	NA	NA
ICE1	-0.561231	-0.478696	-0.0825342	0.347382	4.01192	4.30047	NA	NA
ALG13	-0.635772	-0.510723	-0.125049	0.349932	4.90145	4.61021	NA	NA
GET1	-0.519282	-0.413018	-0.106264	0.350531	4.59302	5.62409	NA	NA
PPP1CA	-0.749324	-0.706661	-0.0426621	0.351124	7.64516	7.15918	NA	NA
GTF3C3	-0.553047	-0.511631	-0.0414155	0.351648	4.40406	4.67026	NA	NA
ZNF593	-0.595446	-0.522636	-0.0728102	0.35378	5.72796	5.1785	NA	NA
DNTTIP2	-0.621972	-0.586495	-0.035477	0.354282	5.54925	5.26957	NA	NA
CCDC115	-0.74833	-0.642533	-0.105797	0.354435	4.33977	4.14853	NA	NA
TTI2	-0.590045	-0.541918	-0.0481268	0.356592	3.13571	3.26803	NA	NA
NCAPH2	-0.820738	-0.722265	-0.0984728	0.357168	5.67409	5.34119	NA	NA
MRPL49	-0.596743	-0.558643	-0.0381005	0.357426	6.07804	5.57454	NA	NA
CTU1	-0.58555	-0.521704	-0.063846	0.360356	1.9954	1.66892	NA	NA
OPA1	-0.669919	-0.610696	-0.0592227	0.360535	5.2477	5.12838	NA	NA
BRD8	-0.594046	-0.519286	-0.0747598	0.361795	5.86306	6.02459	NA	NA
MKRN1	-0.643282	-0.587531	-0.0557511	0.364866	6.03597	5.70156	NA	NA
HSD17B12	-0.529552	-0.437008	-0.0925438	0.365904	5.45706	5.78311	NA	NA
POLRMT	-0.653657	-0.560959	-0.0926985	0.366973	4.8726	4.65369	NA	NA
CDIPT	-0.859842	-0.708538	-0.151304	0.368069	5.78319	5.83747	NA	NA
ZCRB1	-0.736162	-0.637454	-0.0987086	0.368598	5.53692	6.24067	NA	NA
DR1	-0.697844	-0.613597	-0.0842473	0.37282	5.33059	5.74579	NA	NA
ARPP19	-0.55035	-0.507971	-0.0423784	0.383534	5.85949	5.45181	NA	NA
INO80	-0.789546	-0.738627	-0.0509194	0.383679	4.04118	3.35103	NA	NA
MRPL12	-0.631367	-0.577855	-0.0535124	0.384088	6.79289	7.08719	NA	NA
MRPS27	-0.550239	-0.492207	-0.0580321	0.385705	5.48825	5.11902	NA	NA
HAUS2	-0.642601	-0.613125	-0.0294761	0.389625	4.92678	4.46562	NA	NA
DOHH	-0.613347	-0.575525	-0.0378213	0.389849	3.548	3.64061	NA	NA
GALP	-0.628224	-0.58749	-0.0407339	0.392666	0	0	NA	NA
SPATA5	-0.669846	-0.625998	-0.0438483	0.396296	1.66803	1.89329	NA	NA
OGDH	-0.648318	-0.592076	-0.0562417	0.397388	5.75106	5.45672	NA	NA
GFM1	-0.615628	-0.53551	-0.0801173	0.402788	5.20431	4.75505	NA	NA
HMGB1	-0.624891	-0.592069	-0.0328223	0.409696	9.32985	8.64304	NA	NA
HIRA	-0.592148	-0.522225	-0.0699233	0.412075	4.4178	4.08743	NA	NA
NOP10	-0.803206	-0.744445	-0.0587604	0.412306	7.59863	7.82333	NA	NA
WBP1	-0.501992	-0.478669	-0.0233225	0.412583	5.62588	6.34075	NA	NA
VPS41	-0.619068	-0.568213	-0.0508549	0.413467	4.62374	4.43676	NA	NA
UXT	-0.621541	-0.599588	-0.0219532	0.413595	6.88569	7.08119	NA	NA
NOPCHAP1	-0.726893	-0.688543	-0.0383502	0.415163	NA	NA	NA	NA
POLR1H	-0.771705	-0.745975	-0.0257306	0.420812	4.97271	5.21302	NA	NA
ROMO1	-0.785456	-0.73989	-0.0455662	0.421534	8.08542	8.58085	NA	NA
ZBTB17	-0.707572	-0.692379	-0.015193	0.42314	4.11492	4.53431	NA	NA
GFPT1	-0.542049	-0.511412	-0.0306375	0.424332	4.36298	4.82493	NA	NA
RPE	-0.79462	-0.724924	-0.0696965	0.424752	5.56307	5.68027	NA	NA
MRPL36	-0.557771	-0.531128	-0.0266435	0.433261	6.50334	6.56742	NA	NA
TARS2	-0.513036	-0.471993	-0.0410424	0.434398	5.1513	4.36553	NA	NA
PABPC1	-0.731005	-0.668936	-0.062069	0.434638	9.81569	10.3717	NA	NA
ADSS2	-0.641346	-0.594709	-0.0466369	0.435338	5.16383	5.3468	NA	NA
SCG5	-0.517286	-0.496485	-0.0208018	0.438967	0.885463	3.0933	NA	NA
MRPS35	-0.538476	-0.52071	-0.0177652	0.442137	6.05999	5.13047	NA	NA
NPEPPS	-0.503473	-0.493013	-0.0104605	0.444619	5.61679	6.15184	NA	NA
IPPK	-0.51831	-0.492322	-0.0259875	0.445684	3.76666	3.31773	NA	NA
DDX39B	-0.534202	-0.503067	-0.0311353	0.447576	8.40804	8.31323	NA	NA
DPY19L2	-0.61231	-0.594797	-0.0175132	0.447845	0.487949	2.26415	NA	NA
OSBP	-0.578423	-0.558184	-0.0202391	0.449995	4.9411	4.68901	NA	NA
INTS12	-0.549313	-0.533933	-0.0153802	0.455482	4.45095	4.42886	NA	NA
DHFR2	-0.568525	-0.541406	-0.0271198	0.456188	1.63423	1.51444	NA	NA
TP53RK	-0.782162	-0.742502	-0.0396604	0.459165	3.67096	3.23522	NA	NA
FAAP20	-0.729611	-0.717206	-0.0124049	0.460404	4.93445	5.99194	NA	NA
PARS2	-0.581885	-0.560808	-0.0210764	0.463307	2.44039	2.04862	NA	NA
NDE1	-0.575761	-0.565175	-0.0105859	0.464171	5.27246	5.63171	NA	NA
KIF20A	-0.676055	-0.663052	-0.0130028	0.465354	5.70998	5.84047	NA	NA
METTL14	-0.765233	-0.73248	-0.0327531	0.466434	4.134	3.87045	NA	NA
TLK2	-0.653824	-0.642147	-0.0116761	0.470037	4.14857	4.40852	NA	NA
NELFCD	-0.663351	-0.647942	-0.015409	0.47399	6.39477	6.54491	NA	NA
NAPG	-0.565141	-0.550082	-0.0150585	0.475125	4.12083	5.01774	NA	NA
MRPS34	-0.559775	-0.544911	-0.014864	0.475409	7.03317	6.24439	NA	NA
NSMCE1	-0.747377	-0.73865	-0.00872673	0.475443	5.57813	5.00038	NA	NA
MFN2	-0.586877	-0.575803	-0.0110745	0.475485	5.79599	5.60443	NA	NA
PAICS	-0.548184	-0.530889	-0.0172944	0.477221	7.04466	6.95171	NA	NA
SGF29	-0.638304	-0.625354	-0.0129504	0.479062	4.2276	2.94971	NA	NA
PGK1	-0.583671	-0.577693	-0.00597757	0.480711	8.14913	8.39878	NA	NA
PPP4R2	-0.75931	-0.744389	-0.0149218	0.480997	4.76393	4.70245	NA	NA
CTPS1	-0.54619	-0.537204	-0.0089859	0.483307	5.89884	6.05951	NA	NA
LARS2	-0.500507	-0.489196	-0.0113108	0.484344	3.6758	3.19434	NA	NA
SEC16A	-0.510689	-0.501742	-0.00894678	0.484357	5.97265	4.99542	NA	NA
PTCD3	-0.540461	-0.535442	-0.00501847	0.486766	5.51179	5.46604	NA	NA
GGT1	-0.55139	-0.548949	-0.0024406	0.488741	3.80233	1.76401	NA	NA
FAM168A	-0.590615	-0.58882	-0.00179442	0.490967	3.97495	4.70304	NA	NA
VPS37A	-0.695839	-0.693108	-0.00273104	0.493075	4.50682	5.12666	NA	NA
RPF1	-0.694294	-0.693386	-0.000908146	0.4942	5.46166	5.49142	NA	NA
A1BG	-0.0173615	-0.0503675	0.033006	NA	3.56903	5.77127	NA	NA
A1CF	-0.0762769	-0.0628198	-0.0134571	NA	0.0143085	0.0143081	NA	NA
A2M	0.0324927	-0.0538641	0.0863568	NA	0.676591	0.192653	NA	NA
A2ML1	0.0684176	0.0308741	0.0375435	NA	0.733021	0.0047851	NA	NA
A3GALT2	-0.196189	-0.150483	-0.0457054	NA	0.00946141	0.00952305	NA	NA
A4GALT	-0.0146522	-0.0997568	0.0851046	NA	1.64435	2.43617	NA	NA
A4GNT	0.0194736	-0.0935516	0.113025	NA	0.0347064	0.141457	NA	NA
AAAS	-0.246406	-0.327362	0.0809562	NA	5.27005	5.235	NA	NA
AACS	-0.0814919	-0.0510462	-0.0304458	NA	4.24247	3.96547	NA	NA
AADAC	0.0579361	-0.0311288	0.0890649	NA	0.121664	0.0329862	NA	NA
AADACL2	-0.0191907	-0.139203	0.120012	NA	0	0.0047851	NA	NA
AADACL3	-0.0134494	-0.087443	0.0739936	NA	0.0622582	0	NA	NA
AADACL4	0.0582536	0.0632372	-0.00498357	NA	0.00633329	0.00952305	NA	NA
AADAT	-0.0581996	0.0441786	-0.102378	NA	1.77008	2.50341	NA	NA
AAGAB	-0.0312652	0.0483138	-0.0795789	NA	5.13134	4.83629	NA	NA
AAK1	-0.130308	-0.149463	0.0191541	NA	3.41386	4.20152	NA	NA
AAMDC	-0.0139315	-0.0602159	0.0462844	NA	5.07359	5.97214	NA	NA
AANAT	-0.110338	-0.135796	0.0254575	NA	0.239597	0.327625	NA	NA
AAR2	0.0585055	0.0181543	0.0403512	NA	4.90716	4.63211	NA	NA
AARD	-0.167859	-0.196179	0.0283198	NA	1.81976	1.47954	NA	NA
AARS1	-2.01058	-2.11893	0.108348	NA	6.55668	6.77738	NA	1
AARS2	-0.495031	-0.422919	-0.0721111	NA	3.30658	3.31222	NA	NA
AARSD1	-0.143028	-0.151201	0.00817287	NA	5.11469	5.48933	NA	NA
AASDH	-0.0240085	-0.0527206	0.0287121	NA	2.78106	2.50208	NA	NA
AASDHPPT	-0.333679	-0.341023	0.00734384	NA	4.61824	4.40737	NA	NA
AASS	0.0540154	0.0682755	-0.0142601	NA	1.01097	2.81883	NA	NA
AATF	-0.922907	-0.850785	-0.0721214	NA	5.59155	5.40638	NA	NA
AATK	-0.142687	-0.263803	0.121116	NA	0.604376	0.923295	NA	NA
ABAT	-0.0178661	-0.101335	0.0834688	NA	1.77071	0.587184	NA	NA
ABCA1	0.0406182	-0.0423761	0.0829942	NA	1.16842	2.13228	NA	NA
ABCA10	-0.0281592	0.0293072	-0.0574664	NA	0.415884	0.49211	NA	NA
ABCA12	-0.0289877	-0.0746076	0.0456199	NA	1.45442	0.0095702	NA	NA
ABCA13	0.038537	-0.0223608	0.0608978	NA	0.420365	0.0891187	NA	NA
ABCA2	-0.0864019	0.00730826	-0.0937101	NA	5.0637	4.78018	NA	NA
ABCA3	0.0153335	-0.0143753	0.0297089	NA	3.62593	1.74436	NA	NA
ABCA4	-0.208519	-0.370508	0.161989	NA	1.05777	0.625762	NA	NA
ABCA5	-0.0599917	-0.0253897	-0.0346021	NA	2.44748	3.35275	NA	NA
ABCA6	-0.0562947	-0.0410324	-0.0152624	NA	0.266163	0.237495	NA	NA
ABCA7	0.096807	0.103851	-0.00704445	NA	3.11645	3.08736	NA	NA
ABCA8	-0.0577458	-0.0381116	-0.0196342	NA	0.252806	1.2511	NA	NA
ABCA9	0.0168536	0.0525111	-0.0356575	NA	0.0371006	0.194615	NA	NA
ABCB1	-0.0625945	-0.110837	0.0482429	NA	0.455894	0.0871585	NA	NA
ABCB10	-0.148518	-0.138732	-0.00978599	NA	3.59452	3.33813	NA	NA
ABCB11	-0.0254922	-0.0522925	0.0268003	NA	0.0142465	0	NA	NA
ABCB4	0.00196432	-0.0200048	0.0219692	NA	0.273363	0.0331693	NA	NA
ABCB5	0.0478802	-0.0177773	0.0656576	NA	0.0237541	0.00952305	NA	NA
ABCB6	0.00204441	-0.00347652	0.00552093	NA	4.62911	4.44344	NA	NA
ABCB7	-0.994239	-0.973158	-0.0210806	NA	4.26186	4.14161	NA	1
ABCB8	0.0414851	0.0877437	-0.0462586	NA	4.66044	4.70854	NA	NA
ABCB9	-0.0225114	-0.157396	0.134885	NA	3.01922	1.96289	NA	NA
ABCC1	-0.0558705	-0.0729542	0.0170836	NA	4.70473	4.18226	NA	NA
ABCC10	-0.0876497	-0.136113	0.0484635	NA	3.59699	3.99137	NA	NA
ABCC11	0.0108409	0.0545756	-0.0437348	NA	1.70729	0.215164	NA	NA
ABCC12	0.0155858	0.0842852	-0.0686995	NA	0.279968	0.0560565	NA	NA
ABCC2	0.0352549	-0.00169205	0.0369469	NA	1.85677	1.04283	NA	NA
ABCC3	-0.0388475	-0.0438308	0.00498329	NA	3.61019	3.02251	NA	NA
ABCC4	0.158288	0.239347	-0.0810593	NA	2.31118	3.04447	NA	NA
ABCC5	-0.013692	-0.000546671	-0.0131453	NA	4.67905	4.1485	NA	NA
ABCC6	-0.269933	-0.163986	-0.105948	NA	1.3795	1.26394	NA	NA
ABCC8	0.017139	0.0698099	-0.0526709	NA	0.277124	0.0635594	NA	NA
ABCC9	-0.0213629	-0.0725826	0.0512197	NA	0.638214	0.77556	NA	NA
ABCD1	-0.0651272	-0.0428056	-0.0223217	NA	3.9566	3.46294	NA	NA
ABCD2	-0.0418833	-0.0556548	0.0137715	NA	0.0826281	0.00952305	NA	NA
ABCD3	-0.14264	-0.182558	0.0399175	NA	4.976	5.09189	NA	NA
ABCD4	-0.127607	-0.0409482	-0.086659	NA	4.33421	4.48512	NA	NA
ABCE1	-1.86951	-2.12642	0.256911	NA	5.83709	5.69393	NA	1
ABCF1	-1.31573	-1.41356	0.0978323	NA	6.54136	6.40581	NA	1
ABCF2	-0.0949148	-0.0515945	-0.0433203	NA	5.53167	4.8765	NA	NA
ABCF3	-0.00763213	0.0420379	-0.04967	NA	5.49041	5.42324	NA	NA
ABCG1	-0.149002	-0.0786041	-0.0703983	NA	2.51844	0.134212	NA	NA
ABCG2	0.0457889	0.0739831	-0.0281942	NA	1.04754	0.866344	NA	NA
ABCG4	0.0213779	0.0579588	-0.0365808	NA	0.195392	0.836655	NA	NA
ABCG5	0.0687781	0.0601392	0.00863889	NA	0.018895	0.0047851	NA	NA
ABCG8	0.00103278	0.00853172	-0.00749894	NA	0.0453055	0.0143081	NA	NA
ABHD1	0.00149315	-0.0405712	0.0420643	NA	0.618207	0.876145	NA	NA
ABHD10	0.00168369	0.0563293	-0.0546456	NA	4.22707	4.85785	NA	NA
ABHD11	-0.238762	-0.252527	0.0137658	NA	5.64664	3.84966	NA	NA
ABHD12	-0.0236102	0.0377168	-0.061327	NA	5.55763	6.151	NA	NA
ABHD12B	-0.0636685	-0.0176724	-0.0459961	NA	0.396639	0.465182	NA	NA
ABHD13	-0.0829733	-0.0402211	-0.0427521	NA	2.38382	2.41513	NA	NA
ABHD14A	-0.0071723	-0.0987985	0.0916262	NA	2.49072	3.35161	NA	NA
ABHD14B	0.0253358	-0.051519	0.0768548	NA	4.52658	5.2693	NA	NA
ABHD15	-0.226483	-0.127982	-0.0985012	NA	2.30328	1.9827	NA	NA
ABHD16A	-0.0410614	0.00546717	-0.0465286	NA	5.15751	4.83272	NA	NA
ABHD16B	0.00508845	-0.0251037	0.0301922	NA	0.28675	0.488014	NA	NA
ABHD17A	-0.448245	-0.40906	-0.0391843	NA	4.75044	4.93039	NA	NA
ABHD17B	0.0021777	0.0200361	-0.0178584	NA	3.54121	3.31385	NA	NA
ABHD17C	0.111398	0.107121	0.00427656	NA	3.60109	2.43473	NA	NA
ABHD18	0.0835821	0.0434882	0.0400939	NA	2.72583	2.14224	NA	NA
ABHD2	0.0177579	0.00332616	0.0144318	NA	3.78	3.93679	NA	NA
ABHD3	-0.0397754	-0.116314	0.0765388	NA	3.87331	3.25456	NA	NA
ABHD4	0.0471475	0.0841854	-0.0370379	NA	3.69415	3.87986	NA	NA
ABHD5	0.0909922	0.106583	-0.015591	NA	3.85868	3.24254	NA	NA
ABHD6	0.0179294	-0.0750057	0.0929351	NA	2.03503	2.30841	NA	NA
ABHD8	-0.0124533	0.0817855	-0.0942388	NA	2.86695	2.8868	NA	NA
ABI1	-0.0442968	0.0359723	-0.0802691	NA	4.65045	4.16366	NA	NA
ABI2	-0.000266257	9.88637e-05	-0.000365121	NA	4.65805	5.57773	NA	NA
ABI3	-0.00420205	-0.0668512	0.0626492	NA	0.0357507	0.121038	NA	NA
ABI3BP	-0.033989	0.0445276	-0.0785166	NA	1.94909	6.92135	NA	NA
ABITRAM	-0.0561416	-0.0462673	-0.00987428	NA	3.56037	3.66209	NA	NA
ABL1	-0.0426946	0.0167015	-0.0593961	NA	4.78317	4.73295	NA	NA
ABL2	0.0680354	0.104396	-0.0363608	NA	3.62454	3.90779	NA	NA
ABLIM1	0.0737308	-0.0615004	0.135231	NA	4.54982	1.26347	NA	NA
ABLIM2	0.012524	0.0576505	-0.0451265	NA	1.98996	0.125449	NA	NA
ABLIM3	-0.012145	-0.0439448	0.0317998	NA	2.47134	3.27855	NA	NA
ABR	-0.00108987	0.0817767	-0.0828666	NA	4.31944	4.8254	NA	NA
ABRA	0.0482257	0.00757925	0.0406465	NA	0.0220518	0.0190461	NA	NA
ABRACL	0.00715185	0.0580437	-0.0508918	NA	6.15647	4.4688	NA	NA
ABRAXAS1	-0.274787	-0.251615	-0.0231723	NA	2.23746	2.78583	NA	NA
ABRAXAS2	0.14899	-0.000501548	0.149491	NA	3.35434	3.35805	NA	NA
ABT1	-0.86925	-0.954046	0.0847962	NA	3.94529	3.90834	NA	NA
ABTB1	0.110565	0.13889	-0.028325	NA	2.7938	4.10418	NA	NA
ABTB2	0.0305773	0.0525584	-0.0219811	NA	3.44698	1.3321	NA	NA
ACAA1	0.0665228	0.0973289	-0.0308061	NA	5.84266	4.88774	NA	NA
ACAA2	0.0249985	0.0190736	0.00592493	NA	5.30332	5.58775	NA	NA
ACACA	-0.387218	-0.43298	0.0457618	NA	4.87271	4.81875	NA	NA
ACACB	-0.0903931	-0.140498	0.0501046	NA	1.99438	1.21895	NA	NA
ACAD10	-0.0696918	-0.021926	-0.0477658	NA	3.52389	3.55047	NA	NA
ACAD11	0.0317141	0.0429504	-0.0112363	NA	2.88262	3.97838	NA	NA
ACAD8	0.0274966	0.0493465	-0.0218498	NA	4.34505	4.00654	NA	NA
ACAD9	-0.289276	-0.186026	-0.103249	NA	4.795	4.63258	NA	NA
ACADL	0.0208201	-0.125989	0.146809	NA	0.498094	0.278749	NA	NA
ACADM	-0.0210898	-0.0170622	-0.00402758	NA	5.40852	5.24589	NA	NA
ACADS	-0.0726502	-0.116925	0.0442743	NA	1.77376	2.87651	NA	NA
ACADSB	-0.0529189	-0.0852688	0.03235	NA	2.00413	2.25534	NA	NA
ACADVL	-0.0171883	-0.0434663	0.026278	NA	7.66712	8.03467	NA	NA
ACAN	-0.00367238	-0.00800856	0.00433618	NA	0.128947	0.889812	NA	NA
ACAP1	-0.0178674	-0.0866956	0.0688281	NA	1.15736	2.58413	NA	NA
ACAP2	-0.131403	-0.0500618	-0.0813417	NA	3.84031	3.82425	NA	NA
ACAP3	-0.160931	-0.148305	-0.0126267	NA	4.82283	4.69581	NA	NA
ACAT1	-0.0421881	0.0284413	-0.0706294	NA	5.84149	6.50454	NA	NA
ACAT2	0.055273	-0.022539	0.077812	NA	5.38823	5.78594	NA	NA
ACBD3	-0.0806432	0.0208141	-0.101457	NA	5.18976	5.48899	NA	NA
ACBD4	-0.0374448	-0.118128	0.0806828	NA	2.29936	2.81075	NA	NA
ACBD5	0.0582013	0.0761593	-0.017958	NA	4.28884	3.4302	NA	NA
ACBD6	0.00452173	0.0685937	-0.0640719	NA	5.93014	5.23921	NA	NA
ACBD7	-0.00496459	0.113321	-0.118285	NA	2.2649	2.55031	NA	NA
ACCS	0.0127561	0.0475942	-0.0348381	NA	2.58482	2.71309	NA	NA
ACCSL	0.0450288	-0.0331941	0.0782229	NA	0	0.00952305	NA	NA
ACD	-0.227525	-0.176372	-0.0511532	NA	4.60178	4.35416	NA	NA
ACE	-0.0990223	-0.135496	0.0364736	NA	0.886239	0.577663	NA	NA
ACE2	0.133621	0.0854392	0.0481821	NA	0.481994	0.0376779	NA	NA
ACER1	-0.0438804	-0.0269478	-0.0169326	NA	0.0884473	0	NA	NA
ACER2	0.0588509	0.0357081	0.0231428	NA	1.10242	0.699062	NA	NA
ACER3	0.115029	0.0787723	0.0362568	NA	3.43904	3.28094	NA	NA
ACHE	-0.152982	-0.145673	-0.00730908	NA	0.749101	1.28814	NA	NA
ACIN1	-0.519077	-0.733914	0.214836	NA	6.60246	6.43155	NA	NA
ACKR1	-0.0524375	0.0182049	-0.0706425	NA	0.0947553	0.268568	NA	NA
ACKR2	0.0905186	-0.0145916	0.10511	NA	1.60461	0.101492	NA	NA
ACKR3	0.061741	-0.00253117	0.0642722	NA	1.22539	2.44436	NA	NA
ACKR4	-0.153744	-0.164508	0.0107643	NA	0.166054	0.475692	NA	NA
ACMSD	0.056497	0.11145	-0.0549529	NA	0.0646881	0.0592847	NA	NA
ACO1	0.02084	-0.0687809	0.0896209	NA	3.72181	4.41206	NA	NA
ACO2	-1.13707	-1.28207	0.145007	NA	6.23722	5.8702	NA	1
ACOD1	0.0646625	-0.0466219	0.111284	NA	0.0908525	0.0047851	NA	NA
ACOT1	0.043287	0.0930996	-0.0498126	NA	3.27892	1.79503	NA	NA
ACOT11	-0.0767111	-0.0787669	0.0020558	NA	0.955883	0.292856	NA	NA
ACOT12	-0.195008	-0.284437	0.0894292	NA	0.0431584	0.107844	NA	NA
ACOT13	-0.0459901	-0.0376624	-0.00832766	NA	4.28194	4.24329	NA	NA
ACOT2	-0.0021363	0.0536403	-0.0557766	NA	4.70492	4.84554	NA	NA
ACOT4	0.0329627	0.0359435	-0.00298082	NA	2.00493	0.956304	NA	NA
ACOT6	-0.00453705	-0.0404586	0.0359216	NA	0.367225	0.0458345	NA	NA
ACOT7	0.0151165	0.0413154	-0.0261989	NA	6.02435	6.1901	NA	NA
ACOT8	0.135138	0.0706965	0.0644411	NA	4.59303	5.21552	NA	NA
ACOT9	0.112185	0.0546717	0.057513	NA	4.65387	6.00955	NA	NA
ACOX1	-0.155359	-0.139386	-0.0159731	NA	4.06811	4.13094	NA	NA
ACOX2	0.022336	-0.183256	0.205592	NA	1.42866	0.93181	NA	NA
ACOX3	0.0536054	0.0540999	-0.00049447	NA	3.50824	3.44979	NA	NA
ACOXL	-0.12678	-0.162667	0.0358869	NA	0.123623	0.0549717	NA	NA
ACP1	0.0842375	0.0775903	0.00664715	NA	6.74257	6.87251	NA	NA
ACP2	-0.000632157	0.0186054	-0.0192375	NA	4.99991	4.11256	NA	NA
ACP3	0.0461492	0.0699381	-0.023789	NA	1.04271	0.0095702	NA	NA
ACP4	0.078321	0.0852993	-0.00697824	NA	0.00782104	0.0640226	NA	NA
ACP5	-0.0106818	-0.0179789	0.00729714	NA	0.486044	2.16232	NA	NA
ACP6	0.0400234	-0.0401307	0.0801541	NA	3.26392	2.3229	NA	NA
ACP7	-0.0383153	-0.0901046	0.0517894	NA	0.582592	0.343139	NA	NA
ACR	-0.15688	-0.110313	-0.046567	NA	0.0842624	0.0883253	NA	NA
ACRBP	-0.0290526	-0.0276066	-0.00144599	NA	0.517086	0.443506	NA	NA
ACRV1	0.0948991	0.0916129	0.00328618	NA	0.242626	0.186507	NA	NA
ACSBG1	0.0544256	0.0326348	0.0217908	NA	0.799438	0.0924228	NA	NA
ACSBG2	-0.0258134	-0.023796	-0.00201747	NA	0.285231	0.231356	NA	NA
ACSF2	-0.135381	-0.14275	0.00736956	NA	4.0109	4.53134	NA	NA
ACSF3	0.143509	0.0995131	0.0439956	NA	3.14808	3.21117	NA	NA
ACSL1	-0.0788403	-0.037065	-0.0417752	NA	5.74364	3.68812	NA	NA
ACSL3	-0.2199	-0.627656	0.407756	NA	6.25456	6.14209	NA	NA
ACSL4	-0.147185	-0.0744481	-0.0727365	NA	2.88582	4.88631	NA	NA
ACSL5	0.0873954	-0.00787557	0.095271	NA	2.0592	0.617075	NA	NA
ACSL6	-0.0248786	0.0263922	-0.0512708	NA	0.235838	0.464289	NA	NA
ACSM1	0.0194753	-0.0322871	0.0517623	NA	0.246756	0.188532	NA	NA
ACSM2A	0.0857178	0.0196103	0.0661075	NA	0	0.0234631	NA	NA
ACSM3	-0.0465228	-0.0787115	0.0321888	NA	1.5962	1.01631	NA	NA
ACSM4	0.0326954	0.0307241	0.00197133	NA	0.00319007	0.0188612	NA	NA
ACSM5	0.0175548	-0.0278892	0.045444	NA	0.0674333	1.4193	NA	NA
ACSM6	0.0154901	0.00405676	0.0114334	NA	0.0980671	0.0597096	NA	NA
ACSS1	0.092674	0.0331793	0.0594948	NA	1.5002	1.75269	NA	NA
ACSS2	0.105034	0.17557	-0.0705355	NA	4.96046	4.67814	NA	NA
ACSS3	-0.0222962	-0.0324075	0.0101113	NA	1.26845	0.748877	NA	NA
ACTA1	-0.12362	-0.103776	-0.0198438	NA	0.476742	0.327128	NA	NA
ACTA2	-0.000794555	-0.0169469	0.0161523	NA	2.6132	6.66847	NA	NA
ACTBL2	0.0764798	0.0988802	-0.0224004	NA	0.389521	0.266263	NA	NA
ACTC1	-0.0593	0.0903475	-0.149647	NA	0.270101	0.985422	NA	NA
ACTG1	-0.708988	-0.768192	0.0592044	NA	10.3498	11.8692	NA	NA
ACTG2	0.0409592	0.0473692	-0.00641007	NA	0.922373	3.81278	NA	NA
ACTL10	0.0839614	0.0687835	0.0151779	NA	NA	NA	NA	NA
ACTL6A	-1.65986	-1.75751	0.0976568	NA	6.54647	6.55316	NA	1
ACTL6B	0.0472123	0.0102084	0.0370039	NA	0.0233322	0.0370104	NA	NA
ACTL7A	-0.0587015	-0.102633	0.0439311	NA	0.015615	0.0142148	NA	NA
ACTL7B	-0.0235281	0.0465855	-0.0701135	NA	0.0047851	0.00952305	NA	NA
ACTL8	-0.0255621	0.00731133	-0.0328735	NA	0.983618	0.0600493	NA	NA
ACTL9	0.0239667	-0.00718816	0.0311549	NA	0	0	NA	NA
ACTN1	-0.139305	-0.140734	0.001429	NA	6.69948	8.06273	NA	NA
ACTN2	-0.0391713	-0.026969	-0.0122023	NA	0.863136	0.296128	NA	NA
ACTN4	-0.0950937	-0.0783342	-0.0167594	NA	7.78155	8.83838	NA	NA
ACTR10	-1.14938	-1.07968	-0.0697002	NA	5.18949	5.21783	NA	1
ACTR1A	-0.62563	-1.24496	0.61933	NA	5.51584	5.72831	NA	NA
ACTR1B	-0.328754	-0.302844	-0.0259097	NA	5.02506	5.19207	NA	NA
ACTR2	-1.0333	-1.43129	0.397996	NA	7.16591	8.17443	NA	1
ACTR3	-0.277779	-0.515216	0.237437	NA	7.51977	7.94265	NA	NA
ACTR3B	0.0218952	-0.0258253	0.0477205	NA	3.59649	3.27507	NA	NA
ACTR5	-0.255932	-0.174646	-0.0812861	NA	3.17006	2.81231	NA	NA
ACTR6	-0.733307	-0.780054	0.0467476	NA	4.98336	4.42129	NA	NA
ACTRT1	0.041053	0.0456365	-0.00458356	NA	0.00782104	0	NA	NA
ACTRT2	0.0229797	0.0244442	-0.00146453	NA	0.00159503	0	NA	NA
ACTRT3	-0.0687351	-0.0503597	-0.0183754	NA	0.900432	1.10132	NA	NA
ACVR1	-0.0189501	0.0223301	-0.0412802	NA	3.45354	3.92324	NA	NA
ACVR1B	-0.0483293	-0.111577	0.063248	NA	3.4836	2.68142	NA	NA
ACVR1C	-0.00988832	0.0169758	-0.0268641	NA	0.15135	0.22991	NA	NA
ACVR2A	-0.083409	0.00664598	-0.090055	NA	1.9293	2.14392	NA	NA
ACVR2B	0.0841522	0.0502729	0.0338793	NA	1.37513	1.24162	NA	NA
ACVRL1	-0.0233054	-0.0477194	0.0244139	NA	0.0662924	0.15824	NA	NA
ACY1	0.0277811	-0.0358164	0.0635976	NA	5.02499	4.51226	NA	NA
ACY3	-0.0806928	0.0225858	-0.103279	NA	0.445486	0.276211	NA	NA
ACYP1	-0.00911358	0.0167848	-0.0258984	NA	4.64957	5.62816	NA	NA
ACYP2	0.0323376	0.0394229	-0.00708535	NA	3.31619	3.87532	NA	NA
ADA	-0.0639098	-0.0195955	-0.0443143	NA	2.61556	4.55265	NA	NA
ADA2	0.062269	-0.000923068	0.0631921	NA	0.259391	0.124288	NA	NA
ADAD1	0.040052	0.0851891	-0.0451371	NA	0	0	NA	NA
ADAD2	-0.0776243	-0.0328474	-0.044777	NA	0.0155269	0.0047851	NA	NA
ADAL	-0.0978918	-0.0974566	-0.000435153	NA	3.00171	2.87429	NA	NA
ADAM10	-0.0251738	-0.0274718	0.00229792	NA	6.12306	6.14435	NA	NA
ADAM11	-0.257527	-0.346793	0.0892665	NA	0.837236	1.35322	NA	NA
ADAM12	-0.0333358	0.00305023	-0.036386	NA	1.67252	3.35787	NA	NA
ADAM15	-0.029651	-0.00665661	-0.0229944	NA	6.71455	5.25586	NA	NA
ADAM17	-0.0438613	-0.134322	0.0904611	NA	4.29508	4.67179	NA	NA
ADAM18	0.188561	0.182433	0.00612787	NA	0.00159503	0.108232	NA	NA
ADAM19	0.0657475	0.078453	-0.0127055	NA	1.64611	3.90051	NA	NA
ADAM2	-0.00633269	-0.0909323	0.0845996	NA	0.00317435	0.103447	NA	NA
ADAM20	0.122925	0.0839758	0.0389493	NA	0.0347338	0.0285229	NA	NA
ADAM21	0.0328177	0.136676	-0.103859	NA	0.363206	0.621126	NA	NA
ADAM22	0.00446809	0.0187539	-0.0142858	NA	1.07518	0.972053	NA	NA
ADAM23	-0.0479976	-0.0996032	0.0516057	NA	0.62415	2.21766	NA	NA
ADAM28	0.108844	0.0466684	0.0621753	NA	0.311869	0.162539	NA	NA
ADAM29	0.0596615	-0.0303656	0.0900271	NA	0.00638013	0.0047851	NA	NA
ADAM30	-0.146561	-0.104617	-0.0419443	NA	0.0111338	0.00952305	NA	NA
ADAM32	-0.000426221	-0.0745606	0.0741344	NA	0.534768	0.776053	NA	NA
ADAM33	-0.0495849	-0.0901687	0.0405838	NA	0.0359994	1.18512	NA	NA
ADAM7	0.0289808	0.116229	-0.087248	NA	0	0.0142148	NA	NA
ADAM8	0.168158	0.190928	-0.0227699	NA	1.17735	1.14601	NA	NA
ADAM9	0.0423039	0.0173075	0.0249965	NA	5.95253	7.76638	NA	NA
ADAMDEC1	0.105946	0.0867629	0.0191828	NA	0.00319007	0.0234631	NA	NA
ADAMTS1	-0.0887706	-0.0253768	-0.0633938	NA	2.31775	5.31555	NA	NA
ADAMTS10	-0.093355	-0.0248437	-0.0685113	NA	0.575143	2.76882	NA	NA
ADAMTS12	0.0530346	0.0821327	-0.029098	NA	1.60097	3.64489	NA	NA
ADAMTS13	0.00253156	-0.0716214	0.0741529	NA	1.19928	1.44572	NA	NA
ADAMTS14	0.004228	0.0480925	-0.0438645	NA	0.468528	1.19422	NA	NA
ADAMTS15	0.0400024	0.0493715	-0.00936909	NA	0.949654	2.15496	NA	NA
ADAMTS16	0.113074	0.159742	-0.0466679	NA	0.298839	1.10987	NA	NA
ADAMTS17	0.00783295	0.000401004	0.00743194	NA	1.37882	0.258801	NA	NA
ADAMTS18	0.0460542	-0.000785617	0.0468398	NA	0.0467936	0.0047851	NA	NA
ADAMTS19	0.094632	0.0517396	0.0428924	NA	0.538482	0.0377224	NA	NA
ADAMTS2	0.0223959	0.150262	-0.127866	NA	1.20647	4.43502	NA	NA
ADAMTS20	-0.0959469	-0.152202	0.0562553	NA	0.0443929	0.0143081	NA	NA
ADAMTS3	-0.114792	-0.188096	0.0733034	NA	0.791482	0.422287	NA	NA
ADAMTS4	-0.0992117	-0.0744587	-0.024753	NA	0.709066	1.59855	NA	NA
ADAMTS5	0.036323	-0.0234062	0.0597292	NA	0.462047	2.54623	NA	NA
ADAMTS6	-0.0221542	0.0163564	-0.0385106	NA	0.782172	3.70452	NA	NA
ADAMTS7	-0.178603	-0.150289	-0.0283142	NA	0.88695	2.62853	NA	NA
ADAMTS8	0.0135503	0.050168	-0.0366177	NA	0.216359	0.04206	NA	NA
ADAMTS9	0.00239969	0.024741	-0.0223413	NA	1.38413	1.18926	NA	NA
ADAMTSL1	0.0580791	0.0405475	0.0175317	NA	0.450646	2.47973	NA	NA
ADAMTSL2	0.00784411	-0.00424279	0.0120869	NA	0.00792832	0.0189999	NA	NA
ADAMTSL3	0.11103	0.131393	-0.0203625	NA	0.28674	0.370902	NA	NA
ADAMTSL4	-0.273366	-0.391567	0.118201	NA	2.49798	3.41784	NA	NA
ADAMTSL5	-0.145541	-0.147088	0.00154656	NA	1.25898	2.92637	NA	NA
ADAP1	0.0533416	0.0792865	-0.0259449	NA	2.4659	1.69831	NA	NA
ADAP2	-0.104713	-0.138881	0.034168	NA	0.310298	0.572614	NA	NA
ADAR	-0.504776	-0.678692	0.173916	NA	6.72429	5.59226	NA	NA
ADARB1	0.00472573	-0.0164312	0.0211569	NA	2.73958	4.44641	NA	NA
ADARB2	0.0303267	0.0523706	-0.0220439	NA	0.0547436	0.0237378	NA	NA
ADAT1	-0.11544	-0.0753051	-0.0401348	NA	4.71886	4.40964	NA	NA
ADAT2	-0.209977	-0.317525	0.107548	NA	3.00619	2.82886	NA	NA
ADAT3	-0.388825	-0.481336	0.0925115	NA	2.58497	1.73763	NA	NA
ADCK1	-0.0244226	0.0293068	-0.0537294	NA	2.78641	2.15799	NA	NA
ADCK2	-0.0889707	0.0364235	-0.125394	NA	4.4853	3.73259	NA	NA
ADCK5	-0.0285277	-0.0968641	0.0683364	NA	3.36165	3.09292	NA	NA
ADCY1	0.0891923	0.122006	-0.0328138	NA	1.32502	0.988576	NA	NA
ADCY10	0.0526252	0.0210157	0.0316094	NA	0.155978	0.0421071	NA	NA
ADCY2	0.0905203	0.0814574	0.00906283	NA	0.684411	0.0501866	NA	NA
ADCY3	-0.113409	-0.123995	0.010586	NA	4.8748	4.90636	NA	NA
ADCY4	-0.186261	-0.0421871	-0.144074	NA	0.182229	0.0095702	NA	NA
ADCY5	-0.0459181	-0.00577341	-0.0401446	NA	0.846254	0.532198	NA	NA
ADCY6	-0.0854375	-0.0693507	-0.0160868	NA	4.97161	3.80223	NA	NA
ADCY7	0.0303235	-0.00308658	0.0334101	NA	2.03108	2.85748	NA	NA
ADCY8	-0.063795	-0.084389	0.020594	NA	0.263103	0.161809	NA	NA
ADCY9	0.0484725	-0.0201664	0.0686389	NA	2.68355	3.4147	NA	NA
ADCYAP1	0.0568633	0.105073	-0.0482101	NA	0.308768	1.06784	NA	NA
ADCYAP1R1	-0.012898	0.0105969	-0.0234949	NA	0.0225988	0.0687144	NA	NA
ADD1	0.0171889	0.0361679	-0.0189789	NA	5.92233	6.55741	NA	NA
ADD2	0.0391709	0.00459159	0.0345793	NA	1.55067	0.81573	NA	NA
ADD3	-0.00658969	-0.0205409	0.0139512	NA	3.0589	4.56328	NA	NA
ADGRA1	0.0396687	0.00478018	0.0348885	NA	0.00319007	0	NA	NA
ADGRA2	0.0961528	0.0999129	-0.00376013	NA	0.876766	4.51208	NA	NA
ADGRA3	-0.0911863	-0.0708196	-0.0203667	NA	3.49295	3.80607	NA	NA
ADGRB1	-0.0474199	-0.00813973	-0.0392802	NA	0.521309	0.938718	NA	NA
ADGRB2	-0.0708979	-0.0869436	0.0160458	NA	3.3879	2.83132	NA	NA
ADGRB3	-0.0116385	0.0262625	-0.0379011	NA	0.0321865	0.282452	NA	NA
ADGRD1	-0.0290559	-0.0885496	0.0594938	NA	0.127138	0.0513981	NA	NA
ADGRE1	-0.0467132	-0.0125534	-0.0341597	NA	0.0868372	1.37297	NA	NA
ADGRE2	-0.127898	-0.169768	0.0418698	NA	1.35055	0.0677964	NA	NA
ADGRE3	0.0791039	-0.0394647	0.118569	NA	0.0108456	0	NA	NA
ADGRE5	0.047442	0.0930655	-0.0456235	NA	4.00529	4.51264	NA	NA
ADGRF1	0.0255753	0.0241317	0.00144364	NA	1.46709	0.716021	NA	NA
ADGRF3	-0.0151891	-0.0519294	0.0367403	NA	0.283482	0.41732	NA	NA
ADGRF4	0.0127352	0.0451517	-0.0324165	NA	0.748061	0.416506	NA	NA
ADGRF5	-0.151147	-0.145336	-0.00581117	NA	1.00357	0.851317	NA	NA
ADGRG1	-0.106201	-0.105512	-0.000688218	NA	5.54305	3.23457	NA	NA
ADGRG2	0.0708106	0.0859687	-0.0151582	NA	0.58337	0.839542	NA	NA
ADGRG3	-0.145823	-0.197832	0.0520091	NA	0.149773	0.00952305	NA	NA
ADGRG4	0.00751219	0.0787194	-0.0712072	NA	0.00792832	0.0047851	NA	NA
ADGRG5	-0.0754119	-0.139615	0.0642035	NA	0.0483278	0.0592847	NA	NA
ADGRG6	0.0724927	0.118852	-0.0463588	NA	3.27488	2.16841	NA	NA
ADGRG7	-0.012345	-0.0500333	0.0376883	NA	0.00794373	0.0378611	NA	NA
ADGRL1	0.0112634	0.026241	-0.0149776	NA	4.07913	3.99824	NA	NA
ADGRL2	0.00551032	-0.0369565	0.0424668	NA	3.29453	5.0926	NA	NA
ADGRL3	-0.065901	-0.024401	-0.0415	NA	0.649852	1.73441	NA	NA
ADGRL4	0.0639149	0.080878	-0.0169631	NA	0.00797516	0.152654	NA	NA
ADGRV1	0.101828	0.0808529	0.020975	NA	1.33921	1.4014	NA	NA
ADH1A	0.0258257	0.00369986	0.0221259	NA	0.0217268	0	NA	NA
ADH1B	-0.0396295	-0.0109931	-0.0286364	NA	0.0123368	0.257999	NA	NA
ADH4	0.0180051	0.0481315	-0.0301264	NA	0.0294293	0	NA	NA
ADH5	-0.309669	-0.345547	0.0358781	NA	6.6692	7.26446	NA	NA
ADH6	0.0297961	0.00413792	0.0256582	NA	0.27961	0.253818	NA	NA
ADH7	0.0161186	0.0556521	-0.0395335	NA	0.0282049	0	NA	NA
ADHFE1	-0.160027	-0.237714	0.077687	NA	1.1243	0.973682	NA	NA
ADI1	0.00525878	0.0419565	-0.0366978	NA	5.41702	5.2312	NA	NA
ADIG	0.0265515	0.0142186	0.0123328	NA	0.0210038	0	NA	NA
ADIPOQ	0.0606731	-0.0236974	0.0843705	NA	0.0780033	0	NA	NA
ADIPOR1	-0.0737662	-0.0296691	-0.0440971	NA	6.43802	6.24835	NA	NA
ADIPOR2	0.0394983	-0.0166204	0.0561187	NA	5.3652	4.79401	NA	NA
ADIRF	-0.0366563	-0.165473	0.128817	NA	4.83592	2.678	NA	NA
ADK	-0.139761	-0.150694	0.0109329	NA	5.79275	5.68536	NA	NA
ADM	0.0475255	0.0884878	-0.0409624	NA	3.4498	7.059	NA	NA
ADM2	0.0530892	0.0532221	-0.000132951	NA	2.29287	2.84905	NA	NA
ADM5	-0.0792145	-0.118709	0.0394942	NA	1.02495	1.29286	NA	NA
ADNP	-0.224405	-0.18219	-0.0422153	NA	5.69107	5.55912	NA	NA
ADNP2	-0.0591935	-0.0858651	0.0266716	NA	3.76494	3.21539	NA	NA
ADO	-0.0909232	-0.176128	0.0852044	NA	3.74839	3.13095	NA	NA
ADORA1	-0.105891	-0.023089	-0.0828023	NA	2.95045	0.853935	NA	NA
ADORA2A	-0.146502	-0.0899778	-0.0565245	NA	3.30128	2.80161	NA	NA
ADORA2B	0.0640794	-0.0105481	0.0746275	NA	2.60654	5.32502	NA	NA
ADPGK	-0.0305998	-0.0258393	-0.00476047	NA	4.86414	4.57473	NA	NA
ADPRH	-0.0273614	0.00647888	-0.0338403	NA	0.666246	1.00737	NA	NA
ADPRHL1	-0.114708	-0.0503867	-0.0643218	NA	2.23236	2.74368	NA	NA
ADPRM	0.0491946	-0.0558083	0.105003	NA	2.43902	3.0868	NA	NA
ADPRS	-0.18416	-0.149693	-0.034467	NA	5.03787	4.93887	NA	NA
ADRA1A	0.150274	0.140403	0.00987065	NA	0.0063487	0	NA	NA
ADRA1B	-0.00192201	0.0116362	-0.0135582	NA	0.397737	1.0461	NA	NA
ADRA1D	0.0657278	0.0736312	-0.00790342	NA	0.183082	1.07871	NA	NA
ADRA2A	-0.0602307	-0.0580575	-0.00217321	NA	0.615773	0.438345	NA	NA
ADRA2B	-0.12466	-0.0287443	-0.0959162	NA	0.546024	0.109076	NA	NA
ADRA2C	0.00709494	0.134898	-0.127803	NA	1.20262	1.18773	NA	NA
ADRB1	0.0228967	0.0275184	-0.00462173	NA	0.597481	0.126171	NA	NA
ADRB2	0.00318059	0.0170175	-0.0138369	NA	0.84911	1.273	NA	NA
ADRB3	0.00939215	0.00676218	0.00262997	NA	0.00794373	0.0328065	NA	NA
ADRM1	-0.263024	-0.302196	0.0391726	NA	7.04847	6.94708	NA	NA
ADSL	-0.877614	-0.827034	-0.0505796	NA	5.96059	6.15483	NA	NA
ADSS1	-0.0842512	-0.0519591	-0.0322921	NA	2.35583	2.75404	NA	NA
ADTRP	0.00188387	0.0740711	-0.0721872	NA	1.25696	1.07673	NA	NA
AEBP1	-0.0902946	-0.0499827	-0.0403118	NA	0.873405	1.9363	NA	NA
AEBP2	-0.0248368	-0.0809677	0.056131	NA	3.6084	3.81844	NA	NA
AEN	0.020222	-0.0666658	0.0868878	NA	4.01559	3.70951	NA	NA
AFAP1	0.0974347	0.172908	-0.0754736	NA	3.68903	4.80468	NA	NA
AFAP1L1	-0.0991791	0.00557899	-0.104758	NA	1.67557	2.55524	NA	NA
AFAP1L2	-0.0485908	-0.0802271	0.0316363	NA	1.47789	1.01271	NA	NA
AFDN	-0.0269202	-0.0613321	0.0344119	NA	5.56752	3.26868	NA	NA
AFF1	0.0420668	0.0839204	-0.0418536	NA	2.99634	2.91832	NA	NA
AFF2	0.0478954	0.101974	-0.0540782	NA	0.591754	0.853311	NA	NA
AFF3	-0.0505444	-0.0209131	-0.0296314	NA	1.05179	1.64212	NA	NA
AFF4	-0.0370588	0.00677924	-0.0438381	NA	4.34211	4.94203	NA	NA
AFG1L	0.106185	0.0348734	0.0713115	NA	1.68318	1.38984	NA	NA
AFG3L2	-1.02564	-0.980053	-0.0455868	NA	5.81141	5.67994	NA	1
AFM	0.0771311	0.173965	-0.0968337	NA	0	0.00952305	NA	NA
AFMID	-0.0459507	-0.113155	0.0672045	NA	4.79635	5.04304	NA	NA
AFP	-0.0152691	-0.0840894	0.0688203	NA	0.460594	0.836112	NA	NA
AFTPH	0.0348257	-0.144697	0.179523	NA	4.33655	3.93834	NA	NA
AGA	0.0294442	0.0249968	0.00444737	NA	4.12224	4.13653	NA	NA
AGAP1	-0.0437695	0.0656897	-0.109459	NA	4.16034	3.82228	NA	NA
AGAP2	-0.232277	-0.511847	0.27957	NA	0.809334	1.18827	NA	NA
AGAP3	-0.0367858	0.0474036	-0.0841894	NA	5.48787	5.72057	NA	NA
AGAP6	-0.864189	-1.06968	0.205487	NA	3.76027	3.51432	NA	NA
AGBL1	0.0554261	0.0283502	0.0270759	NA	0.0288858	0	NA	NA
AGBL2	-0.0580177	-0.0616265	0.00360885	NA	0.905596	1.27408	NA	NA
AGBL3	-0.149119	-0.118479	-0.0306402	NA	1.09627	1.1914	NA	NA
AGBL4	-0.0749222	-0.0156286	-0.0592936	NA	0.11934	0.091669	NA	NA
AGBL5	-0.00859859	-0.0632251	0.0546265	NA	3.99974	5.11952	NA	NA
AGER	0.131816	0.120827	0.0109883	NA	1.81964	2.40187	NA	NA
AGFG1	-0.0604876	0.019653	-0.0801406	NA	5.94935	5.33758	NA	NA
AGFG2	-0.0475664	-0.0362428	-0.0113235	NA	3.18927	2.8562	NA	NA
AGGF1	0.0644259	0.157061	-0.0926349	NA	3.67547	3.46674	NA	NA
AGK	0.0166091	0.00312552	0.0134836	NA	4.9844	4.90908	NA	NA
AGL	-0.0944381	-0.0989975	0.00455939	NA	2.85794	2.56726	NA	NA
AGMAT	0.07053	-0.0469384	0.117468	NA	0.858768	0.702141	NA	NA
AGMO	0.0503861	-0.0208296	0.0712156	NA	0.12889	0.0095702	NA	NA
AGO1	-0.132451	-0.205892	0.073441	NA	3.27544	3.224	NA	NA
AGO2	-0.0227355	-0.0314035	0.00866798	NA	3.78901	3.77097	NA	NA
AGO3	-0.0774402	-0.105552	0.0281121	NA	2.84316	3.33368	NA	NA
AGO4	-0.0571289	-0.0463679	-0.010761	NA	2.98617	3.33001	NA	NA
AGPAT1	-0.00500456	-0.0654449	0.0604403	NA	5.27766	6.23426	NA	NA
AGPAT2	-0.121671	-0.0807922	-0.0408787	NA	5.4896	5.27039	NA	NA
AGPAT3	-3.95047e-05	0.046302	-0.0463415	NA	4.95656	4.71733	NA	NA
AGPAT4	-0.00676634	0.0344233	-0.0411897	NA	1.61478	1.90674	NA	NA
AGPAT5	0.0531694	0.0314258	0.0217437	NA	4.34869	4.52342	NA	NA
AGPS	-0.0799441	-0.0566203	-0.0233238	NA	3.33367	4.94991	NA	NA
AGR2	-0.0630535	-0.0366503	-0.0264032	NA	4.51452	0.855665	NA	NA
AGR3	-0.0879598	-0.101165	0.0132051	NA	0.108742	0	NA	NA
AGRN	-0.148633	-0.114789	-0.0338438	NA	6.51486	6.63839	NA	NA
AGRP	-0.112797	-0.202004	0.0892068	NA	0	0	NA	NA
AGT	-0.0607919	-0.094573	0.0337812	NA	0.432745	0.761534	NA	NA
AGTPBP1	0.124473	0.0446261	0.0798474	NA	2.8006	2.98721	NA	NA
AGTR1	0.0368491	-0.0754297	0.112279	NA	0.281576	3.10619	NA	NA
AGTR2	-0.0044795	-0.0284909	0.0240114	NA	0.0047851	0	NA	NA
AGTRAP	0.0118737	0.0343373	-0.0224636	NA	5.25869	5.24144	NA	NA
AGXT	-0.0148716	-0.026428	0.0115565	NA	0.619297	0.0047851	NA	NA
AGXT2	0.12458	0.105875	0.0187055	NA	0.0063487	0	NA	NA
AHCTF1	-1.29824	-1.18848	-0.109765	NA	4.82186	4.77033	NA	1
AHCYL1	-0.504219	-0.568376	0.0641569	NA	6.29488	6.15431	NA	NA
AHCYL2	-0.125291	-0.0252003	-0.100091	NA	2.84837	2.92974	NA	NA
AHDC1	-0.0240187	-0.0286797	0.00466105	NA	3.71011	3.68101	NA	NA
AHI1	-0.079956	-0.0997959	0.0198399	NA	3.52719	3.67706	NA	NA
AHNAK	-0.173439	-0.24876	0.0753216	NA	6.04735	7.01664	NA	NA
AHNAK2	0.0371253	0.0110123	0.026113	NA	2.71508	4.25668	NA	NA
AHR	-0.0362381	0.0467933	-0.0830314	NA	3.81776	4.41063	NA	NA
AHRR	-0.116873	0.0552338	-0.172107	NA	2.24829	3.64053	NA	NA
AHSA1	-0.121666	-0.0390269	-0.0826395	NA	7.5521	7.30806	NA	NA
AHSG	0.0922845	0.0638253	0.0284592	NA	0.0925418	0.0784531	NA	NA
AHSP	-0.00679308	-0.138142	0.131349	NA	0.284317	0	NA	NA
AICDA	0.064895	0.0651008	-0.000205818	NA	0.0592512	0.0188612	NA	NA
AIDA	0.0275697	-0.154887	0.182457	NA	5.23293	5.9525	NA	NA
AIF1	-0.132407	-0.0281097	-0.104297	NA	0.131896	0.145664	NA	NA
AIF1L	-0.0465391	-0.181784	0.135245	NA	3.80539	1.59736	NA	NA
AIFM1	-0.168194	-0.45334	0.285146	NA	6.12335	5.41768	NA	NA
AIFM2	0.0117894	-0.0181142	0.0299036	NA	3.36992	3.00157	NA	NA
AIFM3	-0.0572199	-0.110906	0.0536862	NA	0.705645	0.674241	NA	NA
AIG1	-0.0531388	0.0526377	-0.105777	NA	4.52903	5.19565	NA	NA
AIM2	0.0448396	0.114564	-0.0697244	NA	0.141034	0.194402	NA	NA
AIMP1	-0.0289664	-0.0238341	-0.00513231	NA	5.40974	5.51482	NA	NA
AIMP2	-0.078167	-0.0769028	-0.00126419	NA	6.05317	5.55145	NA	NA
AIP	-0.108039	-0.156274	0.0482349	NA	6.10097	6.54172	NA	NA
AIPL1	-0.0406977	-0.0909542	0.0502565	NA	0.0108456	0.0462278	NA	NA
AIRE	0.0609588	0.0761135	-0.0151547	NA	0.00636442	0.0285229	NA	NA
AJAP1	-0.00436425	0.0230364	-0.0274006	NA	0.25705	0.134641	NA	NA
AJM1	-0.0753042	-0.113443	0.0381385	NA	2.00383	2.11978	NA	NA
AJUBA	0.0230617	-0.0641264	0.0871881	NA	4.68212	5.32736	NA	NA
AK1	-0.156771	-0.126961	-0.02981	NA	6.21628	5.39059	NA	NA
AK2	-0.386137	-0.407286	0.0211497	NA	7.79079	8.00059	NA	NA
AK3	-0.0529102	-0.0450864	-0.00782379	NA	4.10753	4.60313	NA	NA
AK4	-0.454614	-0.559377	0.104763	NA	3.3731	4.3824	NA	NA
AK5	0.0158474	0.0564778	-0.0406304	NA	1.0395	4.14504	NA	NA
AK7	-0.018144	0.0202093	-0.0383533	NA	0.519854	1.1276	NA	NA
AK8	-0.0488118	-0.0597184	0.0109066	NA	0.304487	0.675346	NA	NA
AK9	0.000767785	0.161299	-0.160532	NA	1.73101	0.886679	NA	NA
AKAIN1	0.0664246	0.115131	-0.0487061	NA	0	0	NA	NA
AKAP1	-0.0365484	-0.101177	0.0646281	NA	4.91	3.78109	NA	NA
AKAP10	-0.0346638	-0.143576	0.108912	NA	3.4524	4.16701	NA	NA
AKAP11	-0.0343394	-0.0168565	-0.017483	NA	3.16179	2.66211	NA	NA
AKAP12	-0.0333767	0.0029469	-0.0363236	NA	1.29789	4.92658	NA	NA
AKAP13	-0.0322864	-0.0452538	0.0129674	NA	3.96653	4.45758	NA	NA
AKAP14	-0.00871385	-0.0407655	0.0320516	NA	0.152304	0.127917	NA	NA
AKAP17A	0.0574673	-0.0121781	0.0696455	NA	4.46194	4.90051	NA	NA
AKAP3	-0.0341756	-0.101383	0.0672079	NA	0.753267	0.549225	NA	NA
AKAP4	0.043494	0.0529702	-0.00947616	NA	0.00633329	0.0142148	NA	NA
AKAP5	0.016145	0.0168167	-0.000671741	NA	0.730819	0.780366	NA	NA
AKAP6	0.0119986	0.0162532	-0.00425462	NA	0.624617	0.393807	NA	NA
AKAP7	0.0396948	0.013903	0.0257918	NA	1.2192	1.58111	NA	NA
AKAP8	0.0199799	0.0173804	0.00259946	NA	4.4597	4.10821	NA	NA
AKAP8L	-0.057627	-0.0567642	-0.000862804	NA	5.78512	5.5633	NA	NA
AKAP9	0.0168524	-0.0125858	0.0294382	NA	4.7268	4.24107	NA	NA
AKIP1	-0.0330213	-0.0937975	0.0607762	NA	5.01827	5.7028	NA	NA
AKIRIN1	-0.316971	-0.516453	0.199482	NA	5.41128	5.48028	NA	NA
AKIRIN2	-1.33792	-1.14975	-0.188174	NA	4.6427	4.65965	NA	1
AKNA	0.0224269	-0.00108603	0.0235129	NA	2.32499	1.33087	NA	NA
AKNAD1	-0.0897339	-0.165967	0.0762326	NA	0.236094	0.82665	NA	NA
AKR1A1	0.00354187	-0.024552	0.0280939	NA	6.94467	6.27368	NA	NA
AKR1B1	0.0111917	0.0488595	-0.0376678	NA	4.98058	7.50299	NA	NA
AKR1B10	0.0692785	0.0339408	0.0353377	NA	2.11733	1.1149	NA	NA
AKR1B15	-0.650296	-0.697711	0.0474145	NA	1.07228	0.515433	NA	NA
AKR1C2	0.0301695	-0.0189007	0.0490703	NA	3.62982	2.17428	NA	NA
AKR1C3	-0.0463454	-0.00372298	-0.0426224	NA	2.43693	3.54354	NA	NA
AKR1C4	0.102624	0.0890106	0.0136137	NA	0.011087	0.091669	NA	NA
AKR1D1	-0.157038	-0.166952	0.00991438	NA	0.0886427	0	NA	NA
AKR1E2	0.0571802	0.0906782	-0.033498	NA	1.0622	2.22908	NA	NA
AKR7A2	-0.0472951	-0.0564497	0.00915463	NA	5.19605	5.61757	NA	NA
AKR7A3	-0.260067	-0.410211	0.150143	NA	1.99804	0.939787	NA	NA
AKT1	-0.28786	-0.0784785	-0.209381	NA	7.065	6.77917	NA	NA
AKT1S1	0.048076	0.0655962	-0.0175202	NA	5.57122	4.85455	NA	NA
AKT2	-0.0970842	-0.111183	0.0140989	NA	5.90912	5.51416	NA	NA
AKT3	0.104409	-0.0340173	0.138426	NA	1.58055	5.29195	NA	NA
ALAD	-0.06572	-0.00180992	-0.0639101	NA	4.2447	3.94736	NA	NA
ALAS1	-0.0496337	-0.0786882	0.0290545	NA	5.36154	5.33601	NA	NA
ALAS2	0.0679747	0.139421	-0.0714468	NA	0.0595205	0.0513981	NA	NA
ALB	0.0566926	0.0643361	-0.00764346	NA	0.584444	0.401547	NA	NA
ALCAM	-0.0468975	0.0995243	-0.146422	NA	4.80486	6.48622	NA	NA
ALDH16A1	0.0764483	0.118262	-0.0418132	NA	4.26041	3.91612	NA	NA
ALDH18A1	-0.150446	-0.276416	0.12597	NA	5.58438	5.53299	NA	NA
ALDH1A1	0.106959	0.0647344	0.0422251	NA	1.57333	0.704907	NA	NA
ALDH1A2	-0.0598527	0.0442636	-0.104116	NA	1.15459	1.26118	NA	NA
ALDH1A3	0.0679473	0.0737372	-0.00578992	NA	4.84951	3.70169	NA	NA
ALDH1B1	-0.0720052	-0.0693739	-0.00263136	NA	4.33472	4.65972	NA	NA
ALDH1L1	0.0265232	0.0560515	-0.0295283	NA	0.951036	0.51015	NA	NA
ALDH1L2	-0.072071	-0.122803	0.0507324	NA	1.72245	3.75242	NA	NA
ALDH2	-0.0513702	-0.0436616	-0.00770863	NA	4.44445	1.61056	NA	NA
ALDH3A1	-0.0250343	-0.0743885	0.0493541	NA	0.796243	0.311087	NA	NA
ALDH3A2	0.0448371	0.0625907	-0.0177535	NA	5.00229	4.08769	NA	NA
ALDH3B2	-0.019569	-0.152581	0.133012	NA	4.05658	0.0468826	NA	NA
ALDH4A1	-0.00868942	-0.0644818	0.0557924	NA	4.18939	3.5601	NA	NA
ALDH5A1	-0.0596406	-0.0590612	-0.000579391	NA	2.36131	1.81711	NA	NA
ALDH6A1	-0.0560393	-0.0358761	-0.0201631	NA	3.14286	2.90477	NA	NA
ALDH7A1	-0.00966411	0.0361385	-0.0458026	NA	5.92647	6.44975	NA	NA
ALDH8A1	-0.0575152	0.0246641	-0.0821794	NA	0.43996	0.526864	NA	NA
ALDH9A1	0.0125162	-0.0507152	0.0632314	NA	5.89065	5.37634	NA	NA
ALDOA	-0.992177	-1.54411	0.551933	NA	10.1326	10.2419	NA	NA
ALDOB	-0.013004	-0.0211961	0.00819209	NA	0.0479038	0.0959423	NA	NA
ALDOC	-0.238829	-0.145608	-0.093221	NA	3.04094	2.43967	NA	NA
ALG1	-0.864219	-0.844884	-0.0193344	NA	4.5792	4.16932	NA	NA
ALG10	-0.244582	-0.315328	0.0707466	NA	2.3092	2.08348	NA	NA
ALG10B	-0.485247	-0.361166	-0.124081	NA	1.82598	2.01415	NA	NA
ALG11	-1.60595	-1.76369	0.157741	NA	3.78709	3.59811	NA	1
ALG12	-0.12491	-0.0952214	-0.0296887	NA	3.78736	3.11122	NA	NA
ALG14	-0.87874	-0.921072	0.0423321	NA	2.79452	2.84003	NA	NA
ALG1L	-1.10653	-1.33627	0.229738	NA	0.422196	0.278641	NA	1
ALG2	-0.936093	-0.828483	-0.107609	NA	4.59189	4.7687	NA	NA
ALG3	0.0198213	-0.0767076	0.0965289	NA	5.98455	5.86001	NA	NA
ALG5	-0.215147	-0.301313	0.0861661	NA	5.42936	4.58373	NA	NA
ALG6	-0.192485	-0.31811	0.125625	NA	3.75011	3.08652	NA	NA
ALG8	-0.20539	-0.51406	0.308671	NA	5.45207	5.41398	NA	NA
ALG9	-0.131903	-0.130799	-0.00110378	NA	4.22941	4.29672	NA	NA
ALK	-0.0451673	-0.0114019	-0.0337654	NA	0.0602146	0.168993	NA	NA
ALKAL1	-0.0243895	-0.0239812	-0.0004083	NA	0.0879938	0.0755028	NA	NA
ALKAL2	0.0437919	0.0223681	0.0214239	NA	0.835187	1.00861	NA	NA
ALKBH1	-0.0476856	-0.0539688	0.00628316	NA	3.10439	3.09673	NA	NA
ALKBH2	0.0143302	-0.0403316	0.0546617	NA	5.13724	4.48953	NA	NA
ALKBH3	-0.00434594	0.00952717	-0.0138731	NA	4.27227	4.68787	NA	NA
ALKBH4	-0.161311	-0.121423	-0.0398882	NA	3.54509	3.26315	NA	NA
ALKBH5	-0.135076	-0.123578	-0.0114979	NA	5.12822	5.60416	NA	NA
ALKBH6	0.0301768	0.0745292	-0.0443524	NA	4.45408	4.81671	NA	NA
ALKBH7	-0.0352492	0.0431159	-0.0783651	NA	4.67779	5.65568	NA	NA
ALKBH8	-0.0599586	-0.0385164	-0.0214421	NA	2.71856	2.33185	NA	NA
ALLC	-0.0758704	-0.00541038	-0.07046	NA	0.0168732	0.00952305	NA	NA
ALMS1	-0.155367	-0.131851	-0.0235153	NA	3.26121	3.23622	NA	NA
ALOX12	0.0849816	0.0621008	0.0228807	NA	0.199707	0.544982	NA	NA
ALOX12B	-0.00168232	-0.0102505	0.00856818	NA	0.428597	0.3493	NA	NA
ALOX15	-0.072481	-0.0824851	0.0100041	NA	1.29061	0.0142148	NA	NA
ALOX15B	0.0351923	-0.0518529	0.0870452	NA	0.0284314	0.0960211	NA	NA
ALOX5	-0.0808738	-0.166019	0.0851448	NA	0.886692	0.0095702	NA	NA
ALOX5AP	0.0412726	0.0242631	0.0170095	NA	0.407514	0.183746	NA	NA
ALOXE3	-0.0881918	-0.119558	0.0313662	NA	0.667251	0.0700864	NA	NA
ALPG	-0.0423637	0.0564098	-0.0987734	NA	0.411121	0.0331693	NA	NA
ALPI	0.0859034	0.0297439	0.0561595	NA	0.0156307	0	NA	NA
ALPK1	0.0357943	0.0279682	0.00782609	NA	2.23738	2.4243	NA	NA
ALPK2	0.0886041	0.108648	-0.0200437	NA	1.27055	3.21259	NA	NA
ALPK3	-0.0323162	0.029481	-0.0617972	NA	1.33187	0.212292	NA	NA
ALPL	0.0075768	-0.0271252	0.034702	NA	0.40242	2.90397	NA	NA
ALPP	0.0502192	0.0355166	0.0147026	NA	1.59388	0.83733	NA	NA
ALS2	-0.0389408	-0.0525874	0.0136466	NA	3.58674	4.01575	NA	NA
ALS2CL	-0.0442383	-0.13205	0.0878118	NA	2.39536	3.43531	NA	NA
ALX1	-0.0219937	-0.0305043	0.0085106	NA	0.19661	1.02262	NA	NA
ALX3	-0.226381	-0.283494	0.0571134	NA	0.139194	0.136672	NA	NA
ALX4	0.0146836	0.0362319	-0.0215484	NA	0.535297	1.21557	NA	NA
ALYREF	-0.934236	-0.935541	0.0013052	NA	6.84286	7.1877	NA	NA
AMACR	0.0144242	0.121059	-0.106635	NA	3.48671	3.63652	NA	NA
AMBN	-0.0341546	0.0285739	-0.0627285	NA	0.00794373	0.0328065	NA	NA
AMBP	0.0168983	-0.0328825	0.0497808	NA	1.09132	0.172005	NA	NA
AMBRA1	-0.18082	-0.12062	-0.0602001	NA	3.9711	3.60996	NA	NA
AMD1	-0.47444	-0.534352	0.0599124	NA	5.72782	5.44313	NA	NA
AMDHD1	-0.16776	-0.0999317	-0.0678285	NA	0.471381	0.340231	NA	NA
AMDHD2	-0.082183	-0.064612	-0.017571	NA	4.54129	4.17082	NA	NA
AMELX	0.00958101	0.0216304	-0.0120494	NA	0.027142	0.0649058	NA	NA
AMER1	-0.010635	0.00160594	-0.012241	NA	2.35548	1.98241	NA	NA
AMER2	-0.0373162	-0.0299803	-0.00733587	NA	0.0126666	0	NA	NA
AMER3	-0.0298388	-0.0323083	0.0024695	NA	0.00159503	0.0280214	NA	NA
AMFR	-0.0751935	-0.105058	0.0298641	NA	5.50363	5.23579	NA	NA
AMH	0.00736819	0.00550443	0.00186376	NA	1.59309	1.98904	NA	NA
AMHR2	-0.00454897	-0.036862	0.0323131	NA	0.0463057	0.0702148	NA	NA
AMIGO1	-0.0364582	-0.14791	0.111452	NA	2.00919	1.45798	NA	NA
AMIGO2	-0.0121502	-0.046968	0.0348178	NA	3.50622	4.34815	NA	NA
AMIGO3	0.0464861	-0.0465401	0.0930262	NA	0.748575	1.34684	NA	NA
AMMECR1	-0.0186043	-0.0219566	0.00335231	NA	3.52735	2.84965	NA	NA
AMMECR1L	-0.0626932	-0.0819564	0.0192632	NA	3.92769	3.72651	NA	NA
AMN	-0.0792802	-0.064362	-0.0149181	NA	0.418814	0.793514	NA	NA
AMN1	0.0241759	-0.13877	0.162946	NA	2.3248	2.9218	NA	NA
AMOT	0.00822147	0.0304309	-0.0222094	NA	2.01547	1.50212	NA	NA
AMOTL1	0.0257776	0.0183632	0.00741443	NA	3.94897	3.71957	NA	NA
AMOTL2	0.0868468	0.215902	-0.129055	NA	5.32988	6.10117	NA	NA
AMPD1	-0.0522592	-0.113098	0.0608384	NA	0.0424833	0.0236463	NA	NA
AMPD2	0.0100847	-0.0304843	0.040569	NA	5.25141	6.1497	NA	NA
AMPD3	0.00803496	-0.105057	0.113092	NA	1.00979	1.23449	NA	NA
AMPH	-3.0045e-05	-0.0311283	0.0310982	NA	0.662891	1.83495	NA	NA
AMT	0.0550051	-0.00790512	0.0629102	NA	1.02795	1.69584	NA	NA
AMTN	0.0293183	0.0778667	-0.0485485	NA	0.626808	0.0465335	NA	NA
AMY2A	-0.00761561	0.0336114	-0.041227	NA	0.0590454	0.0549717	NA	NA
AMZ1	-0.0572738	-0.0218503	-0.0354235	NA	0.719658	0.740691	NA	NA
AMZ2	-0.0510484	0.0259126	-0.0769609	NA	6.12056	6.7911	NA	NA
ANAPC1	-1.71762	-2.01391	0.296293	NA	4.38722	4.33712	NA	1
ANAPC10	-1.5053	-1.59481	0.0895053	NA	4.04136	4.26836	NA	1
ANAPC11	-2.16176	-2.1863	0.0245387	NA	7.17338	8.13395	NA	1
ANAPC13	-0.39571	-0.452238	0.0565276	NA	5.56475	6.28222	NA	NA
ANAPC15	-0.525915	-1.10041	0.574495	NA	5.76239	6.47311	NA	NA
ANAPC16	-0.0528612	-0.0772891	0.0244279	NA	6.32264	5.32124	NA	NA
ANAPC2	-1.72138	-1.63996	-0.081422	NA	5.1837	4.69928	NA	1
ANAPC4	-2.03209	-2.23402	0.201937	NA	3.95445	3.76331	NA	1
ANAPC5	-1.68213	-1.76748	0.0853543	NA	6.08044	6.13281	NA	1
ANAPC7	-0.142486	-0.15864	0.0161547	NA	5.71527	5.28035	NA	NA
ANG	-0.177764	-0.246387	0.0686232	NA	1.7801	2.44624	NA	NA
ANGEL1	-0.115787	-0.0653617	-0.0504254	NA	3.44129	2.68327	NA	NA
ANGEL2	-0.096335	-0.0883482	-0.00798677	NA	4.26418	3.97512	NA	NA
ANGPT1	0.0136945	-0.0267496	0.040444	NA	0.724505	2.7098	NA	NA
ANGPT2	0.00361083	0.0515369	-0.0479261	NA	0.0300249	0.141219	NA	NA
ANGPT4	0.14258	0.0627696	0.0798109	NA	0.0234706	0.0190932	NA	NA
ANGPTL1	0.0313775	-0.0174559	0.0488334	NA	0.294085	0.119734	NA	NA
ANGPTL2	0.0291221	0.0555974	-0.0264754	NA	0.116423	0.986309	NA	NA
ANGPTL3	-0.000471066	-0.105678	0.105207	NA	0.0610793	0.133349	NA	NA
ANGPTL4	-0.0634632	0.0333713	-0.0968344	NA	1.61537	1.78191	NA	NA
ANGPTL5	0.0560683	-0.123112	0.17918	NA	0.0157206	0.236928	NA	NA
ANGPTL6	-0.0432588	-0.0579148	0.014656	NA	0.366313	0.773345	NA	NA
ANGPTL7	-0.0182282	-0.0842349	0.0660066	NA	0.0444778	0.0417955	NA	NA
ANGPTL8	0.0551667	0.0251087	0.030058	NA	0.0735164	0.0672113	NA	NA
ANHX	-0.0939678	-0.0636301	-0.0303377	NA	0	0	NA	NA
ANK1	0.10174	0.00581281	0.0959269	NA	1.26023	3.69851	NA	NA
ANK2	0.024346	0.0259941	-0.00164804	NA	0.976085	2.27475	NA	NA
ANK3	-0.0553204	-0.0518666	-0.00345377	NA	3.59412	1.42595	NA	NA
ANKAR	-0.000280702	-0.0129922	0.0127115	NA	0.99131	1.65914	NA	NA
ANKDD1A	-0.0462648	-0.0609751	0.0147103	NA	1.69708	1.79244	NA	NA
ANKDD1B	0.0956798	0.0689136	0.0267661	NA	0.0999491	0.119651	NA	NA
ANKEF1	0.095222	0.0580154	0.0372066	NA	2.15362	1.5999	NA	NA
ANKFN1	0.0753699	0.0792418	-0.00387194	NA	0.101738	0.0918216	NA	NA
ANKFY1	-0.120328	-0.195384	0.0750555	NA	3.96892	4.30374	NA	NA
ANKH	-0.065382	-0.0690446	0.00366257	NA	4.13959	5.44288	NA	NA
ANKHD1	-0.166318	0.00621423	-0.172532	NA	6.09041	6.11528	NA	NA
ANKIB1	-0.00327397	0.0136018	-0.0168758	NA	4.50252	4.91626	NA	NA
ANKK1	0.0818226	0.0495814	0.0322412	NA	0.235849	0.0143081	NA	NA
ANKLE1	-0.0937257	-0.0701067	-0.023619	NA	0.864385	1.24678	NA	NA
ANKLE2	-2.377	-2.25978	-0.11722	NA	5.12473	5.27756	NA	1
ANKMY1	0.0193843	0.0384683	-0.019084	NA	3.02105	2.95948	NA	NA
ANKMY2	-0.136808	-0.059939	-0.0768695	NA	3.59764	4.16233	NA	NA
ANKRA2	-0.183635	-0.0813075	-0.102328	NA	3.1186	3.586	NA	NA
ANKRD1	-0.0220248	-0.139039	0.117015	NA	0.833213	2.17469	NA	NA
ANKRD10	0.0314936	0.0598532	-0.0283597	NA	5.4251	5.60307	NA	NA
ANKRD11	-0.31074	-0.549588	0.238848	NA	5.3272	5.68088	NA	NA
ANKRD12	0.0346427	-0.0130036	0.0476463	NA	3.02328	3.80408	NA	NA
ANKRD13A	-0.00514704	-0.0378709	0.0327239	NA	4.54399	5.52267	NA	NA
ANKRD13B	-0.129025	-0.0174842	-0.11154	NA	3.67976	2.61346	NA	NA
ANKRD13C	0.0764001	0.018064	0.0583361	NA	3.66588	3.78452	NA	NA
ANKRD13D	-0.0275554	0.0372078	-0.0647632	NA	5.01179	4.48422	NA	NA
ANKRD16	-0.0696354	-0.0437735	-0.025862	NA	2.63697	2.72027	NA	NA
ANKRD17	-0.186196	-0.0292266	-0.156969	NA	4.77487	4.50622	NA	NA
ANKRD18A	-0.0505315	-0.110353	0.0598213	NA	1.72711	2.07734	NA	NA
ANKRD2	0.0107144	-0.0132807	0.0239951	NA	0.725378	0.855413	NA	NA
ANKRD22	-0.110599	-0.178502	0.0679037	NA	1.41287	0.0325369	NA	NA
ANKRD23	-0.182781	-0.193557	0.0107768	NA	1.67963	1.2607	NA	NA
ANKRD24	-0.0653039	-0.123823	0.0585189	NA	0.328854	0.409744	NA	NA
ANKRD26	0.194509	0.175094	0.0194143	NA	1.95235	1.94304	NA	NA
ANKRD27	0.0108045	-0.023467	0.0342715	NA	4.34187	4.76266	NA	NA
ANKRD28	-0.0111105	0.0157936	-0.026904	NA	4.284	5.61384	NA	NA
ANKRD29	0.116838	0.0174579	0.0993797	NA	0.982592	1.07694	NA	NA
ANKRD30A	-0.0557421	0.00972282	-0.0654649	NA	1.00353	0.0047851	NA	NA
ANKRD30B	0.0561504	0.0396403	0.0165101	NA	0.835929	2.47059	NA	NA
ANKRD31	-0.140769	-0.165247	0.0244784	NA	0.0695708	0.097962	NA	NA
ANKRD33	-0.111049	-0.124331	0.0132824	NA	0.00794373	0.0143081	NA	NA
ANKRD33B	0.00020809	0.0966109	-0.0964028	NA	1.21627	2.67167	NA	NA
ANKRD34A	0.0159221	-0.0128426	0.0287647	NA	0.850841	1.16049	NA	NA
ANKRD34B	-0.0269819	-0.0162895	-0.0106924	NA	0.199322	0.453005	NA	NA
ANKRD34C	0.0465794	0.0726219	-0.0260425	NA	0.00476938	0	NA	NA
ANKRD35	-0.118216	-0.110018	-0.00819856	NA	0.104009	0.042463	NA	NA
ANKRD37	0.00828244	-0.0119182	0.0202006	NA	2.52378	3.91869	NA	NA
ANKRD39	-0.228506	-0.0693393	-0.159167	NA	3.94464	3.6179	NA	NA
ANKRD40	-0.0897099	-0.0607194	-0.0289905	NA	4.1922	4.25866	NA	NA
ANKRD42	0.037287	0.0379916	-0.000704561	NA	2.59133	2.74535	NA	NA
ANKRD44	0.00952178	0.00823713	0.00128465	NA	1.03997	1.82747	NA	NA
ANKRD45	0.0606356	0.103037	-0.0424015	NA	0.177239	0.108579	NA	NA
ANKRD46	0.0190056	0.0814963	-0.0624906	NA	3.02192	3.17107	NA	NA
ANKRD49	-0.444692	-0.339248	-0.105444	NA	3.69589	3.52711	NA	NA
ANKRD50	0.0132774	0.0238844	-0.010607	NA	3.09797	3.82631	NA	NA
ANKRD52	-0.182239	-0.31886	0.136622	NA	4.30815	4.44531	NA	NA
ANKRD53	-0.0632761	-0.160773	0.0974966	NA	0.154368	0.369861	NA	NA
ANKRD54	-0.174173	-0.141631	-0.0325416	NA	4.49173	4.32821	NA	NA
ANKRD55	0.0856945	0.063271	0.0224236	NA	0.0929665	0.154959	NA	NA
ANKRD6	0.0196555	0.0100223	0.00963325	NA	2.04778	2.57429	NA	NA
ANKRD61	0.105797	0.0742183	0.0315783	NA	1.17835	0.91774	NA	NA
ANKRD62	0.104234	0.0675223	0.0367119	NA	0.0530985	0.0236463	NA	NA
ANKRD65	-0.452112	-0.534559	0.0824461	NA	0.136295	0.350109	NA	NA
ANKRD66	0.0594147	0.0450952	0.0143195	NA	0	0	NA	NA
ANKRD7	0.00784835	0.0372301	-0.0293818	NA	0.46703	1.66679	NA	NA
ANKRD9	-0.0551405	-0.0445952	-0.0105454	NA	3.42604	3.48195	NA	NA
ANKS1A	0.0485862	0.0359625	0.0126237	NA	3.47947	3.47421	NA	NA
ANKS3	0.0540099	-0.00143588	0.0554457	NA	3.4517	4.47442	NA	NA
ANKS4B	0.109794	-0.029045	0.138839	NA	0.0204158	0.0047851	NA	NA
ANKS6	-0.224275	-0.276215	0.0519401	NA	2.83937	3.74987	NA	NA
ANKZF1	-0.0460564	-0.0967586	0.0507023	NA	4.69505	5.01201	NA	NA
ANO1	-0.113932	-0.0519424	-0.0619901	NA	2.83563	0.732498	NA	NA
ANO10	0.0738491	0.0806781	-0.00682892	NA	3.84522	4.17721	NA	NA
ANO3	0.0156526	-0.0188781	0.0345307	NA	0.0488125	0.209824	NA	NA
ANO4	-0.0191889	-0.0226942	0.00350524	NA	0.0604435	0.225368	NA	NA
ANO5	-0.0239861	0.016496	-0.0404821	NA	0.416651	0.0458345	NA	NA
ANO6	-0.0294983	-0.0276947	-0.0018036	NA	4.48553	4.85313	NA	NA
ANO7	-0.0103615	-0.0606191	0.0502576	NA	1.74047	1.6013	NA	NA
ANO8	-0.047629	0.00641745	-0.0540465	NA	3.29861	3.30138	NA	NA
ANO9	0.0691121	0.0890401	-0.0199281	NA	2.56441	0.148601	NA	NA
ANOS1	-0.02669	0.0388853	-0.0655753	NA	0.866091	1.48873	NA	NA
ANP32A	-0.0493225	0.0552946	-0.104617	NA	7.52071	5.08901	NA	NA
ANP32B	-0.182699	-0.278362	0.0956632	NA	7.86189	7.6725	NA	NA
ANP32D	-0.144276	-0.119025	-0.0252513	NA	0.0284305	0	NA	NA
ANP32E	-0.192953	-0.200857	0.00790413	NA	6.26694	5.97086	NA	NA
ANPEP	-0.0284838	0.0494948	-0.0779786	NA	4.08756	4.57819	NA	NA
ANTKMT	-0.0950324	-0.145428	0.0503955	NA	4.46359	3.71744	NA	NA
ANTXR1	-0.0425916	-0.163252	0.12066	NA	3.25475	5.33076	NA	NA
ANTXR2	-0.0556839	-0.0702706	0.0145867	NA	1.88007	3.72065	NA	NA
ANTXRL	-0.152956	-0.284068	0.131112	NA	0.138873	0.0640226	NA	NA
ANXA1	0.0984714	0.0345636	0.0639078	NA	5.54299	9.08656	NA	NA
ANXA10	-0.0301478	-0.0140488	-0.016099	NA	0.171927	0.218952	NA	NA
ANXA11	-0.0185887	0.061745	-0.0803336	NA	5.92328	5.47935	NA	NA
ANXA13	-0.106174	-0.156158	0.0499835	NA	0.057249	0.0560428	NA	NA
ANXA2	0.011081	0.00503021	0.00605075	NA	9.72916	11.0796	NA	NA
ANXA2R	-0.0614005	0.0211488	-0.0825493	NA	1.77548	1.28992	NA	NA
ANXA3	0.0302903	0.0023169	0.0279734	NA	3.54335	3.40362	NA	NA
ANXA4	0.07567	0.0264466	0.0492234	NA	5.99832	5.90842	NA	NA
ANXA5	0.0765644	0.030116	0.0464484	NA	7.63262	8.655	NA	NA
ANXA6	0.00863595	0.0787141	-0.0700782	NA	6.64224	7.48122	NA	NA
ANXA7	-0.0829401	-0.140078	0.0571384	NA	6.57137	5.88207	NA	NA
ANXA9	-0.140978	-0.203472	0.0624936	NA	2.56552	0.60942	NA	NA
AOAH	0.104706	0.0842631	0.0204425	NA	0.224881	0.400545	NA	NA
AOC1	-0.119431	0.00711437	-0.126545	NA	0.43996	0.0190461	NA	NA
AOC2	-0.116127	-0.029936	-0.086191	NA	0.853112	0.837095	NA	NA
AOC3	-0.0874439	-0.0824416	-0.00500231	NA	0.687978	0.68336	NA	NA
AOPEP	0.0695218	-0.0505656	0.120087	NA	4.45682	5.14559	NA	NA
AOX1	0.00683329	0.0104836	-0.00365026	NA	1.5529	2.94099	NA	NA
AP1AR	-0.00231145	-0.0403291	0.0380176	NA	4.51754	3.91144	NA	NA
AP1B1	-0.248856	-0.0762975	-0.172559	NA	5.62479	5.10469	NA	NA
AP1G1	-0.171824	-0.103323	-0.068501	NA	4.8492	4.70094	NA	NA
AP1G2	-0.258171	-0.182231	-0.07594	NA	5.63052	4.22264	NA	NA
AP1M1	-0.0742113	-0.180775	0.106564	NA	5.35224	5.9451	NA	NA
AP1M2	0.0515664	0.0385778	0.0129887	NA	5.68187	2.18851	NA	NA
AP1S1	-0.0378949	0.0149659	-0.0528608	NA	7.05897	6.89869	NA	NA
AP1S2	-0.0347817	-0.0565947	0.0218131	NA	3.69051	5.06749	NA	NA
AP1S3	-0.0526644	-0.0156462	-0.0370182	NA	3.21166	2.91476	NA	NA
AP2A1	-0.000134903	0.0176549	-0.0177898	NA	5.84173	5.83245	NA	NA
AP2A2	0.0247456	-0.00337797	0.0281235	NA	4.63125	5.23968	NA	NA
AP2B1	-0.189759	-0.0682802	-0.121479	NA	5.65214	6.39947	NA	NA
AP2M1	-0.79508	-1.00167	0.206589	NA	8.08964	9.04686	NA	NA
AP3B1	-0.25988	-0.233119	-0.0267616	NA	4.81721	4.7339	NA	NA
AP3B2	-0.0389786	-0.0168828	-0.0220958	NA	1.22657	0.832642	NA	NA
AP3D1	-0.0651234	-0.111412	0.0462882	NA	6.04632	5.90133	NA	NA
AP3M1	-0.212819	-0.125852	-0.0869667	NA	5.06785	4.46737	NA	NA
AP3M2	-0.0729905	-0.0914941	0.0185036	NA	3.50251	4.79649	NA	NA
AP3S1	-0.108553	-0.13152	0.0229672	NA	5.51721	6.59455	NA	NA
AP3S2	-0.0839211	-0.0125587	-0.0713624	NA	5.05795	4.67938	NA	NA
AP4B1	-0.0399963	-0.0526928	0.0126965	NA	3.56622	3.68952	NA	NA
AP4E1	-0.0704263	0.0357132	-0.106139	NA	2.76556	2.78318	NA	NA
AP4M1	0.0272096	0.0977089	-0.0704992	NA	4.54703	3.94107	NA	NA
AP4S1	-0.0909306	-0.0752828	-0.0156478	NA	2.28768	1.72186	NA	NA
AP5B1	-0.101884	-0.0613142	-0.04057	NA	2.51189	2.73869	NA	NA
AP5M1	-0.0109431	0.0059523	-0.0168954	NA	4.39441	3.77085	NA	NA
AP5S1	0.0794612	-0.00195035	0.0814115	NA	3.54979	3.58358	NA	NA
AP5Z1	0.022463	0.0364765	-0.0140135	NA	4.70931	4.37662	NA	NA
APAF1	-0.0137392	0.0804737	-0.0942129	NA	2.72459	3.22653	NA	NA
APBA1	0.0129521	0.031357	-0.0184049	NA	0.505648	0.686784	NA	NA
APBA2	-0.219379	-0.0125201	-0.206858	NA	1.77771	2.64698	NA	NA
APBA3	0.119962	0.150377	-0.0304155	NA	3.61791	4.02013	NA	NA
APBB1	0.0324915	0.0597425	-0.0272511	NA	2.59191	4.31238	NA	NA
APBB1IP	0.0103903	-0.0696988	0.080089	NA	0.166193	1.56013	NA	NA
APBB2	0.0116877	-0.0169632	0.0286509	NA	3.44155	4.2553	NA	NA
APBB3	-0.0580036	0.0623492	-0.120353	NA	3.77783	4.53422	NA	NA
APC	-0.452182	-0.157902	-0.29428	NA	3.21865	3.48185	NA	NA
APC2	-0.081747	-0.0333814	-0.0483656	NA	0.517276	0.52944	NA	NA
APCDD1	0.0701679	0.0924403	-0.0222724	NA	1.44493	1.45762	NA	NA
APCDD1L	-0.0204521	0.0289483	-0.0494005	NA	1.31463	2.44777	NA	NA
APCS	-0.0320134	-0.0493724	0.017359	NA	0.00317435	0	NA	NA
APEH	-0.0969497	-0.299741	0.202791	NA	6.80204	6.7516	NA	NA
APEX1	-0.0912084	-0.108652	0.017444	NA	7.94408	6.99946	NA	NA
APEX2	-0.233649	-0.42235	0.188701	NA	4.37195	3.42709	NA	NA
APH1A	-0.054605	0.0244474	-0.0790525	NA	7.29903	6.08602	NA	NA
APH1B	-0.107599	-0.0747678	-0.0328314	NA	1.90061	2.79069	NA	NA
API5	-0.125485	-0.256755	0.13127	NA	6.0428	5.69307	NA	NA
APIP	-0.128862	-0.0770265	-0.0518355	NA	5.19047	4.91279	NA	NA
APLF	0.0247852	0.0579384	-0.0331531	NA	0.898367	0.969271	NA	NA
APLN	0.0153748	0.0568038	-0.041429	NA	0.883465	1.59232	NA	NA
APLNR	-0.00462198	-0.0479689	0.0433469	NA	0.0411126	0.00952305	NA	NA
APLP1	-0.098968	-0.0480952	-0.0508729	NA	3.63489	5.16575	NA	NA
APLP2	0.0277425	0.0308886	-0.00314609	NA	8.25341	7.43038	NA	NA
APMAP	0.0369336	0.0159461	0.0209875	NA	6.4878	6.49307	NA	NA
APOA1	0.039865	0.0434229	-0.00355788	NA	0.137574	0.179307	NA	NA
APOA2	-0.0442972	-0.0500244	0.00572722	NA	0.297905	0.621022	NA	NA
APOA4	0.0871646	0.0461078	0.0410568	NA	0.0063487	0.0283842	NA	NA
APOA5	0.0227705	0.044576	-0.0218055	NA	0.0126515	0.0142148	NA	NA
APOB	0.0410408	0.0382062	0.00283461	NA	0.0310729	0.0467517	NA	NA
APOBEC1	-0.0341191	-0.124603	0.0904839	NA	0.00473826	0.0142148	NA	NA
APOBEC2	0.0248562	0.0675927	-0.0427365	NA	0.0607809	0.0237378	NA	NA
APOBEC3A	-0.0999403	-0.00185706	-0.0980833	NA	0.25897	0	NA	NA
APOBEC3B	-0.0821354	0.0389361	-0.121072	NA	3.99232	5.24701	NA	NA
APOBEC3C	-0.031464	-0.0153475	-0.0161165	NA	1.89248	3.82684	NA	NA
APOBEC3D	-0.047731	-0.0660471	0.0183161	NA	0.211017	0.728284	NA	NA
APOBEC3G	0.0456367	-0.0422417	0.0878784	NA	0.371511	1.38175	NA	NA
APOBEC3H	0.0262972	-0.0463307	0.0726279	NA	0.115297	0.091669	NA	NA
APOBEC4	-0.0765283	-0.08388	0.00735175	NA	0.0047851	0	NA	NA
APOBR	0.00254565	-0.0494253	0.051971	NA	0.672166	0.0734995	NA	NA
APOC1	-0.101469	-0.133268	0.0317986	NA	2.29495	2.07975	NA	NA
APOC2	-0.109613	-0.0948914	-0.0147216	NA	0.112612	0.116191	NA	NA
APOC3	0.0198827	0.00974179	0.0101409	NA	0.0543937	0.244191	NA	NA
APOC4	0.0478139	0.0713319	-0.023518	NA	0.00628706	0.0234631	NA	NA
APOD	0.000242407	-0.102594	0.102836	NA	1.18588	0.147869	NA	NA
APOE	0.012114	-0.0105375	0.0226515	NA	2.27337	2.17052	NA	NA
APOF	-0.0880119	-0.112838	0.0248259	NA	0.045488	0	NA	NA
APOH	-0.0909998	-0.00343044	-0.0875694	NA	0.0203658	0.098966	NA	NA
APOL1	0.0320991	-0.0207235	0.0528227	NA	2.28226	3.11423	NA	NA
APOL2	-0.0173201	-0.063377	0.0460568	NA	4.02212	4.5789	NA	NA
APOL3	-0.0233372	0.0020696	-0.0254068	NA	2.06986	2.29329	NA	NA
APOL5	-0.0887931	-0.0115822	-0.077211	NA	0.011087	0.00952305	NA	NA
APOL6	0.0864717	0.057312	0.0291597	NA	2.58535	2.80584	NA	NA
APOLD1	-0.0698185	-0.0780782	0.00825963	NA	1.7799	2.07745	NA	NA
APOM	-0.127248	-0.0575153	-0.0697324	NA	1.68295	2.38932	NA	NA
APOO	0.070775	0.0697169	0.0010581	NA	4.50675	4.99647	NA	NA
APOOL	-0.141059	-0.201022	0.0599629	NA	3.39055	3.26898	NA	NA
APP	0.0308072	0.0826058	-0.0517986	NA	8.35676	8.79586	NA	NA
APPBP2	-0.108633	-0.0498269	-0.0588057	NA	3.43267	4.01968	NA	NA
APPL1	0.00258645	-0.0674728	0.0700593	NA	3.83268	3.88988	NA	NA
APPL2	-0.0561383	-0.0112494	-0.0448889	NA	3.64751	4.16093	NA	NA
APRT	-0.239506	-0.258217	0.0187112	NA	7.00078	6.60033	NA	NA
APTX	0.0211855	-0.0107997	0.0319852	NA	5.43197	4.98186	NA	NA
AQP1	0.00688412	0.0543533	-0.0474692	NA	0.959463	0.737333	NA	NA
AQP10	-0.242072	-0.220618	-0.0214533	NA	0.00319007	0.0047851	NA	NA
AQP11	0.0598314	0.0905128	-0.0306814	NA	0.990962	1.19973	NA	NA
AQP12B	-0.102874	-0.0602658	-0.0426079	NA	0.0126061	0.00952305	NA	NA
AQP2	-0.0680555	-0.0309632	-0.0370923	NA	0.0986418	0.0188612	NA	NA
AQP3	-0.034589	-0.0246061	-0.00998287	NA	3.43734	1.33271	NA	NA
AQP4	0.0882656	0.073039	0.0152266	NA	0.161785	0	NA	NA
AQP5	-0.0197762	-0.0195387	-0.000237511	NA	0.194961	1.41785	NA	NA
AQP6	-0.162773	-0.148973	-0.0137995	NA	0.116397	0.227915	NA	NA
AQP7	-0.539107	-0.544053	0.00494568	NA	0.253959	0.252092	NA	NA
AQP8	0.0239565	0.0318288	-0.00787231	NA	0.035577	0.0509658	NA	NA
AQP9	-0.146115	-0.0597798	-0.0863349	NA	0.913255	0.0630113	NA	NA
AQR	-1.8039	-1.9157	0.111797	NA	4.0328	3.51218	NA	1
AR	0.0291608	0.0243501	0.00481065	NA	2.246	0.335466	NA	NA
ARAF	0.0532875	0.00947249	0.043815	NA	5.08166	5.24297	NA	NA
ARAP1	-0.0898871	-0.0400934	-0.0497937	NA	4.60885	4.88858	NA	NA
ARAP2	0.0812341	0.0760309	0.00520327	NA	1.57042	0.592521	NA	NA
ARAP3	-0.00607583	0.0748501	-0.0809259	NA	0.955759	2.49207	NA	NA
ARC	0.0110943	0.0549637	-0.0438694	NA	1.14998	0.591568	NA	NA
ARCN1	-1.67025	-1.72593	0.055679	NA	6.52015	6.92946	NA	1
AREG	-0.0425639	0.0577698	-0.100334	NA	2.15454	0.899149	NA	NA
AREL1	-0.164309	-0.097705	-0.0666044	NA	4.18833	4.36277	NA	NA
ARF1	-0.443015	-0.448626	0.00561103	NA	8.88103	8.68274	NA	NA
ARF3	-0.299508	-0.209303	-0.0902051	NA	6.57395	6.23501	NA	NA
ARF4	-0.561574	-0.707851	0.146277	NA	7.22953	8.20688	NA	NA
ARF5	-0.0566325	-0.0124689	-0.0441636	NA	7.80295	7.65103	NA	NA
ARF6	-0.424166	-0.301257	-0.122909	NA	5.46615	5.31801	NA	NA
ARFGAP1	-0.0362535	0.0952983	-0.131552	NA	5.78838	6.81167	NA	NA
ARFGAP2	0.0916698	0.0585942	0.0330756	NA	5.75889	5.17968	NA	NA
ARFGAP3	0.00348867	-0.00340681	0.00689548	NA	4.71332	5.36469	NA	NA
ARFGEF1	0.0281869	0.0096953	0.0184916	NA	4.63022	4.61211	NA	NA
ARFGEF2	-0.00354888	0.0330441	-0.0365929	NA	4.31278	3.97437	NA	NA
ARFGEF3	-0.0240776	0.0340802	-0.0581578	NA	2.87226	1.01465	NA	NA
ARFIP1	0.0321104	0.0379826	-0.00587222	NA	4.14233	3.91991	NA	NA
ARFIP2	0.0124743	0.0704448	-0.0579705	NA	5.90783	5.36563	NA	NA
ARFRP1	-0.444296	-0.456028	0.0117321	NA	4.6944	5.35921	NA	NA
ARG1	0.142481	0.145196	-0.00271483	NA	0.0634538	0.0376779	NA	NA
ARG2	0.0181092	0.0726107	-0.0545015	NA	2.54725	2.61539	NA	NA
ARGFX	-0.412698	-0.387413	-0.025285	NA	0.00317435	0	NA	NA
ARGLU1	-0.909019	-0.828599	-0.0804194	NA	6.41485	5.95815	NA	NA
ARHGAP1	-0.0185764	0.0450223	-0.0635987	NA	5.1941	5.09516	NA	NA
ARHGAP10	-0.0100518	0.0458131	-0.0558649	NA	3.46659	3.15462	NA	NA
ARHGAP11A	-0.394902	-0.393495	-0.0014066	NA	5.7512	5.63552	NA	NA
ARHGAP12	0.00127824	-0.0140235	0.0153017	NA	3.38827	3.81932	NA	NA
ARHGAP15	-0.0571429	-0.0806352	0.0234923	NA	0.12105	0.318999	NA	NA
ARHGAP17	-0.0525722	0.00375732	-0.0563295	NA	4.60117	4.98361	NA	NA
ARHGAP18	0.0205135	0.0710492	-0.0505357	NA	2.72163	3.31331	NA	NA
ARHGAP19	-0.0447922	-0.0968667	0.0520745	NA	3.00576	2.68444	NA	NA
ARHGAP20	0.0701772	0.0589536	0.0112236	NA	0.313024	0.902694	NA	NA
ARHGAP21	-0.103286	0.0960581	-0.199344	NA	4.78591	5.42658	NA	NA
ARHGAP22	0.0460728	0.00590596	0.0401668	NA	1.40709	2.97212	NA	NA
ARHGAP23	-0.163596	-0.160445	-0.00315103	NA	2.28506	4.08993	NA	NA
ARHGAP24	-0.107458	-0.056796	-0.0506623	NA	1.79897	2.67794	NA	NA
ARHGAP25	0.0822746	0.000526129	0.0817485	NA	0.431	0.967938	NA	NA
ARHGAP26	0.0716291	0.0527253	0.0189038	NA	2.69057	3.47179	NA	NA
ARHGAP27	-0.463951	-0.377726	-0.0862244	NA	2.96954	1.45807	NA	NA
ARHGAP28	0.0535021	0.0459324	0.00756974	NA	0.809826	0.287979	NA	NA
ARHGAP29	-0.190838	-0.10122	-0.0896176	NA	4.17217	5.00214	NA	NA
ARHGAP30	-0.158424	-0.102393	-0.0560306	NA	1.37286	0.409053	NA	NA
ARHGAP31	-0.0328549	-0.0267049	-0.00614999	NA	1.11831	1.94187	NA	NA
ARHGAP32	-0.00263814	0.0351573	-0.0377955	NA	3.87465	2.36188	NA	NA
ARHGAP33	0.0502554	0.0056439	0.0446115	NA	3.42505	4.07296	NA	NA
ARHGAP35	0.074602	0.15025	-0.0756478	NA	4.91142	4.61122	NA	NA
ARHGAP36	0.0446583	0.0986809	-0.0540226	NA	0.114141	0.0234631	NA	NA
ARHGAP39	-0.0474313	0.0345743	-0.0820056	NA	2.98879	2.41413	NA	NA
ARHGAP4	0.015691	-0.0467837	0.0624747	NA	1.64998	2.60501	NA	NA
ARHGAP44	0.1166	0.0725065	0.0440936	NA	2.11906	1.55984	NA	NA
ARHGAP45	0.0267802	0.060228	-0.0334479	NA	3.84599	3.02351	NA	NA
ARHGAP5	-0.0271725	-0.11871	0.0915373	NA	4.24737	3.90998	NA	NA
ARHGAP6	0.024557	0.0172026	0.00735437	NA	0.478411	0.567371	NA	NA
ARHGAP8	0.0029731	0.0430661	-0.040093	NA	3.90831	0.411296	NA	NA
ARHGAP9	-0.214127	-0.234582	0.0204548	NA	0.165321	0.278604	NA	NA
ARHGDIA	-0.0864499	-0.0718336	-0.0146163	NA	7.8056	8.54746	NA	NA
ARHGDIB	0.032708	-0.0434688	0.0761768	NA	4.3873	4.22405	NA	NA
ARHGDIG	-0.0670615	-0.0770647	0.0100032	NA	0.799212	1.37808	NA	NA
ARHGEF1	0.0592916	0.0654224	-0.00613086	NA	4.89571	4.98299	NA	NA
ARHGEF10	0.103719	0.0735788	0.03014	NA	3.18259	4.63305	NA	NA
ARHGEF10L	0.0119553	-0.0105446	0.0224999	NA	2.5962	3.21087	NA	NA
ARHGEF11	-0.122956	-0.152674	0.0297175	NA	3.84625	2.93496	NA	NA
ARHGEF12	0.0430101	0.00345298	0.0395571	NA	4.79501	4.76984	NA	NA
ARHGEF15	0.00138223	-0.0889885	0.0903707	NA	0.00317435	0.0047851	NA	NA
ARHGEF16	-0.131956	-0.174617	0.0426608	NA	3.97858	1.05436	NA	NA
ARHGEF17	0.0375263	0.0443758	-0.00684945	NA	4.34579	5.65734	NA	NA
ARHGEF18	0.11882	0.0538117	0.065008	NA	3.66203	4.18947	NA	NA
ARHGEF19	-0.077116	-0.162661	0.0855446	NA	3.78249	3.73758	NA	NA
ARHGEF2	-0.0284574	-0.144225	0.115768	NA	5.60991	5.12796	NA	NA
ARHGEF25	-0.0607129	-0.0950681	0.0343552	NA	2.46629	5.31949	NA	NA
ARHGEF26	0.0343153	0.0754158	-0.0411005	NA	2.8213	1.40776	NA	NA
ARHGEF28	-0.102888	-0.157694	0.0548065	NA	1.82076	4.11055	NA	NA
ARHGEF3	0.0341444	-0.103211	0.137355	NA	2.67812	2.73259	NA	NA
ARHGEF33	-0.111935	-0.12073	0.00879587	NA	0.235694	0.145664	NA	NA
ARHGEF37	0.0251023	-0.0137012	0.0388035	NA	2.0279	1.29268	NA	NA
ARHGEF38	-0.0181646	-0.0648875	0.0467229	NA	1.6246	0.0648806	NA	NA
ARHGEF39	-0.019658	-0.01263	-0.00702796	NA	3.64173	2.4177	NA	NA
ARHGEF4	0.0538158	0.110091	-0.0562754	NA	2.49581	2.21987	NA	NA
ARHGEF40	-0.0573142	-0.108007	0.0506929	NA	2.17791	3.76042	NA	NA
ARHGEF5	-0.414393	-0.272542	-0.141851	NA	3.28165	1.97873	NA	NA
ARHGEF6	0.0404117	0.0109169	0.0294948	NA	1.34946	1.58612	NA	NA
ARHGEF7	-0.269099	-0.227191	-0.0419075	NA	4.47276	5.12301	NA	NA
ARHGEF9	-0.0758476	-0.00343299	-0.0724146	NA	3.48898	3.47067	NA	NA
ARID1A	-0.341288	-0.178034	-0.163254	NA	5.11998	4.63663	NA	NA
ARID1B	-0.0677868	-0.071209	0.00342217	NA	4.55283	3.83368	NA	NA
ARID2	-0.356789	-0.381714	0.024925	NA	3.2427	2.68253	NA	NA
ARID3A	-0.337118	-0.282377	-0.0547417	NA	2.27553	2.40946	NA	NA
ARID3B	-0.18548	-0.165515	-0.0199652	NA	1.65459	1.56352	NA	NA
ARID3C	-0.0401837	-0.144304	0.10412	NA	0.33451	0.0423243	NA	NA
ARID4A	-0.0608428	-0.00140395	-0.0594388	NA	2.91543	2.7698	NA	NA
ARID4B	-0.298078	-0.227613	-0.0704645	NA	4.10674	4.06537	NA	NA
ARID5A	-0.157291	-0.0283367	-0.128955	NA	2.28853	2.75498	NA	NA
ARID5B	-0.0467875	-0.136426	0.0896389	NA	2.63581	3.47442	NA	NA
ARIH1	-1.41111	-0.952689	-0.458418	NA	4.84089	4.84608	NA	1
ARIH2	-0.0700681	-0.03022	-0.039848	NA	5.71737	5.72073	NA	NA
ARIH2OS	0.0349544	-0.0395256	0.0744799	NA	NA	NA	NA	NA
ARL1	-0.101719	0.0969285	-0.198648	NA	5.48284	6.92401	NA	NA
ARL10	-0.105812	-0.088889	-0.0169233	NA	1.15625	2.37093	NA	NA
ARL11	-0.0508472	-0.0774068	0.0265596	NA	0.596365	0.0677964	NA	NA
ARL13A	0.0642643	0.052356	0.0119083	NA	0.0375019	0.0984568	NA	NA
ARL13B	0.00460813	-0.0413481	0.0459562	NA	2.74332	3.16858	NA	NA
ARL14	-0.0111417	-0.0209957	0.00985394	NA	0.185687	0.254782	NA	NA
ARL14EP	-0.0240982	-0.0489685	0.0248703	NA	4.00325	3.72519	NA	NA
ARL14EPL	0.0469437	0.0643482	-0.0174045	NA	0.0231547	0.149105	NA	NA
ARL15	0.0362832	-0.089742	0.126025	NA	2.73648	2.74614	NA	NA
ARL16	-0.119188	-0.112143	-0.00704514	NA	5.16551	6.26075	NA	NA
ARL2	-1.37332	-1.55112	0.177806	NA	5.94672	7.47662	NA	1
ARL2BP	-0.10958	-0.233105	0.123525	NA	5.08119	5.10759	NA	NA
ARL3	-0.164931	-0.0860452	-0.0788856	NA	2.90829	3.5462	NA	NA
ARL4A	0.000140449	-0.0193606	0.0195011	NA	4.80158	5.39231	NA	NA
ARL4C	-0.0337345	-0.0863271	0.0525926	NA	2.69895	5.1697	NA	NA
ARL4D	-0.217022	-0.253185	0.0361635	NA	2.345	3.51415	NA	NA
ARL5A	-0.0273116	-0.020617	-0.00669454	NA	4.21515	4.22738	NA	NA
ARL5B	-0.000146563	0.0108636	-0.0110102	NA	3.00044	3.11902	NA	NA
ARL5C	-0.209576	-0.0575482	-0.152028	NA	0.0664184	0.0512252	NA	NA
ARL6	0.0445664	0.0552182	-0.0106518	NA	2.14769	2.59306	NA	NA
ARL6IP1	-0.0366659	-0.0747486	0.0380827	NA	7.73903	7.07486	NA	NA
ARL6IP4	-0.080586	-0.0766838	-0.00390215	NA	6.96577	7.22473	NA	NA
ARL6IP5	-0.00165538	0.0295358	-0.0311912	NA	5.77489	5.57779	NA	NA
ARL6IP6	-0.146023	-0.0876826	-0.0583405	NA	3.77967	4.28773	NA	NA
ARL8A	-0.162559	-0.0447373	-0.117821	NA	4.97348	4.56347	NA	NA
ARL8B	-0.178361	-0.239901	0.0615402	NA	5.64625	5.82302	NA	NA
ARL9	-0.00739558	0.0332139	-0.0406095	NA	0.677116	0.518643	NA	NA
ARMC1	-0.0551037	-0.0147418	-0.0403619	NA	4.73889	5.29199	NA	NA
ARMC10	-0.178942	-0.160652	-0.0182899	NA	4.96219	4.79828	NA	NA
ARMC12	-0.0525763	-0.101138	0.0485614	NA	0.245217	0.327041	NA	NA
ARMC2	0.00672137	0.0645495	-0.0578281	NA	1.27746	1.49569	NA	NA
ARMC3	0.0148194	0.0275577	-0.0127383	NA	0.187624	0.51359	NA	NA
ARMC5	-0.443866	-0.63599	0.192124	NA	2.66342	2.38289	NA	NA
ARMC6	-0.19521	-0.236771	0.0415612	NA	5.30191	4.86862	NA	NA
ARMC7	-1.22585	-1.20221	-0.0236357	NA	3.62114	3.08192	NA	1
ARMC8	0.0369717	0.0637409	-0.0267693	NA	4.03657	4.62057	NA	NA
ARMC9	0.0114889	-0.0218156	0.0333044	NA	3.18273	4.71895	NA	NA
ARMCX1	0.00145865	-0.00416525	0.00562389	NA	1.76761	4.04177	NA	NA
ARMCX2	0.00842828	-0.0160224	0.0244506	NA	1.41204	3.75665	NA	NA
ARMCX3	0.039529	-0.0102311	0.0497601	NA	3.58172	4.79914	NA	NA
ARMCX4	0.0972561	0.180373	-0.0831172	NA	0.707885	2.41779	NA	NA
ARMCX5	0.0707758	0.0437662	0.0270096	NA	3.3152	2.78521	NA	NA
ARMCX6	-0.25209	-0.170756	-0.0813336	NA	3.68587	5.6672	NA	NA
ARMH1	-0.187445	-0.281004	0.0935585	NA	0.535146	1.09802	NA	NA
ARMH2	0.158339	0.15513	0.00320912	NA	0.0125593	0	NA	NA
ARMH3	-0.0995059	-0.000671099	-0.0988348	NA	3.41047	3.36724	NA	NA
ARMH4	-0.0690377	-0.0569732	-0.0120645	NA	0.521527	0.899529	NA	NA
ARMS2	0.055228	0.0751468	-0.0199188	NA	0.0344822	0.0836539	NA	NA
ARMT1	0.0546378	-0.0114236	0.0660614	NA	4.15172	3.76752	NA	NA
ARNT	-0.104836	0.0378969	-0.142732	NA	5.00285	4.38601	NA	NA
ARNT2	0.0930112	0.0132519	0.0797593	NA	0.834289	2.13148	NA	NA
ARNTL	-0.0722512	-0.019776	-0.0524753	NA	3.02431	2.91048	NA	NA
ARNTL2	-0.101118	-0.121899	0.020781	NA	2.28744	3.01224	NA	NA
ARPC1A	-0.00943346	-0.0250115	0.015578	NA	6.89863	7.23067	NA	NA
ARPC1B	0.0450859	0.119872	-0.0747865	NA	7.62059	7.64828	NA	NA
ARPC2	-0.375818	-0.679435	0.303617	NA	7.71018	8.49493	NA	NA
ARPC3	-0.990633	-1.24726	0.256631	NA	8.02529	8.07983	NA	1
ARPC4	-0.514167	-1.06962	0.555454	NA	7.31318	7.4928	NA	NA
ARPC5	-0.152179	-0.238989	0.0868094	NA	7.55121	7.3778	NA	NA
ARPC5L	0.0147817	0.0813412	-0.0665595	NA	6.10683	5.40387	NA	NA
ARPIN	0.0193628	0.0759127	-0.0565498	NA	2.71309	2.95026	NA	NA
ARPP21	0.046196	0.0300356	0.0161604	NA	0.0484822	0.0047851	NA	NA
ARR3	-0.0509067	-0.0221052	-0.0288015	NA	0.0564953	0.0930105	NA	NA
ARRB1	-0.114389	-0.146821	0.0324315	NA	3.75551	2.77311	NA	NA
ARRB2	-0.021257	-0.00626436	-0.0149927	NA	4.7768	4.13225	NA	NA
ARRDC1	-0.102119	-0.0647617	-0.0373575	NA	6.26934	4.32542	NA	NA
ARRDC2	-0.0195677	0.0177878	-0.0373555	NA	3.56738	3.66752	NA	NA
ARRDC3	0.078121	0.0122895	0.0658315	NA	3.65339	4.45099	NA	NA
ARRDC4	0.0148923	0.0304319	-0.0155396	NA	2.11083	1.71128	NA	NA
ARRDC5	-0.0147135	0.0618321	-0.0765456	NA	0.0234486	0.0047851	NA	NA
ARSA	-0.0628366	-0.0707257	0.00788913	NA	3.65786	4.51908	NA	NA
ARSB	-0.12379	-0.0764018	-0.0473886	NA	2.36863	2.48925	NA	NA
ARSD	0.137447	0.105585	0.0318621	NA	2.63421	3.5179	NA	NA
ARSF	0.10481	0.0712611	0.0335488	NA	0.00159503	0	NA	NA
ARSG	0.105615	0.0333951	0.0722196	NA	2.4157	2.10313	NA	NA
ARSH	-0.00100284	0.0666303	-0.0676331	NA	0.0892962	0.0375445	NA	NA
ARSI	-0.0803763	-0.0317717	-0.0486045	NA	0.654494	2.27308	NA	NA
ARSJ	-0.0714955	-0.012626	-0.0588696	NA	1.70835	4.30646	NA	NA
ARSK	-0.0574733	0.0328367	-0.09031	NA	2.12801	2.99314	NA	NA
ARSL	-0.0544611	-0.00160354	-0.0528575	NA	0.0845336	1.66326	NA	NA
ART1	-0.0596761	-0.0173146	-0.0423615	NA	0.122262	0.00952305	NA	NA
ART3	-0.000161055	0.00313497	-0.00329602	NA	0.169153	0.0325369	NA	NA
ART4	0.00951311	-0.00673542	0.0162485	NA	0.0706795	0.194885	NA	NA
ART5	0.0452976	0.0322886	0.013009	NA	0.590391	0.624381	NA	NA
ARTN	-0.230403	-0.265404	0.0350019	NA	1.45514	1.82827	NA	NA
ARV1	-0.150095	0.0196045	-0.1697	NA	4.28344	4.47894	NA	NA
ARVCF	0.0571484	0.0140771	0.0430713	NA	3.39299	2.43356	NA	NA
ARX	0.0577109	0.00457061	0.0531403	NA	0.0736737	0.0649058	NA	NA
AS3MT	0.031401	-0.0650363	0.0964373	NA	1.35292	2.67744	NA	NA
ASAH1	0.0598142	0.0626015	-0.0027873	NA	6.48519	6.33046	NA	NA
ASAH2	0.0145456	-0.0327137	0.0472593	NA	1.29398	1.21212	NA	NA
ASAP1	0.0767933	0.102897	-0.0261034	NA	4.47302	6.22957	NA	NA
ASAP2	0.0345939	0.117681	-0.0830872	NA	3.84745	4.11909	NA	NA
ASAP3	-0.147382	-0.165324	0.0179419	NA	3.48676	4.09577	NA	NA
ASB1	0.122674	0.0152436	0.107431	NA	3.88683	5.18953	NA	NA
ASB10	0.0221323	-0.0491164	0.0712488	NA	0.00788209	0.0047851	NA	NA
ASB11	0.145525	0.111585	0.0339405	NA	0.00476938	0.00952305	NA	NA
ASB12	-0.0531571	0.0187012	-0.0718583	NA	0.0952626	0.111141	NA	NA
ASB13	0.0533405	0.116051	-0.0627104	NA	3.6593	3.72239	NA	NA
ASB14	0.0136526	-0.00928089	0.0229335	NA	0.251111	0.251566	NA	NA
ASB15	0.139209	0.120979	0.0182296	NA	0.00319007	0	NA	NA
ASB16	-0.149148	-0.176763	0.0276147	NA	0.9571	0.757352	NA	NA
ASB17	-0.0314181	0.000924517	-0.0323426	NA	0	0.0234631	NA	NA
ASB18	-0.000379199	-0.062073	0.0616938	NA	0	0.192835	NA	NA
ASB2	0.0239596	0.0389958	-0.0150361	NA	0.0907708	0.24604	NA	NA
ASB3	-0.22105	-0.0325119	-0.188538	NA	3.25616	3.83588	NA	NA
ASB4	0.0702143	0.0712472	-0.00103289	NA	0.0836379	0.0047851	NA	NA
ASB5	0.0530586	0.00355592	0.0495027	NA	0.0294473	0.446479	NA	NA
ASB6	-0.225667	-0.14896	-0.0767068	NA	4.23703	3.82133	NA	NA
ASB7	-0.0943002	-0.0277331	-0.0665671	NA	2.76062	2.45919	NA	NA
ASB8	-0.111463	-0.0765965	-0.034867	NA	4.0184	3.68445	NA	NA
ASB9	0.0432499	0.137313	-0.0940633	NA	1.01057	1.03304	NA	NA
ASCC1	-0.0530955	-0.0705662	0.0174707	NA	5.14996	4.668	NA	NA
ASCC2	0.00175653	0.135062	-0.133306	NA	5.48074	5.12774	NA	NA
ASCC3	-0.469309	-0.224817	-0.244492	NA	4.03395	4.21501	NA	NA
ASCL1	-0.0584065	-0.050402	-0.00800453	NA	0.14655	0.0423296	NA	NA
ASCL2	0.0592971	0.0708938	-0.0115967	NA	0.169661	0.04206	NA	NA
ASCL3	0.0262823	0.107156	-0.0808734	NA	0.0141081	0.0995528	NA	NA
ASCL4	0.0243057	-0.101637	0.125943	NA	0.0715904	0	NA	NA
ASCL5	-0.153263	-0.0644298	-0.0888329	NA	0.196796	0.220155	NA	NA
ASF1A	-0.242763	-0.0784319	-0.164331	NA	3.92205	3.03347	NA	NA
ASF1B	-0.27239	-0.362749	0.0903595	NA	5.59639	5.46694	NA	NA
ASGR1	0.0237743	-0.0200921	0.0438664	NA	0.428477	0.859901	NA	NA
ASGR2	0.0149676	0.00759378	0.00737381	NA	0.0538412	0	NA	NA
ASH1L	-0.23939	-0.117918	-0.121472	NA	4.15706	3.38624	NA	NA
ASH2L	-0.354212	-0.418849	0.0646369	NA	4.78834	5.80451	NA	NA
ASIC1	-0.2641	-0.303728	0.039628	NA	1.73952	2.98528	NA	NA
ASIC2	0.0605609	0.0673693	-0.00680834	NA	0.0326697	0	NA	NA
ASIC3	0.0855088	0.0690564	0.0164524	NA	1.81194	2.67182	NA	NA
ASIC4	-0.111428	-0.152404	0.0409757	NA	0.0524876	0.52682	NA	NA
ASIC5	0.0390045	0.0750339	-0.0360294	NA	0.00633329	0.0237378	NA	NA
ASIP	0.0749205	0.0606196	0.0143008	NA	0.116163	0.705388	NA	NA
ASL	-0.0348745	-0.0506213	0.0157469	NA	4.75555	5.1974	NA	NA
ASMT	0.110609	0.0310693	0.0795393	NA	0.0732113	0.0644013	NA	NA
ASMTL	-0.0119052	-0.0438458	0.0319406	NA	4.08133	5.32582	NA	NA
ASNS	-0.354425	-0.688998	0.334572	NA	5.7332	6.51239	NA	NA
ASNSD1	-0.117173	-0.149271	0.0320973	NA	4.88714	5.15091	NA	NA
ASPA	0.0266408	0.0672473	-0.0406066	NA	0.00317435	0.0280214	NA	NA
ASPDH	0.0487358	-0.00492199	0.0536578	NA	0.167788	0.413746	NA	NA
ASPG	-0.0596971	0.00705245	-0.0667495	NA	0.150491	0.562801	NA	NA
ASPH	0.0574904	0.0908236	-0.0333332	NA	6.87596	7.46575	NA	NA
ASPHD1	0.00404505	-0.121701	0.125746	NA	3.6251	4.01519	NA	NA
ASPHD2	0.0275247	-0.0817095	0.109234	NA	0.843403	1.31172	NA	NA
ASPM	-0.240098	-0.642324	0.402226	NA	4.73264	4.37414	NA	NA
ASPRV1	-0.0834283	-0.0281172	-0.0553111	NA	0.525859	0.493866	NA	NA
ASPSCR1	-0.154796	-0.232674	0.077878	NA	4.6183	5.10574	NA	NA
ASRGL1	-0.0479061	-0.00728778	-0.0406183	NA	2.94507	2.10152	NA	NA
ASS1	-0.327788	-0.374264	0.0464756	NA	8.05309	4.52128	NA	NA
ASTE1	-0.046482	-0.0306216	-0.0158604	NA	2.23133	2.54617	NA	NA
ASTL	-0.0260935	-0.150631	0.124537	NA	0.256117	0.0544996	NA	NA
ASTN1	-0.0125329	0.0227488	-0.0352817	NA	0.111924	0.0328065	NA	NA
ASTN2	0.0906184	0.020865	0.0697534	NA	1.9264	1.91187	NA	NA
ASXL1	0.0416172	0.0118006	0.0298166	NA	5.21695	6.04609	NA	NA
ASXL3	0.00834337	0.00178162	0.00656175	NA	0.0954889	0	NA	NA
ASZ1	-0.0913878	-0.100699	0.00931144	NA	0.0110564	0.0237378	NA	NA
ATAD1	-0.106485	-0.0192541	-0.0872309	NA	4.2247	4.38597	NA	NA
ATAD2	-0.329216	-0.209788	-0.119427	NA	6.02989	5.44909	NA	NA
ATAD2B	0.017288	0.0191675	-0.00187945	NA	2.699	2.32148	NA	NA
ATAD3A	-0.0556353	-0.134252	0.0786168	NA	5.48171	5.2497	NA	NA
ATAD3B	-0.0898138	-0.0313286	-0.0584852	NA	5.11992	4.46598	NA	NA
ATAD3C	0.0328279	-0.00399048	0.0368183	NA	0.831283	0.247891	NA	NA
ATAD5	-0.115884	-0.267026	0.151142	NA	2.18939	1.95682	NA	NA
ATAT1	-0.0470872	-0.0146117	-0.0324755	NA	3.36742	3.85941	NA	NA
ATCAY	0.0293236	-0.0404676	0.0697912	NA	0.104945	0.523488	NA	NA
ATE1	0.0205655	0.0142518	0.00631371	NA	3.28718	2.58428	NA	NA
ATF1	-0.164053	-0.167398	0.00334521	NA	4.2563	4.11267	NA	NA
ATF2	0.118348	0.0406518	0.0776961	NA	3.98348	4.58267	NA	NA
ATF3	-0.0432533	0.0399347	-0.083188	NA	3.8235	4.37242	NA	NA
ATF5	-0.0818392	-0.05206	-0.0297792	NA	5.05733	4.22483	NA	NA
ATF6	-0.0335361	-0.164821	0.131285	NA	3.60524	3.18745	NA	NA
ATF6B	-0.11308	-0.164715	0.0516351	NA	5.63922	5.93666	NA	NA
ATF7	-0.283216	-0.526632	0.243416	NA	3.95884	3.85199	NA	NA
ATF7IP	-0.136879	-0.0339451	-0.102934	NA	3.78846	3.99312	NA	NA
ATF7IP2	0.0158741	0.0309232	-0.0150491	NA	2.20177	2.80605	NA	NA
ATG10	-0.100102	-0.062787	-0.0373146	NA	2.60882	2.89309	NA	NA
ATG101	-0.0816528	-0.0165595	-0.0650933	NA	5.73342	5.65873	NA	NA
ATG12	-0.0196731	-0.0907375	0.0710644	NA	5.00549	5.68028	NA	NA
ATG13	-0.0254383	0.00168312	-0.0271214	NA	4.96388	4.97711	NA	NA
ATG14	-0.117754	-0.0411553	-0.0765989	NA	2.81208	2.86239	NA	NA
ATG16L1	0.0337735	-0.059433	0.0932065	NA	4.2945	4.26393	NA	NA
ATG16L2	-0.0493348	0.0838472	-0.133182	NA	3.26843	3.18889	NA	NA
ATG2A	-0.092074	-0.143472	0.0513976	NA	3.74197	3.49903	NA	NA
ATG2B	0.021558	0.114681	-0.0931229	NA	2.71989	2.76686	NA	NA
ATG3	-0.145674	-0.0973492	-0.0483252	NA	5.82993	5.6667	NA	NA
ATG4A	-0.0726739	-0.0113217	-0.0613522	NA	3.46537	2.94662	NA	NA
ATG4B	0.0269231	0.0206374	0.00628565	NA	5.73429	6.06641	NA	NA
ATG4C	-0.111708	-0.0918017	-0.0199061	NA	2.84079	3.19015	NA	NA
ATG4D	-0.0443045	-0.078212	0.0339074	NA	4.72444	4.19981	NA	NA
ATG5	0.0630326	0.0119792	0.0510535	NA	4.44741	4.41344	NA	NA
ATG7	0.0927258	0.0115782	0.0811476	NA	4.34957	4.63008	NA	NA
ATG9A	-0.204348	-0.148821	-0.0555271	NA	5.02065	5.47369	NA	NA
ATIC	-0.370724	-0.369687	-0.00103724	NA	6.80308	6.76776	NA	NA
ATL1	-0.122218	-0.0997319	-0.0224858	NA	1.24427	2.09419	NA	NA
ATL2	-0.465417	-0.773816	0.308398	NA	5.36418	5.41403	NA	NA
ATL3	-0.0159359	-0.12431	0.108374	NA	4.40749	4.87078	NA	NA
ATM	-0.00571924	-0.0534656	0.0477463	NA	3.79714	5.00036	NA	NA
ATMIN	-0.203636	-0.371606	0.16797	NA	4.41977	3.48364	NA	NA
ATN1	-0.0478087	-0.123177	0.075368	NA	5.97691	5.74867	NA	NA
ATOH1	-0.0490602	-0.0167942	-0.032266	NA	0.0158258	0.037322	NA	NA
ATOH7	-0.0557495	-0.0376849	-0.0180646	NA	0.100694	0.426439	NA	NA
ATOH8	-0.0909157	-0.0603267	-0.030589	NA	2.09853	2.53994	NA	NA
ATOX1	0.0056236	0.106874	-0.101251	NA	7.87437	8.17144	NA	NA
ATP10A	-0.0954192	-0.0597325	-0.0356867	NA	0.430344	0.859049	NA	NA
ATP10B	-0.00556509	-0.00478785	-0.000777241	NA	0.21268	0.0095702	NA	NA
ATP10D	0.0422614	-0.000484861	0.0427463	NA	1.57493	2.93744	NA	NA
ATP11A	0.00350914	0.00589979	-0.00239065	NA	4.0894	3.00812	NA	NA
ATP11B	-0.0697028	-0.0597922	-0.0099106	NA	3.40974	4.49248	NA	NA
ATP11C	0.04681	0.0547874	-0.0079774	NA	2.72523	3.71072	NA	NA
ATP12A	0.013728	0.0268892	-0.0131611	NA	0.0297265	0.0142148	NA	NA
ATP13A1	-0.237572	-0.237967	0.000395097	NA	5.36751	5.116	NA	NA
ATP13A2	0.00967851	-0.0666352	0.0763137	NA	4.87568	4.6615	NA	NA
ATP13A3	-0.0663733	-0.00114751	-0.0652258	NA	5.32567	6.27734	NA	NA
ATP13A4	0.0152372	0.0116268	0.00361046	NA	0.358675	0.204888	NA	NA
ATP13A5	0.0538698	0.101716	-0.0478464	NA	1.06702	0.095627	NA	NA
ATP1A1	-1.24467	-1.46424	0.219571	NA	8.22575	7.76387	NA	1
ATP1A2	-0.00953532	-0.072571	0.0630357	NA	0.180236	0.0924228	NA	NA
ATP1A3	0.0161257	0.0337284	-0.0176026	NA	1.36985	1.33027	NA	NA
ATP1A4	0.00507462	-0.0238384	0.0289131	NA	0.0920618	0.037322	NA	NA
ATP1B1	-0.108996	0.0441555	-0.153151	NA	6.21474	4.81389	NA	NA
ATP1B2	-0.0295422	-0.0568312	0.0272891	NA	0.139526	0.562413	NA	NA
ATP1B3	-0.248739	-0.616153	0.367414	NA	6.51453	6.97497	NA	NA
ATP1B4	-0.11753	-0.140258	0.0227285	NA	0.00319007	0	NA	NA
ATP23	-0.337223	-0.432655	0.095432	NA	3.51218	4.19611	NA	NA
ATP2A1	-0.0516409	-0.114358	0.0627168	NA	1.0545	2.17282	NA	NA
ATP2A2	-1.50377	-1.71539	0.211616	NA	6.75364	6.46555	NA	1
ATP2A3	-0.044299	-0.128634	0.0843346	NA	3.34408	2.4938	NA	NA
ATP2B1	-0.150141	-0.0944133	-0.0557273	NA	4.07605	4.57033	NA	NA
ATP2B2	-0.0505685	-0.136757	0.0861883	NA	0.358231	0.0876781	NA	NA
ATP2B3	-0.0404073	-0.0926568	0.0522495	NA	0.245589	0.0190461	NA	NA
ATP2B4	-0.180917	-0.114961	-0.0659557	NA	4.69038	5.77559	NA	NA
ATP2C1	-0.1036	-0.0897855	-0.0138146	NA	5.15667	6.03625	NA	NA
ATP2C2	-0.0215021	-0.15067	0.129168	NA	2.85261	0.327362	NA	NA
ATP4A	0.0164357	0.0124141	0.0040217	NA	0.0280913	0.271858	NA	NA
ATP4B	-0.0436721	-0.0136174	-0.0300547	NA	0.0235858	0	NA	NA
ATP5IF1	-0.212867	-0.302291	0.0894242	NA	7.85641	8.29001	NA	NA
ATP5MC1	-0.400572	-0.367612	-0.0329597	NA	7.88926	7.9097	NA	NA
ATP5MC2	-0.452654	-0.493817	0.041163	NA	8.23373	8.83678	NA	NA
ATP5MC3	-0.0273401	-0.00805019	-0.0192899	NA	8.51307	8.37185	NA	NA
ATP5MF	-1.55669	-1.0512	-0.505486	NA	9.81259	9.5892	NA	1
ATP5MGL	-0.34102	-0.348448	0.00742798	NA	0.131858	0.0513981	NA	NA
ATP5MJ	-0.100432	0.0662744	-0.166706	NA	NA	NA	NA	NA
ATP5MK	-0.198472	-0.135092	-0.0633798	NA	NA	NA	NA	NA
ATP5PF	-0.447651	-0.31847	-0.129182	NA	8.08384	7.89999	NA	NA
ATP5PO	-0.419869	-0.246693	-0.173176	NA	7.96784	8.09743	NA	NA
ATP6AP1	-0.906085	-1.0244	0.118319	NA	7.39297	6.46155	NA	NA
ATP6AP1L	-0.0954223	-0.0411352	-0.0542871	NA	1.29445	2.5513	NA	NA
ATP6AP2	-1.0703	-0.858538	-0.211764	NA	6.43318	7.19222	NA	NA
ATP6V0A1	-0.131063	-0.330908	0.199845	NA	4.34226	4.3045	NA	NA
ATP6V0A2	-0.109454	-0.22148	0.112025	NA	3.54075	3.06352	NA	NA
ATP6V0A4	-0.108736	-0.0752916	-0.0334442	NA	1.85387	0.221773	NA	NA
ATP6V0B	-1.39693	-1.4196	0.0226702	NA	7.4663	7.14724	NA	1
ATP6V0C	-2.16977	-2.02385	-0.145922	NA	7.27744	6.75186	NA	1
ATP6V0D1	-1.09789	-1.27712	0.179224	NA	5.91925	5.4051	NA	1
ATP6V0D2	0.0494735	0.0362367	0.0132368	NA	0.488421	0.0377713	NA	NA
ATP6V0E1	-0.180606	-0.149935	-0.0306709	NA	7.39828	7.828	NA	NA
ATP6V0E2	-0.0250894	-0.0190752	-0.00601417	NA	5.12609	3.76083	NA	NA
ATP6V1A	-1.79175	-1.70055	-0.0911963	NA	4.66674	4.09188	NA	1
ATP6V1B1	-0.0174759	-0.0368417	0.0193658	NA	2.48502	1.16467	NA	NA
ATP6V1B2	-1.07549	-1.76817	0.692676	NA	5.4449	4.94865	NA	1
ATP6V1C1	-0.707302	-1.03349	0.326185	NA	5.16469	5.58981	NA	NA
ATP6V1C2	0.016615	0.0898877	-0.0732726	NA	2.06363	1.11441	NA	NA
ATP6V1D	-1.13124	-1.30076	0.169523	NA	6.32869	6.09511	NA	1
ATP6V1E1	-1.54912	-1.81142	0.262294	NA	6.48985	7.17082	NA	1
ATP6V1E2	-0.0150111	-0.123889	0.108878	NA	2.61415	3.07453	NA	NA
ATP6V1F	-1.31045	-1.46758	0.157124	NA	8.1251	7.9445	NA	1
ATP6V1G1	-1.34167	-1.1947	-0.146967	NA	7.38072	6.57433	NA	1
ATP6V1G2	-0.0544413	-0.0422516	-0.0121897	NA	1.15352	2.00252	NA	NA
ATP6V1G3	0.134793	0.0723701	0.062423	NA	0.00934047	0.515323	NA	NA
ATP6V1H	-1.04174	-1.0169	-0.0248375	NA	5.16443	5.30743	NA	1
ATP7A	-0.0464402	-0.0785774	0.0321373	NA	1.85224	1.89361	NA	NA
ATP7B	0.0393607	-0.0125163	0.051877	NA	1.77545	1.97408	NA	NA
ATP8A1	0.141903	0.0993069	0.0425964	NA	1.77377	0.0927607	NA	NA
ATP8A2	-0.00482971	-0.0208729	0.0160432	NA	0.516043	0.0739796	NA	NA
ATP8B1	0.0818891	-0.0155789	0.0974681	NA	3.44429	4.23094	NA	NA
ATP8B2	-0.0197041	-0.0518689	0.0321648	NA	3.01133	3.87158	NA	NA
ATP8B3	-0.0812754	0.0283172	-0.109593	NA	1.38536	2.78111	NA	NA
ATP8B4	0.0430293	0.113219	-0.0701902	NA	0.311231	0.0792466	NA	NA
ATP9A	0.0129132	0.0489405	-0.0360274	NA	3.5772	4.06689	NA	NA
ATP9B	0.0108201	-0.0348008	0.0456209	NA	2.57066	2.44271	NA	NA
ATPAF1	-0.0635987	-0.0379541	-0.0256446	NA	5.06771	4.86117	NA	NA
ATPAF2	-0.123492	-0.101865	-0.0216269	NA	3.34607	4.16299	NA	NA
ATPSCKMT	0.0664577	0.0399477	0.02651	NA	4.17917	3.80366	NA	NA
ATR	-1.06351	-1.3765	0.31299	NA	3.68379	3.6422	NA	1
ATRAID	0.0502133	0.0352287	0.0149847	NA	6.59142	7.15637	NA	NA
ATRIP	-0.681897	-0.700833	0.0189354	NA	2.99764	2.918	NA	NA
ATRN	-0.084015	-0.14152	0.0575053	NA	4.24679	4.38321	NA	NA
ATRNL1	0.0902216	0.100219	-0.00999762	NA	1.0817	1.55419	NA	NA
ATRX	-0.198016	-0.0922523	-0.105764	NA	4.53605	4.85131	NA	NA
ATXN1	-0.0722338	0.0335568	-0.105791	NA	2.41023	3.80201	NA	NA
ATXN10	-0.436326	-0.421831	-0.0144959	NA	6.16773	5.99934	NA	NA
ATXN1L	-0.13407	-0.137963	0.00389306	NA	3.40422	3.34461	NA	NA
ATXN2	0.00159936	-0.135338	0.136937	NA	4.97041	4.79465	NA	NA
ATXN2L	-0.128106	-0.203004	0.0748981	NA	6.42255	6.19815	NA	NA
ATXN3	-0.117824	-0.0376329	-0.0801909	NA	4.21454	4.52866	NA	NA
ATXN3L	0.119099	0.0963038	0.0227956	NA	0.00628706	0.557852	NA	NA
ATXN7	-0.016707	0.0563227	-0.0730297	NA	2.74071	2.92982	NA	NA
ATXN7L1	0.0460748	0.0735922	-0.0275174	NA	2.29694	2.47662	NA	NA
ATXN7L2	-0.117318	-0.10357	-0.0137477	NA	2.66966	2.04144	NA	NA
ATXN7L3	-0.198192	-0.297569	0.0993774	NA	4.48256	4.61609	NA	NA
ATXN7L3B	-0.16424	-0.109302	-0.0549375	NA	4.06961	3.45012	NA	NA
AUH	-0.0298633	-0.0731769	0.0433137	NA	3.45269	3.11664	NA	NA
AUNIP	0.00926028	-0.068736	0.0779963	NA	3.46975	2.69408	NA	NA
AUP1	-0.25865	-0.349779	0.0911285	NA	6.88587	6.96004	NA	NA
AURKA	-1.34348	-1.43481	0.0913235	NA	6.5268	6.89185	NA	1
AURKAIP1	-0.444654	-0.382884	-0.06177	NA	6.92105	6.82132	NA	NA
AURKB	-2.03354	-2.13275	0.0992093	NA	6.02446	6.76896	NA	1
AURKC	-0.0109276	0.0157209	-0.0266485	NA	0.967136	1.72515	NA	NA
AUTS2	0.0299843	0.077355	-0.0473707	NA	3.57283	1.50934	NA	NA
AVEN	-0.0159588	-0.111391	0.0954325	NA	3.70823	4.21175	NA	NA
AVIL	-0.163185	-0.445557	0.282372	NA	0.906409	2.01003	NA	NA
AVL9	0.0327844	0.0195905	0.0131938	NA	4.25147	4.05013	NA	NA
AVP	-0.050553	-0.125649	0.0750959	NA	0	0	NA	NA
AVPI1	-0.0517428	-0.0666997	0.0149569	NA	3.47167	3.12466	NA	NA
AVPR1A	-0.294327	-0.344566	0.0502394	NA	0.0142465	0.407972	NA	NA
AVPR1B	-0.127581	-0.0479077	-0.0796729	NA	0.0156892	0	NA	NA
AVPR2	-0.00955318	0.0370658	-0.046619	NA	0.225551	0.469779	NA	NA
AWAT1	-0.00425057	0.0330507	-0.0373013	NA	0.00782104	0.0280214	NA	NA
AWAT2	-0.0174731	0.0158594	-0.0333324	NA	0.38638	0.0282482	NA	NA
AXDND1	-0.103546	-0.122415	0.018869	NA	0.232321	0.0785708	NA	NA
AXIN1	-0.0902739	-0.0797433	-0.0105306	NA	4.6063	4.03381	NA	NA
AXIN2	-0.0750968	0.0463902	-0.121487	NA	1.20036	2.27285	NA	NA
AXL	0.0274557	-0.00374485	0.0312005	NA	2.00207	7.00544	NA	NA
AZGP1	-0.144093	-0.169399	0.0253062	NA	4.25957	0.172341	NA	NA
AZI2	-0.131048	-0.225468	0.0944205	NA	5.60772	5.48558	NA	NA
AZIN1	-0.274429	-0.138298	-0.136131	NA	6.22717	6.70495	NA	NA
AZIN2	-0.0861538	-0.0700097	-0.0161441	NA	1.46058	3.77254	NA	NA
AZU1	0.0803263	0.123133	-0.042807	NA	0.196395	0.499523	NA	NA
B2M	0.00729856	0.0966338	-0.0893352	NA	10.2162	7.86323	NA	NA
B3GALNT1	0.00455844	-0.00566685	0.0102253	NA	2.95212	2.78203	NA	NA
B3GALNT2	-0.0209282	0.0291267	-0.0500549	NA	4.06802	4.00131	NA	NA
B3GALT1	-0.0247708	-0.0484453	0.0236745	NA	0.300094	0.463355	NA	NA
B3GALT2	0.00847399	0.0992207	-0.0907467	NA	0.0376962	0.977009	NA	NA
B3GALT4	-0.0697005	0.0136826	-0.0833831	NA	1.9965	0.811282	NA	NA
B3GALT5	0.0889843	0.144944	-0.0559596	NA	0.633674	0.10798	NA	NA
B3GALT6	-0.00473289	-0.160602	0.155869	NA	3.8851	4.03387	NA	NA
B3GAT1	0.0493443	0.0292778	0.0200665	NA	0.208874	0.0285229	NA	NA
B3GAT2	-0.046724	-0.0360699	-0.0106541	NA	0.268883	0.242505	NA	NA
B3GAT3	-0.135396	-0.465192	0.329797	NA	5.17627	5.48579	NA	NA
B3GLCT	0.00114144	-0.0438899	0.0450314	NA	2.20729	2.44207	NA	NA
B3GNT2	-0.189638	-0.0868747	-0.102764	NA	3.85856	3.74511	NA	NA
B3GNT3	-0.11664	-0.0613372	-0.0553029	NA	1.87826	0.694079	NA	NA
B3GNT4	-0.142711	-0.164102	0.0213915	NA	0.977844	1.34089	NA	NA
B3GNT5	-0.0630772	-0.0379936	-0.0250835	NA	2.67391	2.22671	NA	NA
B3GNT6	-0.0903998	-0.214384	0.123985	NA	0.00159503	0.0047851	NA	NA
B3GNT7	0.0808029	0.0065093	0.0742936	NA	0.510426	0.278701	NA	NA
B3GNT8	0.0192242	-0.0131498	0.0323739	NA	0.605524	0.313321	NA	NA
B3GNT9	-0.113852	-0.132918	0.0190655	NA	2.59995	3.34365	NA	NA
B3GNTL1	-0.0263685	-0.0500277	0.0236592	NA	2.11992	3.02778	NA	NA
B4GALNT1	-0.12103	-0.201824	0.0807943	NA	2.59057	4.992	NA	NA
B4GALNT2	-0.0763122	0.0256114	-0.101924	NA	0.874345	0.0095702	NA	NA
B4GALNT3	-0.0287442	-0.141472	0.112728	NA	1.88475	0.53769	NA	NA
B4GALNT4	-0.0439507	-0.0494505	0.00549979	NA	3.88579	3.49463	NA	NA
B4GALT1	0.00890478	0.0859627	-0.0770579	NA	6.02574	5.2533	NA	NA
B4GALT2	-0.148967	-0.105987	-0.0429797	NA	5.62075	6.249	NA	NA
B4GALT3	-0.159276	-0.159737	0.000460889	NA	5.56395	4.50978	NA	NA
B4GALT4	0.0278914	-0.0167636	0.044655	NA	4.03052	5.16228	NA	NA
B4GALT5	-0.0414482	0.138473	-0.179921	NA	4.92602	5.37123	NA	NA
B4GALT6	0.037044	-0.0237496	0.0607936	NA	1.13419	1.66205	NA	NA
B4GALT7	-0.0712402	-0.083903	0.0126628	NA	4.29017	5.12722	NA	NA
B4GAT1	-0.169626	-0.0633494	-0.106277	NA	4.0332	4.44238	NA	NA
B9D1	-0.0188536	-0.0653467	0.0464931	NA	3.38782	4.89387	NA	NA
B9D2	0.0105645	-0.024558	0.0351225	NA	2.36601	2.30649	NA	NA
BAALC	-0.0153104	-0.00331379	-0.0119966	NA	0.750721	2.54183	NA	NA
BAAT	0.0371528	0.0201633	0.0169895	NA	0.0765077	0.0562748	NA	NA
BABAM1	0.131244	0.1229	0.00834337	NA	6.35571	6.49881	NA	NA
BABAM2	0.00240212	0.0231584	-0.0207563	NA	4.27419	4.50292	NA	NA
BACE1	-0.104864	-0.0738259	-0.0310385	NA	3.25683	4.55933	NA	NA
BACE2	-0.00587482	-0.0794978	0.0736229	NA	4.10403	4.20816	NA	NA
BACH1	0.027449	0.0154117	0.0120373	NA	3.28931	4.2743	NA	NA
BACH2	0.0620764	0.0877727	-0.0256963	NA	0.372849	0.596917	NA	NA
BAD	-0.0753143	-0.079116	0.00380171	NA	5.90433	6.24663	NA	NA
BAG1	-0.0171792	-0.0273058	0.0101265	NA	6.34146	4.34538	NA	NA
BAG2	-0.0519064	-0.0761232	0.0242168	NA	1.87475	3.2948	NA	NA
BAG3	-0.0384533	-0.0263915	-0.0120618	NA	5.35723	4.61998	NA	NA
BAG4	-0.0190892	-0.0849815	0.0658923	NA	3.14465	3.89819	NA	NA
BAG5	-0.0976354	-0.134236	0.0366007	NA	4.3328	3.85894	NA	NA
BAG6	-0.217731	-0.107005	-0.110726	NA	7.26974	7.73783	NA	NA
BAHD1	-0.115573	0.0603387	-0.175911	NA	4.48522	3.4292	NA	NA
BAIAP2	-0.137443	-0.146109	0.00866597	NA	4.83965	5.00574	NA	NA
BAIAP2L1	0.0859118	0.036047	0.0498649	NA	4.46588	4.12108	NA	NA
BAIAP2L2	-0.0921034	0.0104843	-0.102588	NA	1.73844	1.0386	NA	NA
BAIAP3	-0.0941222	-0.0668114	-0.0273109	NA	1.52413	2.09053	NA	NA
BAK1	-0.472164	-0.368285	-0.103879	NA	4.93987	4.90116	NA	NA
BAMBI	-0.168936	-0.0998032	-0.069133	NA	4.97047	3.53797	NA	NA
BANF1	-2.16562	-2.37213	0.206507	NA	8.22317	8.12824	NA	1
BANF2	0.127883	0.0535057	0.0743778	NA	0.0195914	0.0995528	NA	NA
BANK1	0.0518637	0.0334086	0.0184551	NA	0.21344	0.225854	NA	NA
BANP	-1.36438	-1.43937	0.0749871	NA	3.9543	3.64395	NA	1
BAP1	-0.507571	-0.730378	0.222807	NA	4.81855	5.51947	NA	NA
BARD1	-0.500906	-0.664307	0.163401	NA	3.11005	2.904	NA	NA
BARHL1	-0.0104957	-0.0293442	0.0188485	NA	0.0331539	0.00952305	NA	NA
BARHL2	-0.135981	-0.201524	0.0655439	NA	0.0276899	0.00952305	NA	NA
BARX1	-0.00350227	-0.00945054	0.00594827	NA	0.340177	1.3096	NA	NA
BARX2	-0.0530824	0.0406945	-0.0937769	NA	3.53646	0.499028	NA	NA
BASP1	0.169444	0.217015	-0.0475709	NA	4.39407	6.90892	NA	NA
BATF	-0.0341579	0.0399502	-0.0741081	NA	2.3178	0.210208	NA	NA
BATF2	0.0249456	-0.0344443	0.0593899	NA	0.573313	0.535759	NA	NA
BATF3	0.015612	-0.0309353	0.0465473	NA	1.18023	1.94426	NA	NA
BAX	0.15009	0.0772721	0.0728175	NA	6.90165	6.84341	NA	NA
BAZ1A	-0.123256	-0.104775	-0.0184809	NA	4.89484	4.05492	NA	NA
BAZ1B	-0.271419	-0.309887	0.0384678	NA	5.85808	5.156	NA	NA
BAZ2A	-0.0997723	-0.134366	0.0345932	NA	5.11876	4.82587	NA	NA
BAZ2B	-0.0274653	0.0186641	-0.0461294	NA	3.0555	3.00843	NA	NA
BBIP1	0.0152157	0.0199358	-0.00472005	NA	3.69584	4.51788	NA	NA
BBLN	-0.209662	-0.259277	0.0496148	NA	NA	NA	NA	NA
BBOF1	-0.052408	0.0336139	-0.0860219	NA	2.02269	3.02054	NA	NA
BBOX1	0.0444922	0.106279	-0.0617868	NA	1.20213	0.513673	NA	NA
BBS1	-0.126561	0.00131228	-0.127873	NA	3.7534	3.28833	NA	NA
BBS10	-0.0508077	0.00102432	-0.051832	NA	2.07938	2.75631	NA	NA
BBS12	0.042923	0.0674776	-0.0245545	NA	1.11108	1.46697	NA	NA
BBS2	-0.0231002	-0.0977038	0.0746035	NA	4.24422	4.34264	NA	NA
BBS4	0.029162	0.0587211	-0.0295591	NA	3.18627	3.3414	NA	NA
BBS5	0.00105616	0.0363457	-0.0352896	NA	1.91078	2.2786	NA	NA
BBS7	-0.0186057	-0.0236498	0.00504405	NA	3.48784	3.98479	NA	NA
BBS9	0.00152429	-0.0408115	0.0423357	NA	2.15772	2.77611	NA	NA
BBX	0.0333933	0.0769128	-0.0435195	NA	3.46008	4.51951	NA	NA
BCAM	0.088608	0.0800371	0.0085709	NA	5.07944	4.45724	NA	NA
BCAN	-0.130058	-0.201555	0.0714968	NA	0.152973	0.141318	NA	NA
BCAP29	-0.0554835	-0.0438822	-0.0116014	NA	5.17499	5.89993	NA	NA
BCAP31	-0.167031	-0.191103	0.0240712	NA	8.70887	8.05856	NA	NA
BCAR1	-0.504278	-0.864284	0.360006	NA	4.81264	5.13547	NA	NA
BCAR3	-0.169976	-0.28801	0.118034	NA	4.60985	5.14856	NA	NA
BCAS1	-0.0482285	0.0895416	-0.13777	NA	2.33572	0.0734995	NA	NA
BCAS2	-1.10443	-1.11102	0.00659231	NA	5.65247	5.80024	NA	1
BCAS3	-0.135604	-0.122562	-0.0130422	NA	2.33375	3.09681	NA	NA
BCAS4	-0.0457487	0.0393984	-0.0851471	NA	2.99643	4.71763	NA	NA
BCAT1	-0.0064364	0.022529	-0.0289654	NA	1.77462	4.40787	NA	NA
BCAT2	0.0912691	0.0919171	-0.000648004	NA	5.12722	5.07393	NA	NA
BCCIP	-0.560534	-0.669604	0.109071	NA	6.16428	5.73987	NA	NA
BCDIN3D	-0.24511	-0.26301	0.0178998	NA	2.22781	1.70878	NA	NA
BCHE	0.00102164	-0.0605398	0.0615614	NA	0.157449	2.46727	NA	NA
BCKDHA	0.0281867	0.0807092	-0.0525225	NA	4.78605	4.30491	NA	NA
BCKDHB	-0.131393	0.0182388	-0.149632	NA	3.21632	3.66995	NA	NA
BCKDK	-0.00212075	-0.0065802	0.00445945	NA	5.0994	5.21481	NA	NA
BCL10	-0.176522	-0.213566	0.0370436	NA	3.50588	3.47149	NA	NA
BCL11A	-0.0213819	-0.0552536	0.0338717	NA	0.988866	0.641368	NA	NA
BCL11B	-0.0190107	0.033644	-0.0526547	NA	0.540315	0.0280214	NA	NA
BCL2	0.0564046	-0.102596	0.159	NA	1.31068	1.23867	NA	NA
BCL2A1	-0.0659591	0.0151989	-0.0811581	NA	0.140455	0.0414427	NA	NA
BCL2L1	-0.614808	-1.08978	0.474973	NA	6.07789	5.93204	NA	NA
BCL2L10	-0.0397438	0.0481291	-0.0878729	NA	0.12786	0.0776354	NA	NA
BCL2L12	-0.0565703	-0.198652	0.142081	NA	5.87721	6.23018	NA	NA
BCL2L13	-0.00197622	0.0127258	-0.014702	NA	4.84587	4.83349	NA	NA
BCL2L14	-0.0392704	-0.107737	0.0684665	NA	0.417503	0.0047851	NA	NA
BCL2L15	-0.0964888	-0.206669	0.11018	NA	0.527507	0.149675	NA	NA
BCL2L2	-0.142027	-0.224771	0.0827438	NA	4.54839	4.55652	NA	NA
BCL3	0.0886977	0.117062	-0.0283643	NA	4.89727	4.00607	NA	NA
BCL6	0.0358187	-0.135857	0.171675	NA	3.71902	3.75236	NA	NA
BCL6B	0.00127012	0.00537479	-0.00410467	NA	0.0903333	0.215234	NA	NA
BCL7A	-0.129244	-0.0973773	-0.0318663	NA	2.59061	2.64787	NA	NA
BCL7B	0.0264237	0.0796827	-0.053259	NA	5.76596	5.1796	NA	NA
BCL7C	-0.0353778	-0.0404402	0.00506237	NA	4.12282	4.44314	NA	NA
BCL9	-0.13673	-0.0240091	-0.112721	NA	3.53552	2.77011	NA	NA
BCL9L	-0.160433	-0.0183421	-0.142091	NA	5.88152	5.5703	NA	NA
BCLAF1	-0.690637	-0.837156	0.146518	NA	5.74146	5.5434	NA	NA
BCLAF3	0.00174795	-0.0560729	0.0578209	NA	1.98335	2.13472	NA	NA
BCO1	-0.0903628	0.00197433	-0.0923371	NA	0.329808	0.056	NA	NA
BCO2	0.0386531	0.0143084	0.0243447	NA	1.11578	0.548292	NA	NA
BCOR	-0.034361	0.0296419	-0.0640029	NA	4.46339	3.84038	NA	NA
BCORL1	0.00894524	0.0189588	-0.0100136	NA	2.34653	2.74618	NA	NA
BCR	0.0829643	0.102711	-0.0197471	NA	4.42295	3.80328	NA	NA
BCS1L	-0.453994	-0.327732	-0.126261	NA	5.52182	5.17605	NA	NA
BDH1	-0.0369427	-0.0164991	-0.0204436	NA	3.75652	3.19556	NA	NA
BDH2	-0.147309	-0.0772002	-0.0701092	NA	3.46371	3.58547	NA	NA
BDKRB1	0.1452	0.161175	-0.0159754	NA	1.87546	1.74354	NA	NA
BDKRB2	-0.00251437	0.0937025	-0.0962169	NA	2.01538	1.3537	NA	NA
BDNF	-0.0479499	-0.0732027	0.0252528	NA	0.88209	3.59342	NA	NA
BDP1	-0.981377	-0.765576	-0.215801	NA	3.63537	3.27017	NA	NA
BEAN1	0.0124709	0.053746	-0.0412751	NA	0.628264	1.33897	NA	NA
BECN1	-0.258554	-0.249541	-0.00901342	NA	5.43119	5.59948	NA	NA
BEGAIN	-0.0664476	-0.0899084	0.0234609	NA	1.06112	1.15564	NA	NA
BEND2	0.118691	0.0805372	0.0381537	NA	0.00159503	0.0047851	NA	NA
BEND3	-0.0729075	-0.0234211	-0.0494864	NA	1.86704	1.42053	NA	NA
BEND4	-0.00453199	0.0153424	-0.0198744	NA	0.0579631	0.0047851	NA	NA
BEND5	0.00884989	0.0602865	-0.0514367	NA	0.633084	1.12788	NA	NA
BEND6	0.0470207	-0.0152798	0.0623005	NA	1.45604	2.2772	NA	NA
BEND7	0.0323855	0.0522377	-0.0198523	NA	1.60721	2.49073	NA	NA
BEST1	0.0550387	0.0480461	0.00699261	NA	1.38293	0.947776	NA	NA
BEST2	0.0117442	0.0284377	-0.0166935	NA	0.0773683	0.0696909	NA	NA
BEST3	-0.0784165	-0.367962	0.289546	NA	0.22592	1.47425	NA	NA
BEST4	-0.0771562	-0.105266	0.0281098	NA	0.0778161	0.154322	NA	NA
BET1	-0.459116	-0.451888	-0.00722733	NA	4.63291	4.84481	NA	NA
BET1L	-0.00889366	0.0294576	-0.0383512	NA	4.96967	5.3458	NA	NA
BEX1	-0.0471762	-0.0527836	0.00560739	NA	1.42208	2.96042	NA	NA
BEX2	-0.0423747	0.10717	-0.149545	NA	1.74053	2.95461	NA	NA
BEX3	0.0192426	-0.00684358	0.0260862	NA	3.95189	7.54063	NA	NA
BEX4	0.0430986	0.0244274	0.0186712	NA	1.36687	3.10187	NA	NA
BEX5	-0.00444135	0.0292207	-0.0336621	NA	1.01887	1.10297	NA	NA
BFAR	0.00988329	-0.0734003	0.0832836	NA	5.42854	5.54104	NA	NA
BFSP1	0.0148545	0.0062891	0.00856541	NA	2.02347	1.6272	NA	NA
BFSP2	0.0601377	0.0715468	-0.0114091	NA	0.363776	0.0544996	NA	NA
BGLAP	-0.231745	-0.216404	-0.0153416	NA	0.45311	0.457998	NA	NA
BGN	0.023528	0.0103436	0.0131844	NA	2.1698	4.00089	NA	NA
BHLHA15	-0.0574782	-0.112049	0.0545704	NA	1.64748	0.657971	NA	NA
BHLHA9	0.0798261	-0.012662	0.0924881	NA	0.00791261	0.0280214	NA	NA
BHLHB9	-0.116583	-0.112548	-0.0040351	NA	1.23035	1.92015	NA	NA
BHLHE22	-0.000276914	-0.027812	0.027535	NA	0.0142154	0.135741	NA	NA
BHLHE40	0.0392286	-0.0253682	0.0645968	NA	5.0469	5.92667	NA	NA
BHLHE41	-0.000475757	-0.0428711	0.0423953	NA	1.51937	2.56547	NA	NA
BHMT	-0.0550942	0.0143552	-0.0694494	NA	0.0950968	0.0423243	NA	NA
BHMT2	0.0543618	-0.000635488	0.0549973	NA	1.23081	0.155692	NA	NA
BICC1	-0.000634718	0.101968	-0.102602	NA	1.31979	2.45962	NA	NA
BICD1	-0.113957	-0.287497	0.17354	NA	2.31039	3.51592	NA	NA
BICD2	-0.0104074	-0.137791	0.127384	NA	4.06839	4.66007	NA	NA
BICDL1	-0.102317	-0.0592779	-0.0430392	NA	3.14958	0.561195	NA	NA
BICDL2	-0.218261	-0.336898	0.118638	NA	2.92262	0.113611	NA	NA
BICRA	0.103715	-0.0363626	0.140077	NA	3.07519	2.34818	NA	NA
BICRAL	-0.00222362	-0.0286082	0.0263846	NA	2.5327	2.31673	NA	NA
BID	0.179646	0.00321423	0.176431	NA	5.91263	5.35874	NA	NA
BIK	0.0398326	0.0994863	-0.0596537	NA	2.54827	1.28941	NA	NA
BIN1	-0.0423565	-0.0621783	0.0198217	NA	3.27063	4.45901	NA	NA
BIN2	-0.134096	-0.143776	0.00968044	NA	0.312324	0.0375445	NA	NA
BIN3	0.179328	0.117041	0.0622867	NA	3.90771	4.24578	NA	NA
BIRC2	-0.262626	-0.307532	0.0449057	NA	4.79909	5.32971	NA	NA
BIRC3	-0.000244953	-0.0152094	0.0149644	NA	2.58241	2.31177	NA	NA
BIRC5	-1.92352	-1.7299	-0.193624	NA	6.01505	6.74434	NA	1
BIRC6	-0.493963	-0.375881	-0.118083	NA	4.53574	4.66773	NA	NA
BIRC7	-0.021072	0.00881751	-0.0298895	NA	0.142199	0.0735457	NA	NA
BIRC8	0.00370644	0.073004	-0.0692976	NA	NA	NA	NA	NA
BIVM	-0.0321445	0.0322546	-0.064399	NA	3.13207	3.22136	NA	NA
BLCAP	0.0132473	0.0311933	-0.017946	NA	5.68933	5.75337	NA	NA
BLID	0.012746	0.0298355	-0.0170895	NA	0.0248656	0.142178	NA	NA
BLK	0.0878509	0.135091	-0.0472398	NA	0.107321	0.0558716	NA	NA
BLM	-0.272106	-0.273677	0.00157141	NA	3.03732	2.56252	NA	NA
BLMH	-0.0484745	-0.0420715	-0.00640304	NA	4.4044	4.90573	NA	NA
BLNK	-0.04659	0.00232256	-0.0489126	NA	2.03093	0.0425092	NA	NA
BLOC1S1	-0.0470415	0.00197926	-0.0490207	NA	6.33353	6.22569	NA	NA
BLOC1S2	-0.0722621	0.0409479	-0.11321	NA	5.17202	4.18144	NA	NA
BLOC1S3	-0.0440179	0.0151376	-0.0591556	NA	3.33611	2.51859	NA	NA
BLOC1S4	0.00458977	-0.00380638	0.00839616	NA	3.27188	3.3494	NA	NA
BLOC1S5	0.00421996	0.0746558	-0.0704359	NA	3.37204	3.39187	NA	NA
BLOC1S6	-0.0557529	0.0386821	-0.094435	NA	4.73413	4.84386	NA	NA
BLVRA	0.0802323	0.110705	-0.0304728	NA	5.94049	5.95527	NA	NA
BLVRB	0.0258608	0.0631696	-0.0373088	NA	6.78831	5.68466	NA	NA
BLZF1	-0.0502648	0.0026171	-0.0528819	NA	4.27723	3.09571	NA	NA
BMERB1	0.0184276	0.0247413	-0.00631371	NA	2.04401	4.48212	NA	NA
BMF	-0.322418	-0.302613	-0.019805	NA	2.86332	1.93018	NA	NA
BMI1	-0.0810075	-0.0741908	-0.00681678	NA	5.25072	5.04476	NA	NA
BMP1	0.0704792	0.00860146	0.0618777	NA	3.329	5.26841	NA	NA
BMP10	-0.0499404	-0.0099245	-0.0400159	NA	0.0063487	0	NA	NA
BMP15	0.113395	0.0465538	0.066841	NA	0	0	NA	NA
BMP2	0.0130179	-0.0965433	0.109561	NA	1.07976	0.757524	NA	NA
BMP2K	0.0253402	0.0360037	-0.0106635	NA	3.15071	3.19564	NA	NA
BMP3	0.091975	0.120802	-0.0288268	NA	0.367092	0.0417955	NA	NA
BMP4	-0.00951258	-0.0340296	0.024517	NA	2.29775	4.06894	NA	NA
BMP5	0.120139	0.01024	0.109899	NA	0.231577	1.80766	NA	NA
BMP6	-0.0453956	-0.0322027	-0.0131929	NA	0.643491	0.63849	NA	NA
BMP7	0.00690641	0.0644015	-0.0574951	NA	2.58823	1.02021	NA	NA
BMPER	-0.0102122	-0.0630165	0.0528043	NA	0.621284	1.38456	NA	NA
BMPR1A	-0.169452	-0.267194	0.0977422	NA	3.68124	3.70797	NA	NA
BMPR1B	0.0346693	0.0694446	-0.0347753	NA	0.851607	0.511188	NA	NA
BMPR2	-0.0958199	-0.130828	0.0350082	NA	3.76001	4.01737	NA	NA
BMS1	-1.07372	-0.896297	-0.177419	NA	4.33742	3.81626	NA	1
BMT2	0.0459515	0.140057	-0.0941055	NA	2.02078	2.70999	NA	NA
BMX	0.0481899	0.0661162	-0.0179263	NA	0.00473826	0.00952305	NA	NA
BNC1	-0.0668676	-0.0625569	-0.00431072	NA	0.542044	0.254272	NA	NA
BNC2	0.0174088	0.0306442	-0.0132353	NA	0.985043	2.64696	NA	NA
BNIP1	-0.681148	-0.686033	0.00488545	NA	4.19723	4.19516	NA	NA
BNIP2	-0.201221	-0.131085	-0.0701366	NA	5.22971	4.89682	NA	NA
BNIP3	-0.301318	-0.278182	-0.023136	NA	5.02686	6.15794	NA	NA
BNIP3L	0.123676	0.12556	-0.00188426	NA	4.84966	6.67147	NA	NA
BNIP5	0.0211087	-0.0013053	0.022414	NA	0.00946141	0.0095702	NA	NA
BNIPL	-0.126125	-0.0662818	-0.059843	NA	1.00281	0.305487	NA	NA
BOC	-0.0116043	0.0293724	-0.0409767	NA	2.15676	2.84419	NA	NA
BOD1	-0.133856	-0.132144	-0.00171159	NA	5.88542	6.45515	NA	NA
BOD1L1	-0.238138	-0.138266	-0.099872	NA	4.17762	4.11819	NA	NA
BOD1L2	0.0630551	-0.0282771	0.0913322	NA	0.00159503	0	NA	NA
BOK	-0.0504298	0.0345839	-0.0850136	NA	3.54781	4.39958	NA	NA
BOLA1	-0.0860725	-0.118899	0.0328268	NA	4.37433	2.8241	NA	NA
BOLA3	-0.209692	-0.332723	0.123031	NA	6.08108	6.71576	NA	NA
BOLL	-0.0085964	0.0384778	-0.0470742	NA	0.0549111	0.0370104	NA	NA
BOP1	-1.03437	-1.04817	0.0138035	NA	6.42266	5.85652	NA	1
BORA	-0.918152	-1.35299	0.434837	NA	3.22051	2.96711	NA	NA
BORCS5	-0.147106	-0.230622	0.0835157	NA	2.85182	2.56614	NA	NA
BORCS6	-0.0850647	-0.0494778	-0.0355869	NA	2.47576	2.35405	NA	NA
BORCS7	-0.123606	-0.0989631	-0.0246431	NA	3.11424	2.4364	NA	NA
BORCS8	-0.190737	-0.193074	0.00233721	NA	4.35302	4.30127	NA	NA
BPGM	-0.070422	-0.0472286	-0.0231933	NA	4.31152	4.74773	NA	NA
BPHL	0.00321164	0.127097	-0.123885	NA	3.83638	4.14404	NA	NA
BPI	0.0421996	0.00870464	0.033495	NA	0.0216269	0.408303	NA	NA
BPIFA1	0.0292489	0.0778509	-0.048602	NA	0.0141081	0	NA	NA
BPIFA2	0.12472	0.113718	0.0110013	NA	0.190909	0.00952305	NA	NA
BPIFA3	-0.0130221	-0.0657691	0.052747	NA	0.00159503	0	NA	NA
BPIFB1	0.014506	-0.0738699	0.0883759	NA	0.720922	0.0514845	NA	NA
BPIFB2	0.018116	0.0125158	0.00560016	NA	0.280052	0	NA	NA
BPIFB3	-0.0661377	-0.0804369	0.0142991	NA	0.00159503	0.0142148	NA	NA
BPIFB4	-0.0451783	-0.0523378	0.00715959	NA	0.129315	0.17679	NA	NA
BPIFB6	0.0127139	0.00526346	0.00745046	NA	0.0172824	0	NA	NA
BPIFC	-0.0049076	0.0982514	-0.103159	NA	0.0698961	0	NA	NA
BPNT1	-0.181505	-0.11491	-0.0665955	NA	5.21415	4.566	NA	NA
BPNT2	-0.0709515	-0.0521162	-0.0188353	NA	4.76936	5.50873	NA	NA
BPTF	-0.936341	-0.895108	-0.0412331	NA	5.18734	4.83868	NA	NA
BRAF	-0.0460271	-0.160267	0.11424	NA	3.17432	3.10792	NA	NA
BRAP	-0.217363	-0.190264	-0.0270992	NA	3.51603	3.22278	NA	NA
BRAT1	-0.552132	-0.773404	0.221272	NA	5.11142	4.22944	NA	NA
BRCA1	-0.432681	-0.770577	0.337896	NA	3.93474	3.78858	NA	NA
BRCA2	-0.185593	-0.399913	0.214319	NA	2.69844	2.14564	NA	NA
BRCC3	0.0245498	0.012882	0.0116678	NA	4.98817	3.66222	NA	NA
BRD1	-0.181229	-0.118438	-0.062791	NA	4.22064	3.71695	NA	NA
BRD2	-0.296137	-0.43182	0.135682	NA	7.42638	7.3426	NA	NA
BRD3	0.113906	0.116601	-0.00269414	NA	3.89415	3.26	NA	NA
BRD4	-1.00731	-1.18904	0.181734	NA	4.93865	4.83968	NA	1
BRD7	-0.271478	-0.39996	0.128483	NA	5.14604	4.80568	NA	NA
BRD9	0.116349	-0.0118734	0.128222	NA	5.24603	5.25611	NA	NA
BRDT	0.0230212	-0.0240609	0.0470822	NA	0.140043	0.0328065	NA	NA
BRF1	-1.39566	-1.18115	-0.214508	NA	4.34013	3.79972	NA	1
BRF2	-2.08787	-1.98788	-0.0999908	NA	3.51905	4.55182	NA	1
BRI3	-0.366598	-0.290711	-0.0758872	NA	6.30975	7.2037	NA	NA
BRI3BP	-0.0764962	-0.136004	0.0595078	NA	3.89349	2.51064	NA	NA
BRICD5	0.00630588	-0.00915138	0.0154573	NA	2.57723	2.50669	NA	NA
BRINP1	0.109934	0.0451104	0.0648237	NA	0.20918	0.0047851	NA	NA
BRINP2	-0.0171868	-0.038922	0.0217353	NA	0.609713	0.0836539	NA	NA
BRINP3	-0.0310396	-0.0390062	0.00796653	NA	0.868841	0	NA	NA
BRIP1	-0.208492	-0.280505	0.072013	NA	2.51974	2.93345	NA	NA
BRIX1	-1.03712	-1.09855	0.0614237	NA	5.99229	6.00881	NA	1
BRK1	-0.209089	-0.206379	-0.00271005	NA	7.48627	8.17165	NA	NA
BRME1	0.0679903	0.0350723	0.032918	NA	NA	NA	NA	NA
BRMS1	-0.237839	-0.257018	0.0191782	NA	6.04343	5.32317	NA	NA
BRMS1L	-0.169549	-0.0923267	-0.0772225	NA	3.33204	3.16077	NA	NA
BROX	0.00424964	0.0847381	-0.0804885	NA	4.39085	4.22393	NA	NA
BRPF1	-0.225362	-0.318304	0.0929426	NA	4.00062	4.06364	NA	NA
BRPF3	-0.0609779	-0.0538534	-0.00712453	NA	4.28935	4.22971	NA	NA
BRS3	0.00213734	-0.0721288	0.0742661	NA	0.0171219	0.0143081	NA	NA
BRSK1	0.0841233	0.0467882	0.0373351	NA	1.95449	3.46158	NA	NA
BRSK2	0.045639	0.105198	-0.0595588	NA	0.715315	1.92825	NA	NA
BRWD1	-0.259684	-0.107612	-0.152072	NA	4.26001	4.1321	NA	NA
BRWD3	-0.0385122	-0.0615689	0.0230567	NA	2.29595	2.52856	NA	NA
BSCL2	-0.16476	-0.134875	-0.0298856	NA	5.55522	5.13184	NA	NA
BSDC1	-0.0955283	-0.151007	0.0554783	NA	5.16157	5.27117	NA	NA
BSG	-0.173595	0.000601661	-0.174197	NA	8.49245	9.03123	NA	NA
BSN	-0.205809	-0.277331	0.0715217	NA	0.249053	0.369367	NA	NA
BSND	-0.13139	-0.173748	0.0423575	NA	0.0579942	0	NA	NA
[truncated: 15,387 more rows]
