# Supplementary material for: Pathway-based signatures predict patient outcome, chemotherapy benefit and synthetic lethal dependencies in invasive lobular breast cancer
Source: Br J Cancer. 2024 Apr 10;130(11):1828–40. doi: 10.1038/s41416-024-02679-7 (PMC11130209; doi:10.1038/s41416-024-02679-7)
Supplement: Supplementary file 16 — Supplementary Table 15 [file 41416_2024_2679_MOESM16_ESM.xlsx]

## Sheet: CRISPR - ERBB2-WT cell lines
	mean.g1.effect	mean.g2.effect	delta	P	mean.g1.exp	mean.g2.exp	pass	essential.gene
CMPK1	-1.04443	-0.414163	-0.630263	0.00235727	6.38826	6.36597	1	1
H3C8	-0.600889	-0.280345	-0.320545	0.00403136	0.40593	0.312749	1	NA
RAD1	-0.59363	-0.2015	-0.39213	0.0137312	5.30056	5.5086	1	NA
CIT	-0.812819	-0.224889	-0.58793	0.0144464	3.77951	4.03912	1	NA
ACTB	-0.961058	-0.312152	-0.648906	0.0218426	11.5301	11.9341	1	NA
TMEM183A	-0.564695	-0.384923	-0.179772	0.0222285	5.78868	5.62337	1	NA
GPKOW	-0.872997	-0.56662	-0.306377	0.02317	4.38474	4.98567	1	NA
KIF14	-0.833171	-0.325099	-0.508072	0.024008	3.49254	3.23608	1	NA
CAP1	-0.820471	-0.526324	-0.294147	0.0243661	7.73308	8.25436	1	NA
SDHD	-0.788715	-0.391486	-0.397229	0.0248894	6.54216	6.89089	1	NA
E4F1	-0.575349	-0.237017	-0.338332	0.0258205	4.10705	3.95558	1	NA
AAMP	-1.1709	-0.590173	-0.580724	0.0266253	6.51219	6.66766	1	NA
TFDP1	-0.884261	-0.372179	-0.512082	0.0309269	7.05857	6.14726	1	NA
UBE2Q1	-0.540173	-0.135442	-0.404731	0.0314961	6.54647	5.5069	1	NA
BUD13	-0.853225	-0.349897	-0.503328	0.0317742	4.10191	3.83398	1	NA
ATP5F1D	-0.581321	-0.271648	-0.309673	0.0334576	6.1187	5.93459	1	NA
RPP38	-0.63215	-0.490053	-0.142096	0.0335771	4.62498	4.38207	1	NA
PIN4	-0.576281	-0.340538	-0.235743	0.0345091	4.61289	5.24832	1	NA
INO80B	-0.520181	-0.279882	-0.240299	0.0351887	4.26971	4.55602	1	NA
FAM104B	-0.589349	-0.319419	-0.26993	0.0352364	4.12163	4.05935	1	NA
MCRS1	-0.949759	-0.720752	-0.229007	0.0360737	5.30322	5.26429	1	NA
MRPL9	-0.55409	-0.319657	-0.234432	0.0397584	6.77796	5.83953	1	NA
ATP5MG	-0.577019	-0.398842	-0.178177	0.0406216	7.75399	7.65804	1	NA
TRAPPC1	-1.21636	-0.714566	-0.50179	0.0411784	6.82255	8.02915	1	NA
WDR61	-0.960271	-0.613691	-0.34658	0.0427256	5.57977	5.99557	1	NA
PSMG1	-0.553097	-0.244701	-0.308396	0.0459342	6.37643	6.39312	1	NA
COX7B	-0.927656	-0.702515	-0.225142	0.0464369	9.15057	9.21803	1	NA
H2AC20	-1.06639	-0.478567	-0.587818	0.0471003	2.13917	2.49263	1	1
MRPS10	-0.691579	-0.428917	-0.262662	0.0492354	5.56748	5.58519	1	NA
IPO9	-0.806538	-0.491088	-0.315451	0.0509276	4.93197	4.6634	NA	NA
ZNF131	-1.25967	-0.673937	-0.585733	0.0511088	5.24791	5.37738	NA	1
CFL1	-0.671158	-0.332875	-0.338283	0.0529842	10.3076	10.2987	NA	NA
SKP2	-0.990351	-0.497797	-0.492554	0.0532204	4.95706	5.02881	NA	NA
USP9X	-0.52214	-0.241759	-0.280381	0.0542488	4.92543	5.41726	NA	NA
SRF	-0.755136	-0.529602	-0.225534	0.0546437	4.47759	4.39833	NA	NA
ATP5F1C	-0.527326	-0.265843	-0.261483	0.0555425	8.5472	8.90831	NA	NA
NDUFS5	-0.713061	-0.404411	-0.308649	0.0563015	9.56073	9.32877	NA	NA
KAT5	-1.07663	-0.739206	-0.337429	0.0578253	5.20135	4.92691	NA	1
MRPL41	-0.924138	-0.566097	-0.358042	0.0583568	6.04669	5.54945	NA	NA
HSPA8	-0.559729	-0.34938	-0.210349	0.0595894	10.6543	10.4233	NA	NA
CYCS	-0.832408	-0.470305	-0.362103	0.0625993	7.74528	7.55286	NA	NA
TCOF1	-0.995616	-0.473574	-0.522042	0.0654185	5.5018	5.41439	NA	NA
SMC6	-0.799169	-0.554784	-0.244385	0.0666302	4.07331	4.17652	NA	NA
CINP	-0.890723	-0.341482	-0.54924	0.0689102	5.19148	5.4667	NA	NA
ATP5PD	-0.549106	-0.336346	-0.21276	0.0698123	8.31198	8.92492	NA	NA
NOL7	-0.925633	-0.608437	-0.317196	0.0701699	6.30586	6.60577	NA	NA
PPP6C	-0.616095	-0.434599	-0.181496	0.0719627	4.81146	4.38083	NA	NA
ARF6	-0.506753	-0.301257	-0.205496	0.0722553	5.23455	5.31801	NA	NA
FAM50A	-0.539972	-0.208842	-0.33113	0.0727187	7.03791	7.15116	NA	NA
FOXK1	-0.539144	-0.297835	-0.241309	0.0749201	4.00221	3.5963	NA	NA
LSM10	-0.660771	-0.40493	-0.25584	0.076983	5.78037	5.6918	NA	NA
SMARCB1	-1.08435	-0.637809	-0.446536	0.0777136	6.2581	6.64793	NA	NA
DPF2	-0.778196	-0.395731	-0.382465	0.0777671	5.25317	5.05552	NA	NA
SENP6	-1.10575	-0.712802	-0.392946	0.0779283	5.12856	4.90156	NA	1
NSMCE3	-0.735623	-0.514002	-0.221621	0.0785037	2.1619	2.03559	NA	NA
MICOS10	-0.512901	-0.356272	-0.156629	0.0788114	7.28206	7.10485	NA	NA
COX17	-0.760245	-0.471551	-0.288694	0.0792024	5.99331	6.50344	NA	NA
H2BC14	-0.611101	-0.310388	-0.300713	0.0793539	0.876938	0.505338	NA	NA
STRAP	-0.824042	-0.303197	-0.520845	0.0799574	7.20059	6.83223	NA	NA
CSNK1A1	-0.873513	-0.503726	-0.369787	0.0806672	7.03097	7.30247	NA	NA
ARHGAP27	-0.510574	-0.377726	-0.132848	0.0809532	2.12359	1.45807	NA	NA
MRGBP	-0.619437	-0.410575	-0.208861	0.0834607	4.26069	4.75058	NA	NA
CHCHD2	-0.67603	-0.551783	-0.124247	0.0837858	8.99589	9.27153	NA	NA
SDHC	-1.02468	-0.735815	-0.28886	0.0856256	8.09485	7.54367	NA	1
COG8	-0.592951	-0.43198	-0.160971	0.0870198	4.00548	3.76825	NA	NA
PELO	-0.744339	-0.407244	-0.337094	0.0872799	3.65233	3.59064	NA	NA
PYM1	-0.570915	-0.318525	-0.25239	0.0879589	4.5185	4.18188	NA	NA
KCTD10	-0.839377	-0.21566	-0.623717	0.0892503	4.51269	5.14966	NA	NA
MAEA	-0.500349	-0.244434	-0.255915	0.0905765	6.15401	6.10507	NA	NA
PPP1R2	-0.705695	-0.569079	-0.136616	0.0909548	4.32128	4.93921	NA	NA
TWF1	-0.590066	-0.302741	-0.287325	0.0911942	5.62716	5.81014	NA	NA
H2AC8	-0.523059	-0.36936	-0.153698	0.0917241	1.89154	1.59418	NA	NA
UBE2H	-0.74685	-0.375964	-0.370885	0.0920653	5.78741	5.54763	NA	NA
CCDC174	-0.705979	-0.555006	-0.150973	0.0922284	3.72735	3.57551	NA	NA
SEC61B	-0.550576	-0.439105	-0.111471	0.0955333	7.76498	8.37887	NA	NA
PRDM10	-0.531181	-0.298432	-0.232749	0.0956848	2.16241	1.86279	NA	NA
LAMTOR4	-0.523764	-0.224702	-0.299061	0.0957339	6.81787	7.23045	NA	NA
YPEL5	-0.925414	-0.485512	-0.439902	0.0957998	4.91706	5.60574	NA	NA
HMGB1	-0.802606	-0.592069	-0.210537	0.0966239	9.28178	8.64304	NA	NA
SUPT4H1	-0.772914	-0.564349	-0.208565	0.0986381	5.92695	6.30749	NA	NA
SUMO2	-0.967999	-0.525022	-0.442977	0.0988541	8.01058	8.82748	NA	NA
POP7	-0.769414	-0.55182	-0.217594	0.0991435	5.91105	5.88304	NA	NA
DHX36	-0.71848	-0.475963	-0.242516	0.0994844	5.16657	5.06783	NA	NA
KMT5A	-0.760529	-0.611529	-0.149	0.0998667	5.29647	5.28813	NA	NA
LDB1	-0.504083	-0.198385	-0.305698	0.100623	4.89108	4.34944	NA	NA
NELFE	-0.582083	-0.510622	-0.0714607	0.100904	6.83848	7.09245	NA	NA
SLBP	-1.02435	-0.738188	-0.286165	0.101067	6.63609	5.69868	NA	NA
RPP40	-0.921526	-0.562547	-0.35898	0.101511	4.65418	4.57485	NA	1
BAK1	-0.537534	-0.368285	-0.16925	0.101991	4.70157	4.90116	NA	NA
PPP1R12A	-1.35562	-0.537457	-0.81816	0.102104	4.76588	5.05208	NA	1
NUFIP1	-0.698175	-0.564345	-0.13383	0.102165	2.85062	2.1021	NA	NA
ATP5F1B	-0.875513	-0.55574	-0.319773	0.103407	9.27692	9.10275	NA	NA
ILF2	-1.04548	-0.604178	-0.441302	0.105077	7.89694	7.42036	NA	1
DNAAF10	-0.592699	-0.249907	-0.342792	0.108538	NA	NA	NA	NA
TAF1	-0.875443	-0.645595	-0.229848	0.109462	4.45029	4.37377	NA	NA
PPP2R3C	-0.697225	-0.318337	-0.378888	0.111327	4.25998	4.43751	NA	NA
SLC25A5	-0.541742	-0.440118	-0.101624	0.112173	9.46819	8.29004	NA	NA
TEFM	-0.529962	-0.335207	-0.194756	0.112667	3.69374	3.45571	NA	NA
OSTC	-0.551137	-0.453555	-0.0975827	0.113712	6.97217	7.46794	NA	NA
TMEM199	-0.756527	-0.609748	-0.146779	0.114948	4.2814	3.70267	NA	NA
WDR26	-0.563125	-0.306849	-0.256276	0.116394	5.57183	5.68608	NA	NA
RNF20	-0.876062	-0.741092	-0.13497	0.117451	4.56777	4.65123	NA	NA
SDHB	-0.68566	-0.385248	-0.300412	0.117453	6.76922	7.16153	NA	NA
SLC9B1	-0.865166	-0.700735	-0.164431	0.117638	0.2434	0.403513	NA	NA
ACLY	-0.551201	-0.31166	-0.239541	0.11768	6.52466	6.74077	NA	NA
H2AZ1	-0.834478	-0.597519	-0.236958	0.11788	9.26359	9.23339	NA	NA
EIF4G2	-0.777325	-0.561107	-0.216219	0.11813	8.36448	8.63248	NA	NA
GET3	-0.636912	-0.311605	-0.325307	0.120426	6.69178	6.56452	NA	NA
MRPL27	-0.649161	-0.390152	-0.259009	0.122197	6.43216	6.24059	NA	NA
EWSR1	-1.03062	-0.740385	-0.290231	0.123143	7.67117	7.54836	NA	1
PNO1	-0.748047	-0.58343	-0.164617	0.123526	4.69855	4.76896	NA	NA
POT1	-0.739671	-0.395826	-0.343845	0.123862	4.53127	4.65169	NA	NA
WDR24	-0.67095	-0.579839	-0.0911107	0.12431	3.16936	2.82738	NA	NA
ATP5PB	-0.597494	-0.405391	-0.192103	0.125721	8.01822	7.9663	NA	NA
DDX5	-0.834508	-0.670298	-0.164209	0.126676	8.30874	8.92291	NA	NA
SLC7A5	-0.807582	-0.637029	-0.170554	0.128004	7.04456	6.32133	NA	NA
ACTR8	-0.948572	-0.678478	-0.270094	0.129151	3.80172	4.17692	NA	NA
UTP18	-0.901133	-0.742304	-0.158829	0.130152	5.40709	5.42179	NA	NA
TAF7	-0.668445	-0.444192	-0.224253	0.130354	6.22602	6.57953	NA	NA
POP5	-1.08584	-0.747368	-0.338476	0.13137	5.41243	5.70183	NA	1
TTC1	-0.988459	-0.669522	-0.318937	0.133263	5.85156	6.30132	NA	NA
RRAGC	-0.500568	-0.347132	-0.153436	0.134668	5.00101	4.54049	NA	NA
NDUFB9	-0.718312	-0.546912	-0.1714	0.136083	8.23508	8.60769	NA	NA
RICTOR	-0.599059	-0.326145	-0.272914	0.137792	2.90438	3.33766	NA	NA
MCMBP	-0.603903	-0.35953	-0.244374	0.138282	5.63258	4.89277	NA	NA
UPF3A	-0.61504	-0.364811	-0.250229	0.139393	5.89083	5.5422	NA	NA
PTPA	-0.719925	-0.569746	-0.150179	0.139705	6.93579	6.73316	NA	NA
SRPRA	-0.589752	-0.416589	-0.173163	0.140081	6.00846	6.80805	NA	NA
DDX27	-0.813624	-0.647158	-0.166467	0.140869	5.70509	5.65106	NA	NA
TOMM20	-0.854875	-0.664672	-0.190203	0.142567	6.96132	6.95809	NA	NA
GTF3C5	-0.566328	-0.390216	-0.176112	0.145143	5.71817	5.17279	NA	NA
LAMTOR2	-0.589211	-0.363892	-0.225319	0.146071	6.61144	6.03192	NA	NA
MRPL45	-0.775712	-0.590547	-0.185165	0.147715	5.05152	4.77096	NA	NA
PPARGC1B	-0.793384	-0.647334	-0.14605	0.149671	2.08891	1.41983	NA	NA
CWF19L2	-0.652123	-0.466048	-0.186074	0.149932	3.01592	2.97185	NA	NA
PDAP1	-0.893261	-0.718659	-0.174602	0.150583	7.75368	7.92819	NA	NA
DDN	-0.583644	-0.455512	-0.128133	0.151714	0.835313	0.24187	NA	NA
YWHAE	-0.581702	-0.497228	-0.0844741	0.152348	9.4079	9.58587	NA	NA
MRPL21	-0.687273	-0.447031	-0.240242	0.152599	6.47012	6.42358	NA	NA
PRRC2A	-0.570626	-0.432187	-0.13844	0.153474	6.9396	6.99994	NA	NA
RFT1	-0.818165	-0.499581	-0.318584	0.153627	4.43596	4.49498	NA	NA
PTCD1	-0.529403	-0.36063	-0.168773	0.154562	3.13534	2.70693	NA	NA
HAPLN2	-0.622632	-0.443735	-0.178897	0.155384	0.0939653	0.141462	NA	NA
DNAJA1	-0.584886	-0.426023	-0.158863	0.155492	7.77407	6.86508	NA	NA
NKAP	-1.0199	-0.741231	-0.278668	0.155985	2.79068	2.67407	NA	1
LRRC37B	-0.608088	-0.469308	-0.13878	0.158341	3.14673	2.6634	NA	NA
SNAPIN	-0.571941	-0.473723	-0.0982183	0.159151	5.59073	4.96765	NA	NA
NFYB	-0.682959	-0.527776	-0.155183	0.159761	4.60682	4.34435	NA	NA
MED1	-0.730033	-0.368833	-0.361201	0.160115	4.73206	4.45295	NA	NA
SNAP23	-0.651528	-0.372194	-0.279334	0.164869	5.88163	5.90747	NA	NA
LIN52	-0.828179	-0.616779	-0.2114	0.165649	3.20103	3.1276	NA	NA
STIL	-0.573086	-0.417982	-0.155104	0.168611	4.00544	3.75423	NA	NA
CEP192	-0.665765	-0.451737	-0.214028	0.168985	4.01924	4.57173	NA	NA
PRR13	-0.568552	-0.427941	-0.140611	0.169309	7.12213	7.13765	NA	NA
SOWAHC	-0.636882	-0.509546	-0.127336	0.169581	3.42542	2.79488	NA	NA
NEPRO	-0.790625	-0.523643	-0.266982	0.172441	4.87977	4.69763	NA	NA
MRPL53	-0.593038	-0.386689	-0.206349	0.173421	5.66668	6.04427	NA	NA
SRFBP1	-0.818711	-0.627587	-0.191123	0.173422	3.35393	3.36411	NA	NA
UBE2V1	-0.564848	-0.476332	-0.0885161	0.173828	6.46396	7.04078	NA	NA
TEN1	-0.637654	-0.413934	-0.223719	0.174749	3.76814	4.21091	NA	NA
HSP90AB1	-0.515933	-0.38936	-0.126573	0.176449	10.0196	9.8966	NA	NA
TSEN2	-0.710738	-0.597362	-0.113377	0.176491	4.17561	3.53187	NA	NA
DCTN3	-0.784746	-0.608605	-0.17614	0.177745	6.5793	6.3668	NA	NA
UQCRFS1	-0.661441	-0.559452	-0.101989	0.177921	5.09576	6.05792	NA	NA
MED7	-0.663609	-0.465541	-0.198068	0.177993	3.63621	3.64306	NA	NA
VARS2	-0.645429	-0.453769	-0.19166	0.179653	3.98772	4.43414	NA	NA
MRPL34	-0.826414	-0.681398	-0.145016	0.179749	6.50392	6.16529	NA	NA
UBQLN4	-0.54026	-0.437811	-0.102449	0.182517	5.59593	4.34433	NA	NA
KRTAP21-1	-0.65068	-0.554252	-0.0964276	0.184684	0.042825	0	NA	NA
TSEN54	-0.573206	-0.473795	-0.0994112	0.185317	4.74467	4.28254	NA	NA
YARS2	-0.832355	-0.548581	-0.283774	0.187121	4.17098	3.85939	NA	1
PTTG1	-0.582846	-0.442442	-0.140404	0.188282	7.68312	8.20935	NA	NA
RILP	-0.551146	-0.407714	-0.143432	0.190037	2.25466	1.87889	NA	NA
SNRNP48	-0.699189	-0.566954	-0.132235	0.190308	4.12324	4.16136	NA	NA
ANLN	-0.599575	-0.423908	-0.175666	0.190716	6.19064	6.7606	NA	NA
ATP5F1A	-0.539843	-0.40058	-0.139263	0.191221	8.70284	8.22914	NA	NA
CRCT1	-0.667692	-0.540538	-0.127154	0.191405	0	0	NA	NA
COX6A1	-0.645012	-0.569122	-0.0758899	0.19141	8.73742	8.63486	NA	NA
PSME1	-0.634759	-0.430771	-0.203988	0.192086	7.79811	7.25599	NA	NA
H2AC4	-0.555287	-0.406765	-0.148522	0.192536	0.317318	0.601985	NA	NA
VHL	-0.873871	-0.593379	-0.280492	0.19294	5.80653	5.02231	NA	NA
MIS18BP1	-0.786192	-0.556961	-0.229231	0.193168	4.58783	4.29058	NA	NA
WDR48	-0.500319	-0.326519	-0.1738	0.193333	4.1779	4.11313	NA	NA
POMP	-0.568351	-0.494128	-0.0742234	0.194145	6.96592	6.34522	NA	NA
CHMP7	-0.653217	-0.478868	-0.17435	0.194878	5.13472	5.19257	NA	NA
TBCE	-0.553358	-0.412511	-0.140847	0.195077	5.03532	4.60409	NA	NA
EXOC7	-0.508095	-0.435508	-0.0725867	0.1954	4.91804	5.91318	NA	NA
C17orf49	-0.671697	-0.62235	-0.0493475	0.195726	5.33526	6.21733	NA	NA
PIP5K1A	-0.515235	-0.423643	-0.0915924	0.196179	6.03762	5.24399	NA	NA
HSD17B12	-0.730871	-0.437008	-0.293863	0.196747	5.04179	5.78311	NA	NA
MRPL14	-0.569344	-0.434281	-0.135063	0.196752	5.97411	6.26593	NA	NA
DNTTIP2	-0.680681	-0.586495	-0.0941861	0.197066	5.55408	5.26957	NA	NA
MRPS5	-0.783456	-0.595685	-0.187771	0.199288	5.90216	5.8905	NA	NA
HAMP	-0.911833	-0.718073	-0.19376	0.199755	0.0170305	0	NA	NA
NDUFB10	-0.538001	-0.3722	-0.165801	0.201583	7.35406	7.04914	NA	NA
ZC3H18	-0.806631	-0.64566	-0.160971	0.202858	5.06478	4.49746	NA	NA
TEX10	-0.618999	-0.477854	-0.141145	0.207597	4.46053	4.26369	NA	NA
NDUFB3	-0.864043	-0.729712	-0.134332	0.211196	6.55792	6.72649	NA	NA
PRPF18	-0.695272	-0.523145	-0.172127	0.212826	4.49251	4.5014	NA	NA
SLC25A3	-0.554556	-0.486286	-0.0682697	0.213027	8.48873	8.36236	NA	NA
RAP1B	-0.77865	-0.68401	-0.0946391	0.213786	6.82388	7.25701	NA	NA
GTF3C1	-0.781636	-0.606515	-0.17512	0.214712	5.55897	4.9454	NA	NA
AK6	-0.879962	-0.73726	-0.142702	0.215547	6.3057	5.85868	NA	NA
MRPS22	-0.564018	-0.441057	-0.122961	0.216524	5.68678	5.96476	NA	NA
POM121C	-0.50535	-0.338043	-0.167307	0.217474	4.87425	4.64976	NA	NA
GLRX5	-0.511133	-0.317312	-0.193821	0.218038	5.50778	5.67653	NA	NA
PDPK1	-0.923042	-0.715459	-0.207583	0.218384	4.33226	3.81142	NA	NA
CUL3	-0.842189	-0.61405	-0.228139	0.218715	5.6919	5.67141	NA	NA
H2AW	-0.638686	-0.521333	-0.117353	0.220781	3.12884	3.58905	NA	NA
TUBGCP6	-0.776924	-0.625689	-0.151235	0.223771	3.55151	3.98239	NA	NA
NDUFAF1	-0.574599	-0.418639	-0.15596	0.224676	4.54868	3.68307	NA	NA
MRPL47	-0.554839	-0.41451	-0.140328	0.225257	5.5855	5.70754	NA	NA
C1QBP	-0.586593	-0.434262	-0.152331	0.227074	7.61823	7.9553	NA	NA
NCOA4	-0.829833	-0.709041	-0.120793	0.227562	5.96231	5.37507	NA	NA
BTF3L4	-0.83122	-0.600288	-0.230932	0.228244	6.44737	6.17829	NA	NA
YY1	-0.741691	-0.576865	-0.164826	0.232228	5.27319	5.00748	NA	NA
TTF2	-0.566047	-0.475252	-0.0907952	0.233815	4.82763	4.55082	NA	NA
FKBP1A	-0.527685	-0.392599	-0.135087	0.234027	8.11135	8.43003	NA	NA
SUDS3	-0.619377	-0.545417	-0.0739599	0.234394	4.15419	3.68868	NA	NA
PNPT1	-0.729603	-0.532849	-0.196754	0.237481	5.02811	5.01796	NA	NA
CAD	-0.530745	-0.390398	-0.140348	0.238364	5.02204	5.60772	NA	NA
EIF3M	-0.895413	-0.710383	-0.18503	0.241181	8.44488	8.37609	NA	NA
MRPL4	-0.543733	-0.432245	-0.111488	0.241469	6.07362	6.14035	NA	NA
NOM1	-0.565226	-0.420478	-0.144747	0.243048	3.97538	3.93819	NA	NA
CTDNEP1	-0.665755	-0.484074	-0.181681	0.244276	6.40936	6.49603	NA	NA
WBP1	-0.554799	-0.478669	-0.0761294	0.245424	5.30675	6.34075	NA	NA
CHCHD1	-0.623408	-0.520941	-0.102467	0.246038	5.82786	5.61105	NA	NA
GGT1	-0.607081	-0.548949	-0.0581324	0.247374	2.95794	1.76401	NA	NA
POGZ	-0.520209	-0.381418	-0.138791	0.248197	5.13785	4.45807	NA	NA
MRPS35	-0.628038	-0.52071	-0.107328	0.24823	6.1422	5.13047	NA	NA
RAD9A	-0.860692	-0.556405	-0.304288	0.248424	4.12223	4.12102	NA	NA
GABPA	-0.631061	-0.545967	-0.0850944	0.248599	3.9131	3.84072	NA	NA
FAM32A	-0.931223	-0.72584	-0.205383	0.249043	6.64768	6.28869	NA	NA
LAMTOR3	-0.575393	-0.433887	-0.141507	0.250198	4.88393	4.48623	NA	NA
MRPL35	-0.870242	-0.718228	-0.152013	0.252547	5.71445	5.5532	NA	NA
TRPM7	-0.737607	-0.518885	-0.218722	0.252993	4.24151	3.35478	NA	NA
ARPP19	-0.606033	-0.507971	-0.0980622	0.254791	5.93644	5.45181	NA	NA
MRPL55	-0.579286	-0.4866	-0.0926858	0.256406	5.87537	6.10346	NA	NA
DDX51	-0.946799	-0.70595	-0.240849	0.259894	3.76908	3.8275	NA	NA
PPP1R15B	-0.667768	-0.523151	-0.144617	0.261453	4.75927	4.08718	NA	NA
RBM42	-0.587183	-0.482307	-0.104875	0.264674	5.92281	6.69379	NA	NA
ALG13	-0.748728	-0.510723	-0.238005	0.265294	4.88867	4.61021	NA	NA
OIP5	-1.01789	-0.656528	-0.361357	0.267237	4.15156	3.9591	NA	1
USP37	-0.766444	-0.715049	-0.0513955	0.267826	2.75032	2.48857	NA	NA
GALP	-0.684209	-0.58749	-0.0967185	0.271453	0	0	NA	NA
EIF5A	-0.795684	-0.677765	-0.117919	0.271649	9.01072	9.51668	NA	NA
DCLRE1B	-0.535091	-0.465945	-0.0691459	0.272282	3.56232	3.5984	NA	NA
STN1	-0.501336	-0.392352	-0.108984	0.276777	3.27208	3.46785	NA	NA
GMPS	-0.953219	-0.746339	-0.20688	0.278783	6.10752	6.06324	NA	1
MRPL43	-0.63927	-0.47483	-0.16444	0.279525	5.87978	5.8342	NA	NA
UBIAD1	-0.512685	-0.364076	-0.148608	0.280222	3.78899	3.58514	NA	NA
DPPA3	-0.526251	-0.445284	-0.0809671	0.28098	0	0	NA	NA
MRPS23	-0.514619	-0.370053	-0.144567	0.283071	6.43184	6.3943	NA	NA
CCDC107	-0.72411	-0.656047	-0.0680634	0.284012	4.55776	4.64866	NA	NA
MRPS18A	-0.544327	-0.454645	-0.0896816	0.285798	5.21691	5.6149	NA	NA
DHPS	-0.854155	-0.631496	-0.222659	0.286863	6.54248	6.59272	NA	NA
CENPA	-0.564928	-0.445878	-0.119049	0.289577	4.60236	5.44252	NA	NA
H2AJ	-0.680655	-0.548683	-0.131972	0.291416	6.37049	6.49761	NA	NA
MRPL50	-0.529166	-0.477435	-0.0517318	0.293063	3.82829	3.58498	NA	NA
TIMM13	-0.760399	-0.639918	-0.120481	0.293438	5.9262	5.34304	NA	NA
HJURP	-0.963839	-0.747324	-0.216514	0.294905	5.07766	5.56786	NA	NA
COG1	-0.511813	-0.383424	-0.12839	0.297019	3.98333	4.89979	NA	NA
PPRC1	-0.506863	-0.421494	-0.0853684	0.298096	5.05495	4.47063	NA	NA
DLST	-0.563385	-0.459169	-0.104215	0.300275	5.97923	6.03055	NA	NA
SAP130	-0.522668	-0.432124	-0.0905436	0.301891	4.12203	3.68788	NA	NA
HIRA	-0.708163	-0.522225	-0.185938	0.302153	4.2487	4.08743	NA	NA
RSPH9	-0.611615	-0.553609	-0.0580056	0.302629	0.421149	0.575423	NA	NA
AKTIP	-0.503895	-0.447533	-0.0563626	0.303777	4.31987	3.34777	NA	NA
ORC3	-0.542916	-0.493474	-0.0494417	0.3051	4.4566	4.25877	NA	NA
ZCRB1	-0.806543	-0.637454	-0.169089	0.305347	5.54639	6.24067	NA	NA
FDXR	-0.699966	-0.551634	-0.148332	0.309468	2.61955	3.42392	NA	NA
TTK	-0.819245	-0.70491	-0.114335	0.309835	4.57472	4.68571	NA	NA
RPL26L1	-0.687201	-0.578356	-0.108845	0.310072	6.60703	7.20967	NA	NA
CS	-0.603268	-0.513516	-0.0897515	0.31049	7.17867	6.42125	NA	NA
GMNN	-0.623343	-0.49342	-0.129924	0.310613	5.73076	5.88064	NA	NA
POLR1H	-0.806323	-0.745975	-0.060348	0.311191	5.13483	5.21302	NA	NA
HSP90B1	-0.642446	-0.58176	-0.0606864	0.315908	8.75795	9.79998	NA	NA
MYBBP1A	-0.6987	-0.595005	-0.103696	0.317893	5.65862	5.595	NA	NA
RPN2	-0.512677	-0.43307	-0.0796073	0.319041	7.52591	8.12302	NA	NA
PPY	-0.513195	-0.417946	-0.0952487	0.320488	0.124586	0	NA	NA
RPF1	-0.738344	-0.693386	-0.0449581	0.321621	5.34313	5.49142	NA	NA
CBX1	-0.697262	-0.655024	-0.042238	0.321641	6.52473	6.73175	NA	NA
ZWINT	-0.512033	-0.428549	-0.0834839	0.322598	6.69226	5.81373	NA	NA
NOC3L	-0.612975	-0.54842	-0.0645545	0.323019	4.08447	3.50305	NA	NA
TRAF2	-0.500118	-0.365314	-0.134805	0.325575	4.81371	4.20585	NA	NA
ATF4	-0.850527	-0.742248	-0.108279	0.326606	8.25993	8.49132	NA	NA
RFC1	-0.523837	-0.421688	-0.102148	0.327078	5.29763	5.18535	NA	NA
FAAP20	-0.789132	-0.717206	-0.0719259	0.328281	4.94001	5.99194	NA	NA
BET1	-0.52289	-0.451888	-0.0710015	0.328499	4.89505	4.84481	NA	NA
CCDC59	-0.684918	-0.632541	-0.0523766	0.328694	5.87589	5.59506	NA	NA
FNBP4	-0.573642	-0.524252	-0.0493899	0.330219	5.43595	5.58882	NA	NA
EIF5AL1	-0.503249	-0.432186	-0.0710625	0.330654	1.3324	1.21729	NA	NA
KLC2	-0.588642	-0.500379	-0.0882633	0.331255	5.16722	5.07533	NA	NA
RAMAC	-0.613557	-0.560731	-0.0528264	0.331625	4.45071	4.1541	NA	NA
DAP3	-0.641435	-0.555009	-0.0864254	0.334528	7.40482	6.33192	NA	NA
OPA1	-0.693534	-0.610696	-0.082838	0.334993	5.1128	5.12838	NA	NA
PFN1	-0.758452	-0.685958	-0.072494	0.336528	9.42769	10.4588	NA	NA
GEMIN8	-0.5928	-0.519878	-0.0729218	0.337028	3.6902	3.85887	NA	NA
CITED4	-0.667451	-0.62101	-0.0464401	0.337363	2.3856	1.45478	NA	NA
SUPV3L1	-0.730639	-0.624778	-0.10586	0.339108	5.63339	4.72124	NA	NA
MVD	-0.787881	-0.628747	-0.159134	0.339567	5.27112	5.43178	NA	NA
ATRIP	-0.7914	-0.700833	-0.0905675	0.340912	3.07248	2.918	NA	NA
ZFP69B	-0.50736	-0.447401	-0.0599581	0.342734	2.18013	2.42676	NA	NA
DHX33	-0.79051	-0.68245	-0.108061	0.343001	4.13652	4.03543	NA	NA
EXOC3	-0.535347	-0.470663	-0.0646844	0.34721	5.28514	5.31287	NA	NA
CDIPT	-0.887798	-0.708538	-0.17926	0.347684	5.90133	5.83747	NA	NA
NUDCD3	-0.60483	-0.557843	-0.0469866	0.350564	5.86204	5.58137	NA	NA
PRORP	-0.594815	-0.477068	-0.117748	0.35156	4.46829	3.97536	NA	NA
CTU1	-0.60138	-0.521704	-0.0796756	0.353548	1.85222	1.66892	NA	NA
MAX	-0.594303	-0.541579	-0.0527243	0.355553	5.60126	5.5126	NA	NA
LEMD2	-0.559792	-0.479533	-0.080258	0.356278	5.39393	5.63154	NA	NA
ELP1	-0.631758	-0.543566	-0.088192	0.361007	4.65479	4.84018	NA	NA
FECH	-0.549646	-0.479277	-0.0703693	0.362045	4.59596	4.23234	NA	NA
EIF3J	-0.698145	-0.649201	-0.0489432	0.362183	6.48511	5.45795	NA	NA
RBM28	-0.577679	-0.513993	-0.0636858	0.362708	5.5318	5.2855	NA	NA
GTF2A1	-0.628899	-0.589175	-0.0397242	0.36282	3.69473	3.67968	NA	NA
VPS18	-0.833841	-0.742068	-0.0917728	0.362961	3.91394	3.29166	NA	NA
NOPCHAP1	-0.753445	-0.688543	-0.064902	0.363	NA	NA	NA	NA
TAF1B	-0.794546	-0.717783	-0.0767622	0.363518	3.77385	3.77954	NA	NA
WDR1	-0.731404	-0.558122	-0.173282	0.363815	7.35644	7.79343	NA	NA
FAM91A1	-0.762204	-0.711985	-0.0502194	0.365169	4.59389	5.47947	NA	NA
CCDC115	-0.751891	-0.642533	-0.109358	0.365386	4.12189	4.14853	NA	NA
PPP1CA	-0.770794	-0.706661	-0.0641324	0.365517	7.32018	7.15918	NA	NA
THAP5	-0.504548	-0.474998	-0.0295499	0.366152	4.24221	3.9088	NA	NA
CDC42SE1	-0.695117	-0.637133	-0.0579837	0.367608	6.42627	4.96903	NA	NA
MRPL57	-0.546772	-0.477734	-0.0690382	0.368197	4.09682	3.40288	NA	NA
OSBP	-0.620098	-0.558184	-0.0619141	0.368704	4.7872	4.68901	NA	NA
KIF20A	-0.729682	-0.663052	-0.0666299	0.368889	5.77401	5.84047	NA	NA
PFDN1	-0.516462	-0.451874	-0.0645872	0.369924	6.62362	7.59888	NA	NA
HAUS2	-0.654269	-0.613125	-0.0411435	0.371526	5.38267	4.46562	NA	NA
ZNF593	-0.586707	-0.522636	-0.064071	0.371914	5.41127	5.1785	NA	NA
METTL14	-0.865316	-0.73248	-0.132836	0.373956	4.25878	3.87045	NA	NA
MRPS27	-0.564499	-0.492207	-0.0722918	0.374979	5.82261	5.11902	NA	NA
VPS4A	-0.580275	-0.484421	-0.0958546	0.375392	4.80617	4.94246	NA	NA
TXNRD1	-0.605115	-0.526249	-0.078866	0.377975	7.32863	6.88935	NA	NA
PYROXD1	-0.676191	-0.574578	-0.101613	0.379331	3.39904	2.8613	NA	NA
KTI12	-0.66956	-0.587599	-0.0819611	0.393018	3.53879	3.62967	NA	NA
NGDN	-0.687351	-0.635177	-0.0521745	0.399335	5.75399	5.42842	NA	NA
SOCS3	-0.554137	-0.497036	-0.057101	0.401192	3.3607	5.25009	NA	NA
TLK2	-0.68407	-0.642147	-0.0419229	0.402544	4.40893	4.40852	NA	NA
DR1	-0.676742	-0.613597	-0.0631444	0.403411	5.2811	5.74579	NA	NA
MTPAP	-0.546103	-0.490824	-0.0552787	0.404224	3.94985	3.01232	NA	NA
MRPL10	-0.725285	-0.643541	-0.0817439	0.405774	4.99196	4.62293	NA	NA
MRPL17	-0.508909	-0.439931	-0.0689781	0.406017	5.72675	6.17032	NA	NA
ARFRP1	-0.531803	-0.456028	-0.0757746	0.406103	4.28007	5.35921	NA	NA
AP2S1	-0.708068	-0.614142	-0.0939259	0.406236	7.43333	7.44132	NA	NA
SOD2	-0.520539	-0.439833	-0.0807061	0.406401	9.10897	6.14108	NA	NA
PPP4R2	-0.82394	-0.744389	-0.0795513	0.407998	4.88513	4.70245	NA	NA
MRPS14	-0.64687	-0.602116	-0.0447537	0.410155	4.58373	4.10374	NA	NA
YJU2B	-0.564652	-0.52442	-0.0402318	0.410228	NA	NA	NA	NA
PPP1R14B	-0.627046	-0.586522	-0.040524	0.410707	7.87619	7.87546	NA	NA
METAP2	-0.63771	-0.600766	-0.036944	0.411566	6.57421	6.2208	NA	NA
CHTF8	-0.747072	-0.707765	-0.0393068	0.414297	6.32403	5.96667	NA	NA
NAPG	-0.608289	-0.550082	-0.058207	0.414993	4.00669	5.01774	NA	NA
FABP5	-0.528707	-0.496116	-0.0325912	0.415494	5.93585	6.49152	NA	NA
CNOT1	-0.579533	-0.559757	-0.0197759	0.415607	6.66162	6.03155	NA	NA
TP53RK	-0.825589	-0.742502	-0.083087	0.417203	3.34312	3.23522	NA	NA
EIF3H	-0.777109	-0.736348	-0.0407617	0.418594	8.9196	9.04412	NA	NA
IDH3A	-0.555318	-0.503948	-0.0513704	0.421256	5.54746	5.34392	NA	NA
PRPF4B	-0.567089	-0.542321	-0.024768	0.424077	5.03561	4.97962	NA	NA
INO80	-0.77321	-0.738627	-0.0345834	0.424394	3.96054	3.35103	NA	NA
VPS41	-0.622052	-0.568213	-0.0538388	0.425057	4.777	4.43676	NA	NA
VCL	-0.654621	-0.616359	-0.0382617	0.426827	5.63391	6.07901	NA	NA
SEC16A	-0.544297	-0.501742	-0.0425552	0.428008	5.74883	4.99542	NA	NA
RPS19BP1	-0.628454	-0.593267	-0.0351866	0.428167	5.99832	6.23718	NA	NA
PPA1	-0.72375	-0.680709	-0.0430409	0.428863	7.48029	6.82932	NA	NA
ATP5MC2	-0.520205	-0.493817	-0.0263883	0.429155	8.33077	8.83678	NA	NA
DOHH	-0.614679	-0.575525	-0.039154	0.429512	3.38242	3.64061	NA	NA
POLRMT	-0.610562	-0.560959	-0.0496037	0.431732	5.04245	4.65369	NA	NA
NELFCD	-0.690979	-0.647942	-0.0430368	0.432503	6.02971	6.54491	NA	NA
IPPK	-0.530563	-0.492322	-0.0382409	0.433371	3.59171	3.31773	NA	NA
CWC25	-0.55965	-0.552652	-0.00699782	0.435879	3.79034	3.91994	NA	NA
CDAN1	-0.699415	-0.653804	-0.045611	0.437118	3.33758	3.06487	NA	NA
NMT1	-0.515884	-0.457916	-0.0579687	0.441689	5.63964	6.04823	NA	NA
POP1	-0.702063	-0.678852	-0.0232112	0.443297	3.5298	3.1774	NA	NA
TTI2	-0.569988	-0.541918	-0.0280703	0.444722	3.31047	3.26803	NA	NA
CTU2	-0.711343	-0.674131	-0.0372128	0.449187	4.06624	3.91303	NA	NA
UROD	-0.702968	-0.675123	-0.0278453	0.449473	6.38052	6.72282	NA	NA
SAMM50	-0.684658	-0.662804	-0.0218538	0.450442	5.24944	5.38974	NA	NA
DPY19L2	-0.616525	-0.594797	-0.0217287	0.450815	0.864065	2.26415	NA	NA
WDR36	-0.685715	-0.677559	-0.00815611	0.452126	3.81199	3.56389	NA	NA
NCAPH2	-0.757654	-0.722265	-0.035389	0.455628	5.45528	5.34119	NA	NA
CUL1	-0.754021	-0.719556	-0.0344654	0.456354	5.68278	5.30038	NA	NA
ICE1	-0.500344	-0.478696	-0.0216472	0.458646	4.24481	4.30047	NA	NA
GFM1	-0.571718	-0.53551	-0.0362079	0.459564	5.12759	4.75505	NA	NA
SPDYE1	-0.631525	-0.601109	-0.0304154	0.462008	0.339416	0.252329	NA	NA
GTF3C3	-0.523626	-0.511631	-0.0119952	0.463043	4.48837	4.67026	NA	NA
LCE1B	-0.52851	-0.520482	-0.00802807	0.464144	0.00571383	0	NA	NA
TPRKB	-0.517301	-0.498515	-0.0187865	0.46445	6.08957	6.57935	NA	NA
PGK1	-0.593292	-0.577693	-0.0155989	0.46644	8.01012	8.39878	NA	NA
RTEL1	-0.612812	-0.59932	-0.0134925	0.46819	3.05339	3.59466	NA	NA
RPE	-0.75328	-0.724924	-0.0283567	0.470533	5.42823	5.68027	NA	NA
NDUFAF8	-0.521621	-0.510772	-0.0108494	0.470622	5.30183	6.2119	NA	NA
CPAMD8	-0.609482	-0.600562	-0.00892001	0.474019	2.27239	0.90848	NA	NA
CHMP5	-0.657587	-0.639866	-0.0177203	0.474071	6.49	6.19311	NA	NA
UNC50	-0.559234	-0.552261	-0.006973	0.475992	4.88451	5.08373	NA	NA
SERBP1	-0.605091	-0.596441	-0.00864998	0.476777	8.19784	7.95031	NA	NA
TTC4	-0.669571	-0.652449	-0.0171218	0.479335	4.56541	4.37331	NA	NA
ZNF317	-0.514374	-0.505055	-0.00931923	0.480043	4.09129	3.90398	NA	NA
ZBTB17	-0.697015	-0.692379	-0.00463506	0.480559	4.1499	4.53431	NA	NA
AQP7	-0.556428	-0.544053	-0.0123757	0.480765	0.0885244	0.252092	NA	NA
PPCS	-0.574285	-0.570405	-0.00388001	0.481652	5.62324	5.45775	NA	NA
NUP35	-0.634837	-0.62474	-0.0100975	0.482613	4.27046	4.12111	NA	NA
KNL1	-0.691174	-0.686418	-0.00475608	0.485517	3.88392	3.5857	NA	NA
BNIP1	-0.693128	-0.686033	-0.00709434	0.487614	4.22095	4.19516	NA	NA
PDCL3	-0.639215	-0.635756	-0.0034588	0.491401	5.07966	4.84612	NA	NA
OGDH	-0.595385	-0.592076	-0.00330854	0.494655	5.65938	5.45672	NA	NA
ZRANB2	-0.519316	-0.518272	-0.00104417	0.496672	6.12806	6.19658	NA	NA
A1BG	-0.0401858	-0.0503675	0.0101817	NA	3.65743	5.77127	NA	NA
A1CF	-0.0832143	-0.0628198	-0.0203945	NA	0.017142	0.0143081	NA	NA
A2M	0.0455858	-0.0538641	0.0994499	NA	0.219168	0.192653	NA	NA
A2ML1	0.0840343	0.0308741	0.0531602	NA	0.0905191	0.0047851	NA	NA
A3GALT2	-0.247079	-0.150483	-0.0965954	NA	0	0.00952305	NA	NA
A4GALT	-0.0239941	-0.0997568	0.0757628	NA	2.42794	2.43617	NA	NA
A4GNT	0.0416976	-0.0935516	0.135249	NA	0.0538866	0.141457	NA	NA
AAAS	-0.291581	-0.327362	0.035781	NA	5.00568	5.235	NA	NA
AACS	-0.0711323	-0.0510462	-0.0200862	NA	3.66476	3.96547	NA	NA
AADAC	0.045274	-0.0311288	0.0764028	NA	0.111238	0.0329862	NA	NA
AADACL2	-4.57892e-05	-0.139203	0.139157	NA	0	0.0047851	NA	NA
AADACL3	-0.020778	-0.087443	0.066665	NA	0.00287106	0	NA	NA
AADACL4	0.0718224	0.0632372	0.00858524	NA	0.0113999	0.00952305	NA	NA
AADAT	-0.0627941	0.0441786	-0.106973	NA	2.24054	2.50341	NA	NA
AAGAB	0.0292228	0.0483138	-0.019091	NA	5.18532	4.83629	NA	NA
AAK1	-0.103446	-0.149463	0.0460166	NA	3.4649	4.20152	NA	NA
AAMDC	-0.00197068	-0.0602159	0.0582452	NA	5.19615	5.97214	NA	NA
AANAT	-0.056625	-0.135796	0.0791709	NA	0.255774	0.327625	NA	NA
AAR2	0.0372205	0.0181543	0.0190661	NA	4.6388	4.63211	NA	NA
AARD	-0.0753282	-0.196179	0.12085	NA	1.41897	1.47954	NA	NA
AARS1	-2.00655	-2.11893	0.112375	NA	6.8938	6.77738	NA	1
AARS2	-0.385614	-0.422919	0.0373055	NA	3.24303	3.31222	NA	NA
AARSD1	-0.175671	-0.151201	-0.0244704	NA	5.34789	5.48933	NA	NA
AASDH	-0.0384768	-0.0527206	0.0142438	NA	3.00366	2.50208	NA	NA
AASDHPPT	-0.34873	-0.341023	-0.00770693	NA	4.67468	4.40737	NA	NA
AASS	0.0610655	0.0682755	-0.00721	NA	1.6065	2.81883	NA	NA
AATF	-0.985176	-0.850785	-0.13439	NA	5.76303	5.40638	NA	NA
AATK	-0.111876	-0.263803	0.151927	NA	0.744974	0.923295	NA	NA
ABAT	5.21656e-05	-0.101335	0.101387	NA	1.80101	0.587184	NA	NA
ABCA1	-0.00331532	-0.0423761	0.0390608	NA	1.90138	2.13228	NA	NA
ABCA10	-0.0340206	0.0293072	-0.0633277	NA	0.660944	0.49211	NA	NA
ABCA12	-0.00880011	-0.0746076	0.0658075	NA	0.0473923	0.0095702	NA	NA
ABCA13	0.0393236	-0.0223608	0.0616844	NA	0.143127	0.0891187	NA	NA
ABCA2	-0.0650792	0.00730826	-0.0723875	NA	4.89301	4.78018	NA	NA
ABCA3	0.016243	-0.0143753	0.0306183	NA	3.42181	1.74436	NA	NA
ABCA4	-0.222164	-0.370508	0.148344	NA	0.962434	0.625762	NA	NA
ABCA5	-0.0258189	-0.0253897	-0.000429205	NA	1.99874	3.35275	NA	NA
ABCA6	-0.0532162	-0.0410324	-0.0121839	NA	0.45643	0.237495	NA	NA
ABCA7	0.102096	0.103851	-0.00175506	NA	2.76523	3.08736	NA	NA
ABCA8	-0.0193326	-0.0381116	0.018779	NA	0.416915	1.2511	NA	NA
ABCA9	-0.00831589	0.0525111	-0.060827	NA	0.066781	0.194615	NA	NA
ABCB1	-0.0712348	-0.110837	0.0396026	NA	0.498568	0.0871585	NA	NA
ABCB10	-0.081376	-0.138732	0.0573558	NA	3.63185	3.33813	NA	NA
ABCB11	-0.0552105	-0.0522925	-0.00291802	NA	0.00574212	0	NA	NA
ABCB4	-0.0167529	-0.0200048	0.00325193	NA	0.0963081	0.0331693	NA	NA
ABCB5	0.0668267	-0.0177773	0.084604	NA	0.0255877	0.00952305	NA	NA
ABCB6	0.00185378	-0.00347652	0.0053303	NA	4.20648	4.44344	NA	NA
ABCB7	-1.06123	-0.973158	-0.0880752	NA	4.2393	4.14161	NA	1
ABCB8	0.0469639	0.0877437	-0.0407798	NA	4.3792	4.70854	NA	NA
ABCB9	-0.0175327	-0.157396	0.139863	NA	2.4727	1.96289	NA	NA
ABCC1	-0.0599857	-0.0729542	0.0129685	NA	5.05359	4.18226	NA	NA
ABCC10	-0.100989	-0.136113	0.035124	NA	3.51359	3.99137	NA	NA
ABCC11	-0.00659822	0.0545756	-0.0611739	NA	0.959231	0.215164	NA	NA
ABCC12	0.0181147	0.0842852	-0.0661705	NA	0.203163	0.0560565	NA	NA
ABCC2	0.0222261	-0.00169205	0.0239182	NA	1.93446	1.04283	NA	NA
ABCC3	-0.026089	-0.0438308	0.0177418	NA	3.49031	3.02251	NA	NA
ABCC4	0.13348	0.239347	-0.105867	NA	2.61036	3.04447	NA	NA
ABCC5	-0.0410109	-0.000546671	-0.0404642	NA	4.19457	4.1485	NA	NA
ABCC6	-0.323689	-0.163986	-0.159703	NA	1.29754	1.26394	NA	NA
ABCC8	0.00399066	0.0698099	-0.0658192	NA	0.334689	0.0635594	NA	NA
ABCC9	-0.0240989	-0.0725826	0.0484837	NA	1.1402	0.77556	NA	NA
ABCD1	-0.0579057	-0.0428056	-0.0151002	NA	3.37086	3.46294	NA	NA
ABCD2	-0.0158237	-0.0556548	0.0398311	NA	0.140146	0.00952305	NA	NA
ABCD3	-0.180654	-0.182558	0.00190382	NA	4.72231	5.09189	NA	NA
ABCD4	-0.0779333	-0.0409482	-0.0369852	NA	4.29446	4.48512	NA	NA
ABCE1	-1.83528	-2.12642	0.291141	NA	6.16404	5.69393	NA	1
ABCF1	-1.35741	-1.41356	0.0561472	NA	6.45194	6.40581	NA	1
ABCF2	-0.0422983	-0.0515945	0.00929622	NA	5.7382	4.8765	NA	NA
ABCF3	0.0612359	0.0420379	0.019198	NA	5.23007	5.42324	NA	NA
ABCG1	-0.154249	-0.0786041	-0.0756445	NA	2.39201	0.134212	NA	NA
ABCG2	0.0629258	0.0739831	-0.0110573	NA	1.03806	0.866344	NA	NA
ABCG4	0.0478276	0.0579588	-0.0101312	NA	0.222628	0.836655	NA	NA
ABCG5	0.0670104	0.0601392	0.00687124	NA	0.022555	0.0047851	NA	NA
ABCG8	-0.0270582	0.00853172	-0.0355899	NA	0.0672511	0.0143081	NA	NA
ABHD1	0.00491404	-0.0405712	0.0454852	NA	0.46053	0.876145	NA	NA
ABHD10	-0.0119441	0.0563293	-0.0682734	NA	4.29165	4.85785	NA	NA
ABHD11	-0.195828	-0.252527	0.0566992	NA	4.99639	3.84966	NA	NA
ABHD12	-0.0458688	0.0377168	-0.0835856	NA	5.12323	6.151	NA	NA
ABHD12B	-0.0771374	-0.0176724	-0.059465	NA	0.636266	0.465182	NA	NA
ABHD13	-0.0519477	-0.0402211	-0.0117266	NA	2.51358	2.41513	NA	NA
ABHD14A	-0.00669471	-0.0987985	0.0921038	NA	2.65429	3.35161	NA	NA
ABHD14B	0.0199023	-0.051519	0.0714213	NA	4.17698	5.2693	NA	NA
ABHD15	-0.163089	-0.127982	-0.0351071	NA	2.43237	1.9827	NA	NA
ABHD16A	-0.0471703	0.00546717	-0.0526375	NA	5.2421	4.83272	NA	NA
ABHD16B	0.0332431	-0.0251037	0.0583468	NA	0.0601302	0.488014	NA	NA
ABHD17A	-0.485535	-0.40906	-0.0764746	NA	4.46827	4.93039	NA	NA
ABHD17B	-0.0356873	0.0200361	-0.0557234	NA	3.87253	3.31385	NA	NA
ABHD17C	0.0643256	0.107121	-0.0427955	NA	3.45881	2.43473	NA	NA
ABHD18	0.0789055	0.0434882	0.0354172	NA	2.49332	2.14224	NA	NA
ABHD2	0.00656325	0.00332616	0.00323709	NA	4.19169	3.93679	NA	NA
ABHD3	-0.0146561	-0.116314	0.101658	NA	3.84563	3.25456	NA	NA
ABHD4	0.0630852	0.0841854	-0.0211002	NA	3.54038	3.87986	NA	NA
ABHD5	0.091246	0.106583	-0.0153373	NA	3.54345	3.24254	NA	NA
ABHD6	-0.00607809	-0.0750057	0.0689276	NA	2.11422	2.30841	NA	NA
ABHD8	0.029018	0.0817855	-0.0527674	NA	2.94179	2.8868	NA	NA
ABI1	-0.0607346	0.0359723	-0.0967069	NA	4.72953	4.16366	NA	NA
ABI2	0.00836578	9.88637e-05	0.00826691	NA	4.74107	5.57773	NA	NA
ABI3	-0.000578231	-0.0668512	0.066273	NA	0.0473207	0.121038	NA	NA
ABI3BP	-0.033062	0.0445276	-0.0775895	NA	3.35768	6.92135	NA	NA
ABITRAM	-0.0926058	-0.0462673	-0.0463385	NA	3.62091	3.66209	NA	NA
ABL1	-0.0607277	0.0167015	-0.0774293	NA	5.43863	4.73295	NA	NA
ABL2	0.0720026	0.104396	-0.0323936	NA	4.23611	3.90779	NA	NA
ABLIM1	0.0516664	-0.0615004	0.113167	NA	4.21273	1.26347	NA	NA
ABLIM2	0.0197648	0.0576505	-0.0378857	NA	2.58979	0.125449	NA	NA
ABLIM3	0.00937794	-0.0439448	0.0533227	NA	3.00568	3.27855	NA	NA
ABR	-0.0332927	0.0817767	-0.115069	NA	4.96106	4.8254	NA	NA
ABRA	0.0689082	0.00757925	0.0613289	NA	0.0255055	0.0190461	NA	NA
ABRACL	0.00878996	0.0580437	-0.0492537	NA	6.26675	4.4688	NA	NA
ABRAXAS1	-0.266878	-0.251615	-0.0152629	NA	2.8647	2.78583	NA	NA
ABRAXAS2	0.131044	-0.000501548	0.131545	NA	3.4387	3.35805	NA	NA
ABT1	-0.953669	-0.954046	0.000377264	NA	3.80977	3.90834	NA	NA
ABTB1	0.0953553	0.13889	-0.0435342	NA	2.78896	4.10418	NA	NA
ABTB2	0.0178836	0.0525584	-0.0346748	NA	3.27193	1.3321	NA	NA
ACAA1	0.0546401	0.0973289	-0.0426888	NA	5.12321	4.88774	NA	NA
ACAA2	0.0179858	0.0190736	-0.00108779	NA	5.96664	5.58775	NA	NA
ACACA	-0.336152	-0.43298	0.096828	NA	5.12657	4.81875	NA	NA
ACACB	-0.083372	-0.140498	0.0571256	NA	1.88208	1.21895	NA	NA
ACAD10	-0.0919422	-0.021926	-0.0700162	NA	3.59344	3.55047	NA	NA
ACAD11	0.0437454	0.0429504	0.000794963	NA	3.22137	3.97838	NA	NA
ACAD8	0.0365669	0.0493465	-0.0127795	NA	4.10818	4.00654	NA	NA
ACAD9	-0.325022	-0.186026	-0.138995	NA	4.73332	4.63258	NA	NA
ACADL	0.0597724	-0.125989	0.185761	NA	0.855284	0.278749	NA	NA
ACADM	-0.0171871	-0.0170622	-0.000124857	NA	5.56695	5.24589	NA	NA
ACADS	-0.0571043	-0.116925	0.0598202	NA	2.53548	2.87651	NA	NA
ACADSB	-0.066556	-0.0852688	0.0187128	NA	1.93452	2.25534	NA	NA
ACADVL	-0.0525067	-0.0434663	-0.00904036	NA	7.4955	8.03467	NA	NA
ACAN	-0.00882358	-0.00800856	-0.000815014	NA	0.131061	0.889812	NA	NA
ACAP1	-0.0420171	-0.0866956	0.0446785	NA	1.42816	2.58413	NA	NA
ACAP2	-0.142306	-0.0500618	-0.0922441	NA	3.88599	3.82425	NA	NA
ACAP3	-0.172854	-0.148305	-0.0245493	NA	4.63235	4.69581	NA	NA
ACAT1	0.0190144	0.0284413	-0.00942692	NA	5.65447	6.50454	NA	NA
ACAT2	0.0850842	-0.022539	0.107623	NA	5.33363	5.78594	NA	NA
ACBD3	-0.0106978	0.0208141	-0.031512	NA	5.13437	5.48899	NA	NA
ACBD4	-0.0435493	-0.118128	0.0745782	NA	2.15244	2.81075	NA	NA
ACBD5	0.0218545	0.0761593	-0.0543048	NA	4.40925	3.4302	NA	NA
ACBD6	0.00520972	0.0685937	-0.063384	NA	5.87451	5.23921	NA	NA
ACBD7	0.00898113	0.113321	-0.104339	NA	2.02667	2.55031	NA	NA
ACCS	0.0414067	0.0475942	-0.00618747	NA	2.57274	2.71309	NA	NA
ACCSL	0.010671	-0.0331941	0.0438651	NA	0	0.00952305	NA	NA
ACD	-0.242125	-0.176372	-0.0657534	NA	4.77662	4.35416	NA	NA
ACE	-0.0994395	-0.135496	0.0360565	NA	1.05828	0.577663	NA	NA
ACE2	0.161488	0.0854392	0.0760489	NA	0.12739	0.0376779	NA	NA
ACER1	-0.0129344	-0.0269478	0.0140134	NA	0.107211	0	NA	NA
ACER2	0.0782302	0.0357081	0.0425221	NA	1.02246	0.699062	NA	NA
ACER3	0.1053	0.0787723	0.0265273	NA	3.21195	3.28094	NA	NA
ACHE	-0.21042	-0.145673	-0.0647475	NA	0.681792	1.28814	NA	NA
ACIN1	-0.423504	-0.733914	0.310409	NA	6.46138	6.43155	NA	NA
ACKR1	-0.0478256	0.0182049	-0.0660306	NA	0.17056	0.268568	NA	NA
ACKR2	0.0638001	-0.0145916	0.0783917	NA	0.270909	0.101492	NA	NA
ACKR3	0.104499	-0.00253117	0.10703	NA	1.79424	2.44436	NA	NA
ACKR4	-0.158427	-0.164508	0.00608142	NA	0.200417	0.475692	NA	NA
ACMSD	0.0620765	0.11145	-0.0493733	NA	0.0502573	0.0592847	NA	NA
ACO1	0.00996898	-0.0687809	0.0787499	NA	4.76516	4.41206	NA	NA
ACO2	-0.908069	-1.28207	0.374005	NA	6.11767	5.8702	NA	1
ACOD1	0.0558838	-0.0466219	0.102506	NA	0.157821	0.0047851	NA	NA
ACOT1	0.0317401	0.0930996	-0.0613595	NA	2.40924	1.79503	NA	NA
ACOT11	-0.125466	-0.0787669	-0.0466995	NA	0.517497	0.292856	NA	NA
ACOT12	-0.283395	-0.284437	0.00104166	NA	0.0475732	0.107844	NA	NA
ACOT13	-0.0342279	-0.0376624	0.00343454	NA	4.32704	4.24329	NA	NA
ACOT2	0.0499331	0.0536403	-0.00370723	NA	4.50673	4.84554	NA	NA
ACOT4	0.0442783	0.0359435	0.00833474	NA	1.38841	0.956304	NA	NA
ACOT6	0.013937	-0.0404586	0.0543956	NA	0.106334	0.0458345	NA	NA
ACOT7	0.0345244	0.0413154	-0.00679104	NA	6.05343	6.1901	NA	NA
ACOT8	0.127181	0.0706965	0.0564848	NA	4.01405	5.21552	NA	NA
ACOT9	0.144473	0.0546717	0.0898011	NA	4.8615	6.00955	NA	NA
ACOX1	-0.207402	-0.139386	-0.0680166	NA	3.67356	4.13094	NA	NA
ACOX2	0.0423418	-0.183256	0.225597	NA	0.951357	0.93181	NA	NA
ACOX3	0.097633	0.0540999	0.0435331	NA	3.79916	3.44979	NA	NA
ACOXL	-0.151995	-0.162667	0.0106715	NA	0.0497586	0.0549717	NA	NA
ACP1	0.0466933	0.0775903	-0.030897	NA	6.50064	6.87251	NA	NA
ACP2	0.0178176	0.0186054	-0.0007878	NA	4.7387	4.11256	NA	NA
ACP3	0.0466259	0.0699381	-0.0233123	NA	0.699264	0.0095702	NA	NA
ACP4	0.107239	0.0852993	0.0219394	NA	0.0140779	0.0640226	NA	NA
ACP5	0.00618961	-0.0179789	0.0241685	NA	0.247673	2.16232	NA	NA
ACP6	0.029434	-0.0401307	0.0695647	NA	3.21956	2.3229	NA	NA
ACP7	-0.0548075	-0.0901046	0.0352971	NA	0.53824	0.343139	NA	NA
ACR	-0.148343	-0.110313	-0.0380298	NA	0.134859	0.0883253	NA	NA
ACRBP	-0.0286244	-0.0276066	-0.00101783	NA	0.617957	0.443506	NA	NA
ACRV1	0.0850304	0.0916129	-0.00658246	NA	0.216126	0.186507	NA	NA
ACSBG1	0.0431271	0.0326348	0.0104924	NA	0.819862	0.0924228	NA	NA
ACSBG2	0.0113816	-0.023796	0.0351775	NA	0.330201	0.231356	NA	NA
ACSF2	-0.162635	-0.14275	-0.0198847	NA	3.23332	4.53134	NA	NA
ACSF3	0.168363	0.0995131	0.0688496	NA	3.1895	3.21117	NA	NA
ACSL1	-0.0313098	-0.037065	0.0057552	NA	5.32168	3.68812	NA	NA
ACSL3	-0.198922	-0.627656	0.428735	NA	6.12442	6.14209	NA	NA
ACSL4	-0.151641	-0.0744481	-0.0771924	NA	4.16786	4.88631	NA	NA
ACSL5	0.123225	-0.00787557	0.131101	NA	1.73374	0.617075	NA	NA
ACSL6	-0.0365811	0.0263922	-0.0629733	NA	0.332825	0.464289	NA	NA
ACSM1	-0.0319005	-0.0322871	0.000386532	NA	0.188221	0.188532	NA	NA
ACSM2A	0.0861939	0.0196103	0.0665836	NA	0	0.0234631	NA	NA
ACSM3	-0.0403874	-0.0787115	0.0383242	NA	1.97677	1.01631	NA	NA
ACSM4	0.0310211	0.0307241	0.000297047	NA	0.00287106	0.0188612	NA	NA
ACSM5	-0.0334144	-0.0278892	-0.0055252	NA	0.112795	1.4193	NA	NA
ACSM6	-0.0175949	0.00405676	-0.0216517	NA	0.176521	0.0597096	NA	NA
ACSS1	0.0764989	0.0331793	0.0433197	NA	1.55655	1.75269	NA	NA
ACSS2	0.118389	0.17557	-0.0571806	NA	4.27513	4.67814	NA	NA
ACSS3	-0.0284909	-0.0324075	0.0039166	NA	0.694061	0.748877	NA	NA
ACTA1	-0.127543	-0.103776	-0.0237672	NA	0.264109	0.327128	NA	NA
ACTA2	-0.00786964	-0.0169469	0.00907724	NA	4.05621	6.66847	NA	NA
ACTBL2	0.100858	0.0988802	0.00197788	NA	0.229011	0.266263	NA	NA
ACTC1	-0.060825	0.0903475	-0.151173	NA	0.436669	0.985422	NA	NA
ACTG1	-0.76256	-0.768192	0.00563233	NA	10.6231	11.8692	NA	NA
ACTG2	0.0328	0.0473692	-0.0145693	NA	1.18337	3.81278	NA	NA
ACTL10	0.0604571	0.0687835	-0.00832645	NA	NA	NA	NA	NA
ACTL6A	-1.78032	-1.75751	-0.0228078	NA	6.39389	6.55316	NA	1
ACTL6B	0.0632168	0.0102084	0.0530084	NA	0.0279201	0.0370104	NA	NA
ACTL7A	-0.105757	-0.102633	-0.0031248	NA	0.0195222	0.0142148	NA	NA
ACTL7B	-0.0464728	0.0465855	-0.0930582	NA	0.00287106	0.00952305	NA	NA
ACTL8	-0.00217586	0.00731133	-0.00948719	NA	1.004	0.0600493	NA	NA
ACTL9	0.0360117	-0.00718816	0.0431999	NA	0	0	NA	NA
ACTN1	-0.103509	-0.140734	0.0372253	NA	6.81967	8.06273	NA	NA
ACTN2	-0.0237147	-0.026969	0.00325426	NA	0.554032	0.296128	NA	NA
ACTN4	-0.120888	-0.0783342	-0.0425539	NA	7.67765	8.83838	NA	NA
ACTR10	-1.30158	-1.07968	-0.221899	NA	5.09622	5.21783	NA	1
ACTR1A	-0.801497	-1.24496	0.443464	NA	5.86865	5.72831	NA	NA
ACTR1B	-0.333952	-0.302844	-0.0311078	NA	4.75913	5.19207	NA	NA
ACTR2	-1.03774	-1.43129	0.393551	NA	7.25445	8.17443	NA	1
ACTR3	-0.316885	-0.515216	0.198331	NA	7.39776	7.94265	NA	NA
ACTR3B	0.0409898	-0.0258253	0.0668151	NA	3.80657	3.27507	NA	NA
ACTR5	-0.29992	-0.174646	-0.125273	NA	2.71048	2.81231	NA	NA
ACTR6	-0.70847	-0.780054	0.0715839	NA	4.96352	4.42129	NA	NA
ACTRT1	0.00945336	0.0456365	-0.0361832	NA	0.0140779	0	NA	NA
ACTRT2	0.0254924	0.0244442	0.0010482	NA	0.00287106	0	NA	NA
ACTRT3	-0.0266629	-0.0503597	0.0236968	NA	0.903049	1.10132	NA	NA
ACVR1	-0.00855333	0.0223301	-0.0308834	NA	3.65343	3.92324	NA	NA
ACVR1B	-0.0089571	-0.111577	0.10262	NA	3.23493	2.68142	NA	NA
ACVR1C	0.00767782	0.0169758	-0.00929797	NA	0.120919	0.22991	NA	NA
ACVR2A	-0.0362197	0.00664598	-0.0428657	NA	1.88506	2.14392	NA	NA
ACVR2B	0.0708813	0.0502729	0.0206085	NA	1.45044	1.24162	NA	NA
ACVRL1	-0.057129	-0.0477194	-0.0094096	NA	0.0422388	0.15824	NA	NA
ACY1	0.0641578	-0.0358164	0.0999742	NA	4.61725	4.51226	NA	NA
ACY3	-0.0957007	0.0225858	-0.118286	NA	0.361137	0.276211	NA	NA
ACYP1	-0.0250212	0.0167848	-0.0418061	NA	4.66107	5.62816	NA	NA
ACYP2	0.0570642	0.0394229	0.0176412	NA	3.04764	3.87532	NA	NA
ADA	-0.062217	-0.0195955	-0.0426215	NA	3.22111	4.55265	NA	NA
ADA2	0.0652122	-0.000923068	0.0661352	NA	0.218881	0.124288	NA	NA
ADAD1	0.0465501	0.0851891	-0.0386391	NA	0	0	NA	NA
ADAD2	-0.11382	-0.0328474	-0.0809727	NA	0.00287106	0.0047851	NA	NA
ADAL	-0.117527	-0.0974566	-0.0200707	NA	2.92775	2.87429	NA	NA
ADAM10	0.0052635	-0.0274718	0.0327353	NA	5.92223	6.14435	NA	NA
ADAM11	-0.309949	-0.346793	0.036844	NA	1.12734	1.35322	NA	NA
ADAM12	-0.0449224	0.00305023	-0.0479726	NA	2.91263	3.35787	NA	NA
ADAM15	-0.0192018	-0.00665661	-0.0125452	NA	6.13767	5.25586	NA	NA
ADAM17	-0.075551	-0.134322	0.0587714	NA	4.51394	4.67179	NA	NA
ADAM18	0.175612	0.182433	-0.00682134	NA	0.00287106	0.108232	NA	NA
ADAM19	0.0875057	0.078453	0.00905268	NA	1.57816	3.90051	NA	NA
ADAM2	-0.0352753	-0.0909323	0.055657	NA	0.00571383	0.103447	NA	NA
ADAM20	0.119913	0.0839758	0.0359368	NA	0.0228836	0.0285229	NA	NA
ADAM21	0.0239164	0.136676	-0.11276	NA	0.468525	0.621126	NA	NA
ADAM22	-0.0247393	0.0187539	-0.0434932	NA	1.36945	0.972053	NA	NA
ADAM23	-0.116081	-0.0996032	-0.0164774	NA	1.03269	2.21766	NA	NA
ADAM28	0.129893	0.0466684	0.0832244	NA	0.348802	0.162539	NA	NA
ADAM29	0.0527062	-0.0303656	0.0830719	NA	0.00574212	0.0047851	NA	NA
ADAM30	-0.155429	-0.104617	-0.0508127	NA	0.0171698	0.00952305	NA	NA
ADAM32	-0.0298228	-0.0745606	0.0447378	NA	0.778171	0.776053	NA	NA
ADAM33	-0.0754081	-0.0901687	0.0147606	NA	0.0421079	1.18512	NA	NA
ADAM7	0.0604883	0.116229	-0.0557405	NA	0	0.0142148	NA	NA
ADAM8	0.181933	0.190928	-0.00899462	NA	0.951119	1.14601	NA	NA
ADAM9	0.0440659	0.0173075	0.0267585	NA	6.24545	7.76638	NA	NA
ADAMDEC1	0.124292	0.0867629	0.0375287	NA	0.00574212	0.0234631	NA	NA
ADAMTS1	-0.139307	-0.0253768	-0.11393	NA	2.90062	5.31555	NA	NA
ADAMTS10	-0.0541949	-0.0248437	-0.0293512	NA	0.937553	2.76882	NA	NA
ADAMTS12	0.018287	0.0821327	-0.0638456	NA	2.72806	3.64489	NA	NA
ADAMTS13	-0.0110256	-0.0716214	0.0605957	NA	1.50562	1.44572	NA	NA
ADAMTS14	0.0162488	0.0480925	-0.0318437	NA	0.749165	1.19422	NA	NA
ADAMTS15	0.0703936	0.0493715	0.0210221	NA	1.62086	2.15496	NA	NA
ADAMTS16	0.144581	0.159742	-0.0151606	NA	0.501461	1.10987	NA	NA
ADAMTS17	-0.00423382	0.000401004	-0.00463482	NA	1.08384	0.258801	NA	NA
ADAMTS18	0.0258858	-0.000785617	0.0266714	NA	0.0813574	0.0047851	NA	NA
ADAMTS19	0.0794681	0.0517396	0.0277285	NA	0.84564	0.0377224	NA	NA
ADAMTS2	-0.00781631	0.150262	-0.158078	NA	2.13501	4.43502	NA	NA
ADAMTS20	-0.0911599	-0.152202	0.0610423	NA	0.0466645	0.0143081	NA	NA
ADAMTS3	-0.102969	-0.188096	0.0851264	NA	0.985613	0.422287	NA	NA
ADAMTS4	-0.125623	-0.0744587	-0.0511638	NA	1.0089	1.59855	NA	NA
ADAMTS5	0.0298334	-0.0234062	0.0532396	NA	0.820228	2.54623	NA	NA
ADAMTS6	-0.0478586	0.0163564	-0.064215	NA	1.38235	3.70452	NA	NA
ADAMTS7	-0.227679	-0.150289	-0.0773899	NA	1.3965	2.62853	NA	NA
ADAMTS8	0.0193309	0.050168	-0.030837	NA	0.378047	0.04206	NA	NA
ADAMTS9	0.0167065	0.024741	-0.00803447	NA	2.43845	1.18926	NA	NA
ADAMTSL1	0.0742096	0.0405475	0.0336621	NA	0.746727	2.47973	NA	NA
ADAMTSL2	0.013744	-0.00424279	0.0179868	NA	0.0113999	0.0189999	NA	NA
ADAMTSL3	0.132136	0.131393	0.000743636	NA	0.254248	0.370902	NA	NA
ADAMTSL4	-0.341455	-0.391567	0.0501127	NA	2.29531	3.41784	NA	NA
ADAMTSL5	-0.12975	-0.147088	0.0173378	NA	1.42898	2.92637	NA	NA
ADAP1	0.044721	0.0792865	-0.0345655	NA	2.38538	1.69831	NA	NA
ADAP2	-0.0932043	-0.138881	0.0456769	NA	0.462424	0.572614	NA	NA
ADAR	-0.593637	-0.678692	0.085055	NA	6.70786	5.59226	NA	NA
ADARB1	-0.0330486	-0.0164312	-0.0166174	NA	3.02743	4.44641	NA	NA
ADARB2	0.00643159	0.0523706	-0.045939	NA	0.0788545	0.0237378	NA	NA
ADAT1	-0.149864	-0.0753051	-0.0745593	NA	4.93964	4.40964	NA	NA
ADAT2	-0.183253	-0.317525	0.134272	NA	3.11508	2.82886	NA	NA
ADAT3	-0.345957	-0.481336	0.135379	NA	2.24156	1.73763	NA	NA
ADCK1	0.00489315	0.0293068	-0.0244137	NA	2.60237	2.15799	NA	NA
ADCK2	-0.127482	0.0364235	-0.163905	NA	4.56279	3.73259	NA	NA
ADCK5	0.0417829	-0.0968641	0.138647	NA	3.4071	3.09292	NA	NA
ADCY1	0.0657613	0.122006	-0.0562448	NA	2.28415	0.988576	NA	NA
ADCY10	0.088789	0.0210157	0.0677733	NA	0.190038	0.0421071	NA	NA
ADCY2	0.0973941	0.0814574	0.0159367	NA	0.612756	0.0501866	NA	NA
ADCY3	-0.111934	-0.123995	0.0120616	NA	4.70534	4.90636	NA	NA
ADCY4	-0.155504	-0.0421871	-0.113317	NA	0.0849948	0.0095702	NA	NA
ADCY5	-0.0816518	-0.00577341	-0.0758784	NA	0.228665	0.532198	NA	NA
ADCY6	-0.0843898	-0.0693507	-0.0150391	NA	4.33591	3.80223	NA	NA
ADCY7	0.0349639	-0.00308658	0.0380505	NA	2.46971	2.85748	NA	NA
ADCY8	-0.0387855	-0.084389	0.0456035	NA	0.473586	0.161809	NA	NA
ADCY9	0.0560176	-0.0201664	0.0761841	NA	2.59759	3.4147	NA	NA
ADCYAP1	0.0645749	0.105073	-0.0404985	NA	0.050419	1.06784	NA	NA
ADCYAP1R1	0.0203222	0.0105969	0.00972534	NA	0.0406778	0.0687144	NA	NA
ADD1	0.00938947	0.0361679	-0.0267784	NA	6.24495	6.55741	NA	NA
ADD2	0.057204	0.00459159	0.0526124	NA	2.71716	0.81573	NA	NA
ADD3	-0.00620974	-0.0205409	0.0143312	NA	3.14819	4.56328	NA	NA
ADGRA1	0.0124952	0.00478018	0.00771503	NA	0	0	NA	NA
ADGRA2	0.102949	0.0999129	0.0030358	NA	1.30217	4.51208	NA	NA
ADGRA3	-0.120319	-0.0708196	-0.0494997	NA	4.7332	3.80607	NA	NA
ADGRB1	-0.0063838	-0.00813973	0.00175593	NA	0.715263	0.938718	NA	NA
ADGRB2	-0.106564	-0.0869436	-0.0196204	NA	3.93564	2.83132	NA	NA
ADGRB3	0.00542838	0.0262625	-0.0208341	NA	0.0579357	0.282452	NA	NA
ADGRD1	-0.0364128	-0.0885496	0.0521369	NA	0.125939	0.0513981	NA	NA
ADGRE1	-0.0129248	-0.0125534	-0.000371344	NA	0.130748	1.37297	NA	NA
ADGRE2	-0.0889878	-0.169768	0.0807802	NA	1.20331	0.0677964	NA	NA
ADGRE3	0.0362955	-0.0394647	0.0757602	NA	0.0195222	0	NA	NA
ADGRE5	0.0406286	0.0930655	-0.0524369	NA	3.89126	4.51264	NA	NA
ADGRF1	0.028002	0.0241317	0.00387025	NA	0.31315	0.716021	NA	NA
ADGRF3	-0.0540559	-0.0519294	-0.0021265	NA	0.266416	0.41732	NA	NA
ADGRF4	0.00791408	0.0451517	-0.0372376	NA	0.308536	0.416506	NA	NA
ADGRF5	-0.145973	-0.145336	-0.000637398	NA	1.49543	0.851317	NA	NA
ADGRG1	-0.0956895	-0.105512	0.009823	NA	4.16866	3.23457	NA	NA
ADGRG2	0.0669063	0.0859687	-0.0190624	NA	0.952835	0.839542	NA	NA
ADGRG3	-0.105924	-0.197832	0.0919078	NA	0.0667558	0.00952305	NA	NA
ADGRG4	-0.0125968	0.0787194	-0.0913162	NA	0.014271	0.0047851	NA	NA
ADGRG5	-0.0607044	-0.139615	0.078911	NA	0.0755901	0.0592847	NA	NA
ADGRG6	0.0911145	0.118852	-0.0277371	NA	2.74661	2.16841	NA	NA
ADGRG7	-0.0215747	-0.0500333	0.0284585	NA	0.00858489	0.0378611	NA	NA
ADGRL1	0.00395107	0.026241	-0.02229	NA	3.65299	3.99824	NA	NA
ADGRL2	0.0139497	-0.0369565	0.0509062	NA	3.87138	5.0926	NA	NA
ADGRL3	-0.0428418	-0.024401	-0.0184408	NA	1.11623	1.73441	NA	NA
ADGRL4	0.0528293	0.080878	-0.0280487	NA	0.0114842	0.152654	NA	NA
ADGRV1	0.102796	0.0808529	0.0219427	NA	0.844384	1.4014	NA	NA
ADH1A	0.0434335	0.00369986	0.0397337	NA	0.00571383	0	NA	NA
ADH1B	-0.0767416	-0.0109931	-0.0657485	NA	0.0222063	0.257999	NA	NA
ADH4	0.0416216	0.0481315	-0.00650995	NA	0.028107	0	NA	NA
ADH5	-0.317629	-0.345547	0.0279184	NA	6.92677	7.26446	NA	NA
ADH6	0.052905	0.00413792	0.0487671	NA	0.443098	0.253818	NA	NA
ADH7	0.00648547	0.0556521	-0.0491666	NA	0.0283755	0	NA	NA
ADHFE1	-0.155964	-0.237714	0.0817499	NA	1.20127	0.973682	NA	NA
ADI1	0.0763892	0.0419565	0.0344327	NA	5.03094	5.2312	NA	NA
ADIG	0.0267169	0.0142186	0.0124983	NA	0	0	NA	NA
ADIPOQ	0.0781759	-0.0236974	0.101873	NA	0.0752136	0	NA	NA
ADIPOR1	-0.019764	-0.0296691	0.00990514	NA	6.00813	6.24835	NA	NA
ADIPOR2	0.0648107	-0.0166204	0.0814312	NA	5.3766	4.79401	NA	NA
ADIRF	-0.0495112	-0.165473	0.115962	NA	3.29857	2.678	NA	NA
ADK	-0.142533	-0.150694	0.00816078	NA	5.47338	5.68536	NA	NA
ADM	0.0128571	0.0884878	-0.0756308	NA	3.70919	7.059	NA	NA
ADM2	0.0793563	0.0532221	0.0261342	NA	1.91943	2.84905	NA	NA
ADM5	-0.0879878	-0.118709	0.030721	NA	0.888879	1.29286	NA	NA
ADNP	-0.136199	-0.18219	0.0459905	NA	5.46631	5.55912	NA	NA
ADNP2	-0.0572977	-0.0858651	0.0285674	NA	3.91835	3.21539	NA	NA
ADO	-0.11106	-0.176128	0.0650672	NA	4.05624	3.13095	NA	NA
ADORA1	-0.122592	-0.023089	-0.0995035	NA	1.58834	0.853935	NA	NA
ADORA2A	-0.0250162	-0.0899778	0.0649616	NA	2.50022	2.80161	NA	NA
ADORA2B	0.0783638	-0.0105481	0.0889119	NA	2.80808	5.32502	NA	NA
ADPGK	-0.0392359	-0.0258393	-0.0133966	NA	5.17556	4.57473	NA	NA
ADPRH	-0.0446325	0.00647888	-0.0511113	NA	0.965316	1.00737	NA	NA
ADPRHL1	-0.151277	-0.0503867	-0.10089	NA	2.22492	2.74368	NA	NA
ADPRM	0.0466333	-0.0558083	0.102442	NA	2.89008	3.0868	NA	NA
ADPRS	-0.211203	-0.149693	-0.0615101	NA	5.00238	4.93887	NA	NA
ADRA1A	0.145832	0.140403	0.00542862	NA	0.0114277	0	NA	NA
ADRA1B	-0.0198931	0.0116362	-0.0315293	NA	0.52525	1.0461	NA	NA
ADRA1D	0.0459047	0.0736312	-0.0277265	NA	0.272534	1.07871	NA	NA
ADRA2A	-0.0789078	-0.0580575	-0.0208503	NA	0.979972	0.438345	NA	NA
ADRA2B	-0.135082	-0.0287443	-0.106338	NA	0.360269	0.109076	NA	NA
ADRA2C	0.0155376	0.134898	-0.11936	NA	1.72809	1.18773	NA	NA
ADRB1	-0.00811505	0.0275184	-0.0356335	NA	0.287578	0.126171	NA	NA
ADRB2	-0.0161278	0.0170175	-0.0331453	NA	0.744877	1.273	NA	NA
ADRB3	0.0203724	0.00676218	0.0136102	NA	0.00858489	0.0328065	NA	NA
ADRM1	-0.146765	-0.302196	0.155431	NA	6.73451	6.94708	NA	NA
ADSL	-0.640796	-0.827034	0.186238	NA	6.12538	6.15483	NA	NA
ADSS1	-0.123208	-0.0519591	-0.0712492	NA	2.60112	2.75404	NA	NA
ADSS2	-0.462959	-0.594709	0.13175	NA	4.93424	5.3468	NA	NA
ADTRP	0.0127231	0.0740711	-0.061348	NA	1.86461	1.07673	NA	NA
AEBP1	-0.101041	-0.0499827	-0.0510581	NA	0.669376	1.9363	NA	NA
AEBP2	0.00567984	-0.0809677	0.0866476	NA	3.87096	3.81844	NA	NA
AEN	0.0353705	-0.0666658	0.102036	NA	4.0664	3.70951	NA	NA
AFAP1	0.103364	0.172908	-0.0695441	NA	4.48278	4.80468	NA	NA
AFAP1L1	-0.0397404	0.00557899	-0.0453194	NA	2.12228	2.55524	NA	NA
AFAP1L2	-0.0577799	-0.0802271	0.0224473	NA	1.70349	1.01271	NA	NA
AFDN	-0.0331861	-0.0613321	0.028146	NA	5.11354	3.26868	NA	NA
AFF1	0.0513024	0.0839204	-0.032618	NA	3.05747	2.91832	NA	NA
AFF2	0.0579555	0.101974	-0.0440181	NA	1.05657	0.853311	NA	NA
AFF3	-0.0278651	-0.0209131	-0.00695202	NA	1.77876	1.64212	NA	NA
AFF4	-0.0959367	0.00677924	-0.102716	NA	4.90469	4.94203	NA	NA
AFG1L	0.11906	0.0348734	0.0841863	NA	1.71968	1.38984	NA	NA
AFG3L2	-1.13192	-0.980053	-0.151865	NA	5.7376	5.67994	NA	1
AFM	0.0826196	0.173965	-0.0913452	NA	0	0.00952305	NA	NA
AFMID	-0.0399389	-0.113155	0.0732163	NA	4.38562	5.04304	NA	NA
AFP	-0.0185018	-0.0840894	0.0655876	NA	0.57226	0.836112	NA	NA
AFTPH	0.054661	-0.144697	0.199358	NA	3.97728	3.93834	NA	NA
AGA	0.0259262	0.0249968	0.000929418	NA	3.94381	4.13653	NA	NA
AGAP1	-0.0638253	0.0656897	-0.129515	NA	4.07367	3.82228	NA	NA
AGAP2	-0.258102	-0.511847	0.253745	NA	0.511853	1.18827	NA	NA
AGAP3	-0.0158095	0.0474036	-0.0632131	NA	5.67956	5.72057	NA	NA
AGAP6	-0.966245	-1.06968	0.10343	NA	3.59341	3.51432	NA	NA
AGBL1	0.0967262	0.0283502	0.068376	NA	0.0141878	0	NA	NA
AGBL2	-0.0676203	-0.0616265	-0.00599379	NA	1.12104	1.27408	NA	NA
AGBL3	-0.185989	-0.118479	-0.0675108	NA	1.21459	1.1914	NA	NA
AGBL4	-0.102608	-0.0156286	-0.0869792	NA	0.137914	0.091669	NA	NA
AGBL5	-0.00191678	-0.0632251	0.0613083	NA	3.85846	5.11952	NA	NA
AGER	0.0669839	0.120827	-0.0538434	NA	1.86034	2.40187	NA	NA
AGFG1	-0.0641287	0.019653	-0.0837817	NA	5.90877	5.33758	NA	NA
AGFG2	-0.0545973	-0.0362428	-0.0183545	NA	2.89734	2.8562	NA	NA
AGGF1	0.0321895	0.157061	-0.124871	NA	3.78866	3.46674	NA	NA
AGK	0.0286767	0.00312552	0.0255512	NA	5.16853	4.90908	NA	NA
AGL	-0.123012	-0.0989975	-0.0240145	NA	2.53428	2.56726	NA	NA
AGMAT	0.0687436	-0.0469384	0.115682	NA	0.940553	0.702141	NA	NA
AGMO	0.0832497	-0.0208296	0.104079	NA	0.0470609	0.0095702	NA	NA
AGO1	-0.203041	-0.205892	0.00285097	NA	3.28047	3.224	NA	NA
AGO2	0.0106974	-0.0314035	0.0421009	NA	4.27167	3.77097	NA	NA
AGO3	-0.115508	-0.105552	-0.00995564	NA	3.06439	3.33368	NA	NA
AGO4	-0.0577465	-0.0463679	-0.0113786	NA	3.40319	3.33001	NA	NA
AGPAT1	-0.0245637	-0.0654449	0.0408812	NA	5.98675	6.23426	NA	NA
AGPAT2	-0.0964095	-0.0807922	-0.0156173	NA	5.26638	5.27039	NA	NA
AGPAT3	0.0031361	0.046302	-0.0431659	NA	4.92258	4.71733	NA	NA
AGPAT4	0.00591831	0.0344233	-0.028505	NA	2.34293	1.90674	NA	NA
AGPAT5	0.0602099	0.0314258	0.0287841	NA	4.77424	4.52342	NA	NA
AGPS	-0.042482	-0.0566203	0.0141383	NA	4.00819	4.94991	NA	NA
AGR2	-0.0818697	-0.0366503	-0.0452194	NA	2.15255	0.855665	NA	NA
AGR3	-0.0780629	-0.101165	0.023102	NA	0.0488556	0	NA	NA
AGRN	-0.151147	-0.114789	-0.0363576	NA	6.08294	6.63839	NA	NA
AGRP	-0.137052	-0.202004	0.0649519	NA	0	0	NA	NA
AGT	-0.0605872	-0.094573	0.0339858	NA	0.623799	0.761534	NA	NA
AGTPBP1	0.130086	0.0446261	0.0854598	NA	3.2563	2.98721	NA	NA
AGTR1	0.059641	-0.0754297	0.135071	NA	0.501123	3.10619	NA	NA
AGTR2	0.0508714	-0.0284909	0.0793623	NA	0.00861318	0	NA	NA
AGTRAP	0.0101408	0.0343373	-0.0241965	NA	5.49015	5.24144	NA	NA
AGXT	-0.0361829	-0.026428	-0.00975487	NA	0.0415119	0.0047851	NA	NA
AGXT2	0.0906192	0.105875	-0.0152554	NA	0.00571383	0	NA	NA
AHCTF1	-1.36972	-1.18848	-0.181245	NA	4.96193	4.77033	NA	1
AHCY	-0.651628	-0.656594	0.00496631	NA	7.40623	7.03979	NA	NA
AHCYL1	-0.337374	-0.568376	0.231002	NA	6.03822	6.15431	NA	NA
AHCYL2	-0.151294	-0.0252003	-0.126094	NA	3.04847	2.92974	NA	NA
AHDC1	-0.0363358	-0.0286797	-0.00765602	NA	3.76528	3.68101	NA	NA
AHI1	-0.0899071	-0.0997959	0.00988885	NA	3.46135	3.67706	NA	NA
AHNAK	-0.142389	-0.24876	0.106371	NA	5.92173	7.01664	NA	NA
AHNAK2	0.0589501	0.0110123	0.0479377	NA	4.11485	4.25668	NA	NA
AHR	-0.0354881	0.0467933	-0.0822815	NA	4.19072	4.41063	NA	NA
AHRR	-0.147205	0.0552338	-0.202439	NA	2.75315	3.64053	NA	NA
AHSA1	-0.0921205	-0.0390269	-0.0530937	NA	7.34288	7.30806	NA	NA
AHSG	0.0933963	0.0638253	0.029571	NA	0.0277367	0.0784531	NA	NA
AHSP	0.00918764	-0.138142	0.14733	NA	0.412632	0	NA	NA
AICDA	0.046336	0.0651008	-0.0187648	NA	0.0952245	0.0188612	NA	NA
AIDA	0.0112823	-0.154887	0.16617	NA	5.48648	5.9525	NA	NA
AIF1	-0.160826	-0.0281097	-0.132716	NA	0.179801	0.145664	NA	NA
AIF1L	-0.0547148	-0.181784	0.12707	NA	3.07625	1.59736	NA	NA
AIFM1	-0.124315	-0.45334	0.329025	NA	6.09145	5.41768	NA	NA
AIFM2	-0.0146459	-0.0181142	0.00346835	NA	3.58206	3.00157	NA	NA
AIFM3	-0.0698269	-0.110906	0.0410792	NA	0.742555	0.674241	NA	NA
AIG1	-0.037706	0.0526377	-0.0903437	NA	4.34711	5.19565	NA	NA
AIM2	0.0335649	0.114564	-0.0809991	NA	0.231468	0.194402	NA	NA
AIMP1	0.02973	-0.0238341	0.053564	NA	5.51074	5.51482	NA	NA
AIMP2	-0.0861312	-0.0769028	-0.00922841	NA	6.12803	5.55145	NA	NA
AIP	-0.142366	-0.156274	0.0139082	NA	5.99529	6.54172	NA	NA
AIPL1	-0.0744461	-0.0909542	0.0165081	NA	0	0.0462278	NA	NA
AIRE	0.0712267	0.0761135	-0.00488677	NA	0.00858489	0.0285229	NA	NA
AJAP1	0.00875668	0.0230364	-0.0142797	NA	0.285185	0.134641	NA	NA
AJM1	-0.0704403	-0.113443	0.0430024	NA	1.67364	2.11978	NA	NA
AJUBA	0.0652092	-0.0641264	0.129336	NA	4.83399	5.32736	NA	NA
AK1	-0.154829	-0.126961	-0.0278676	NA	6.18921	5.39059	NA	NA
AK2	-0.377684	-0.407286	0.0296024	NA	7.79839	8.00059	NA	NA
AK3	-0.0388525	-0.0450864	0.00623394	NA	4.77656	4.60313	NA	NA
AK4	-0.462544	-0.559377	0.0968328	NA	3.80631	4.3824	NA	NA
AK5	0.00846773	0.0564778	-0.0480101	NA	1.17768	4.14504	NA	NA
AK7	0.0291144	0.0202093	0.00890517	NA	0.608655	1.1276	NA	NA
AK8	0.00902651	-0.0597184	0.0687449	NA	0.392751	0.675346	NA	NA
AK9	-0.0300898	0.161299	-0.191389	NA	1.57204	0.886679	NA	NA
AKAIN1	0.0987411	0.115131	-0.0163896	NA	0	0	NA	NA
AKAP1	-0.0660264	-0.101177	0.0351502	NA	4.78514	3.78109	NA	NA
AKAP10	-0.0127627	-0.143576	0.130814	NA	3.42723	4.16701	NA	NA
AKAP11	-0.0302563	-0.0168565	-0.0133998	NA	3.32525	2.66211	NA	NA
AKAP12	-0.0438264	0.0029469	-0.0467733	NA	2.11874	4.92658	NA	NA
AKAP13	-0.0224365	-0.0452538	0.0228173	NA	4.25101	4.45758	NA	NA
AKAP14	-0.0709199	-0.0407655	-0.0301545	NA	0.138885	0.127917	NA	NA
AKAP17A	0.0546684	-0.0121781	0.0668465	NA	4.11373	4.90051	NA	NA
AKAP3	-0.0310653	-0.101383	0.0703182	NA	1.00293	0.549225	NA	NA
AKAP4	0.0651334	0.0529702	0.0121632	NA	0.0113999	0.0142148	NA	NA
AKAP5	0.030118	0.0168167	0.0133013	NA	0.788506	0.780366	NA	NA
AKAP6	0.0374079	0.0162532	0.0211547	NA	0.460961	0.393807	NA	NA
AKAP7	0.0717234	0.013903	0.0578204	NA	1.71456	1.58111	NA	NA
AKAP8	0.0615434	0.0173804	0.044163	NA	4.45345	4.10821	NA	NA
AKAP8L	-0.0366039	-0.0567642	0.0201604	NA	5.75135	5.5633	NA	NA
AKAP9	0.00940558	-0.0125858	0.0219914	NA	4.32495	4.24107	NA	NA
AKIP1	-0.0460899	-0.0937975	0.0477075	NA	5.3079	5.7028	NA	NA
AKIRIN1	-0.447036	-0.516453	0.0694169	NA	5.68108	5.48028	NA	NA
AKIRIN2	-1.36335	-1.14975	-0.213605	NA	4.90076	4.65965	NA	1
AKNA	0.0193763	-0.00108603	0.0204623	NA	2.60735	1.33087	NA	NA
AKNAD1	-0.103235	-0.165967	0.0627317	NA	0.389704	0.82665	NA	NA
AKR1A1	-0.000625467	-0.024552	0.0239266	NA	6.70834	6.27368	NA	NA
AKR1B1	0.00335179	0.0488595	-0.0455077	NA	6.6378	7.50299	NA	NA
AKR1B10	0.0989121	0.0339408	0.0649714	NA	1.27505	1.1149	NA	NA
AKR1B15	-0.681836	-0.697711	0.0158746	NA	0.420903	0.515433	NA	NA
AKR1C2	0.0465251	-0.0189007	0.0654258	NA	4.1622	2.17428	NA	NA
AKR1C3	-0.0758083	-0.00372298	-0.0720853	NA	3.40433	3.54354	NA	NA
AKR1C4	0.087779	0.0890106	-0.00123158	NA	0.0114277	0.091669	NA	NA
AKR1D1	-0.161518	-0.166952	0.00543389	NA	0.0538866	0	NA	NA
AKR1E2	0.0705383	0.0906782	-0.02014	NA	0.862465	2.22908	NA	NA
AKR7A2	-0.0297181	-0.0564497	0.0267317	NA	5.17166	5.61757	NA	NA
AKR7A3	-0.248678	-0.410211	0.161533	NA	1.09704	0.939787	NA	NA
AKT1	-0.159478	-0.0784785	-0.0809994	NA	6.72186	6.77917	NA	NA
AKT1S1	0.0546086	0.0655962	-0.0109875	NA	5.38319	4.85455	NA	NA
AKT2	-0.0692393	-0.111183	0.0419439	NA	5.81267	5.51416	NA	NA
AKT3	0.10396	-0.0340173	0.137977	NA	2.11436	5.29195	NA	NA
ALAD	0.00397477	-0.00180992	0.00578469	NA	4.10236	3.94736	NA	NA
ALAS1	0.0110875	-0.0786882	0.0897757	NA	5.51264	5.33601	NA	NA
ALAS2	0.0420395	0.139421	-0.097382	NA	0.047499	0.0513981	NA	NA
ALB	0.0466976	0.0643361	-0.0176385	NA	0.491298	0.401547	NA	NA
ALCAM	-0.059583	0.0995243	-0.159107	NA	5.31422	6.48622	NA	NA
ALDH16A1	0.0473043	0.118262	-0.0709572	NA	3.85455	3.91612	NA	NA
ALDH18A1	-0.0753359	-0.276416	0.20108	NA	5.92965	5.53299	NA	NA
ALDH1A1	0.0900215	0.0647344	0.0252872	NA	1.2809	0.704907	NA	NA
ALDH1A2	-0.0387324	0.0442636	-0.082996	NA	0.878918	1.26118	NA	NA
ALDH1A3	0.0665198	0.0737372	-0.00721741	NA	4.95321	3.70169	NA	NA
ALDH1B1	-0.0350944	-0.0693739	0.0342795	NA	4.82051	4.65972	NA	NA
ALDH1L1	0.0128429	0.0560515	-0.0432086	NA	0.20699	0.51015	NA	NA
ALDH1L2	-0.0716651	-0.122803	0.0511383	NA	1.80406	3.75242	NA	NA
ALDH2	-0.0786741	-0.0436616	-0.0350125	NA	3.86858	1.61056	NA	NA
ALDH3A1	-0.0197206	-0.0743885	0.0546678	NA	0.837813	0.311087	NA	NA
ALDH3A2	0.0383281	0.0625907	-0.0242625	NA	4.96937	4.08769	NA	NA
ALDH3B2	-0.0383553	-0.152581	0.114226	NA	2.12832	0.0468826	NA	NA
ALDH4A1	-0.0158158	-0.0644818	0.048666	NA	2.98275	3.5601	NA	NA
ALDH5A1	-0.0393161	-0.0590612	0.0197451	NA	2.48404	1.81711	NA	NA
ALDH6A1	-0.0235846	-0.0358761	0.0122915	NA	2.69074	2.90477	NA	NA
ALDH7A1	-0.0150288	0.0361385	-0.0511673	NA	5.60479	6.44975	NA	NA
ALDH8A1	-0.019978	0.0246641	-0.0446421	NA	0.372597	0.526864	NA	NA
ALDH9A1	0.0692715	-0.0507152	0.119987	NA	5.78533	5.37634	NA	NA
ALDOA	-1.0844	-1.54411	0.459712	NA	9.66264	10.2419	NA	NA
ALDOB	-0.0275414	-0.0211961	-0.0063453	NA	0.0719282	0.0959423	NA	NA
ALDOC	-0.194354	-0.145608	-0.0487461	NA	2.82125	2.43967	NA	NA
ALG1	-0.909166	-0.844884	-0.0642823	NA	4.29545	4.16932	NA	NA
ALG10	-0.248222	-0.315328	0.067106	NA	2.49316	2.08348	NA	NA
ALG10B	-0.473047	-0.361166	-0.111881	NA	1.91699	2.01415	NA	NA
ALG11	-1.71033	-1.76369	0.0533657	NA	4.03304	3.59811	NA	1
ALG12	-0.0288421	-0.0952214	0.0663793	NA	3.34335	3.11122	NA	NA
ALG14	-0.992808	-0.921072	-0.0717357	NA	2.51247	2.84003	NA	NA
ALG1L	-1.09381	-1.33627	0.242458	NA	0.685812	0.278641	NA	1
ALG2	-0.833328	-0.828483	-0.00484487	NA	4.60209	4.7687	NA	NA
ALG3	-0.0176006	-0.0767076	0.059107	NA	5.73523	5.86001	NA	NA
ALG5	-0.211765	-0.301313	0.0895477	NA	5.52137	4.58373	NA	NA
ALG6	-0.193905	-0.31811	0.124205	NA	3.77915	3.08652	NA	NA
ALG8	-0.200719	-0.51406	0.313341	NA	5.09039	5.41398	NA	NA
ALG9	-0.133764	-0.130799	-0.00296516	NA	4.00649	4.29672	NA	NA
ALK	-0.0203189	-0.0114019	-0.00891709	NA	0.0856419	0.168993	NA	NA
ALKAL1	-0.0176835	-0.0239812	0.00629767	NA	0.144146	0.0755028	NA	NA
ALKAL2	0.0271668	0.0223681	0.00479875	NA	1.37175	1.00861	NA	NA
ALKBH1	-0.0225835	-0.0539688	0.0313853	NA	2.96196	3.09673	NA	NA
ALKBH2	-0.0191412	-0.0403316	0.0211903	NA	4.75204	4.48953	NA	NA
ALKBH3	-0.0179257	0.00952717	-0.0274528	NA	3.75689	4.68787	NA	NA
ALKBH4	-0.206044	-0.121423	-0.0846209	NA	3.53462	3.26315	NA	NA
ALKBH5	-0.114414	-0.123578	0.00916402	NA	5.03211	5.60416	NA	NA
ALKBH6	0.0160297	0.0745292	-0.0584994	NA	4.3101	4.81671	NA	NA
ALKBH7	-0.0477756	0.0431159	-0.0908916	NA	4.75497	5.65568	NA	NA
ALKBH8	-0.0903967	-0.0385164	-0.0518802	NA	2.80674	2.33185	NA	NA
ALLC	-0.0594901	-0.00541038	-0.0540798	NA	0.0303718	0.00952305	NA	NA
ALMS1	-0.184366	-0.131851	-0.052515	NA	3.5629	3.23622	NA	NA
ALOX12	0.0788725	0.0621008	0.0167717	NA	0.224807	0.544982	NA	NA
ALOX12B	-0.0582842	-0.0102505	-0.0480337	NA	0.366855	0.3493	NA	NA
ALOX15	-0.116942	-0.0824851	-0.0344573	NA	1.30511	0.0142148	NA	NA
ALOX15B	0.00848937	-0.0518529	0.0603423	NA	0.0312466	0.0960211	NA	NA
ALOX5	-0.129252	-0.166019	0.0367667	NA	0.845724	0.0095702	NA	NA
ALOX5AP	0.0158784	0.0242631	-0.00838463	NA	0.483762	0.183746	NA	NA
ALOXE3	-0.100455	-0.119558	0.0191033	NA	0.653974	0.0700864	NA	NA
ALPG	-0.0363299	0.0564098	-0.0927396	NA	0.0339501	0.0331693	NA	NA
ALPI	0.0692367	0.0297439	0.0394927	NA	0.0252643	0	NA	NA
ALPK1	0.0224199	0.0279682	-0.00554834	NA	2.00734	2.4243	NA	NA
ALPK2	0.117562	0.108648	0.00891413	NA	2.0996	3.21259	NA	NA
ALPK3	-0.047656	0.029481	-0.077137	NA	1.01239	0.212292	NA	NA
ALPL	-0.0105511	-0.0271252	0.0165741	NA	0.623577	2.90397	NA	NA
ALPP	0.0455269	0.0355166	0.0100103	NA	0.0881962	0.83733	NA	NA
ALS2	-0.0815886	-0.0525874	-0.0290013	NA	3.71607	4.01575	NA	NA
ALS2CL	-0.0694639	-0.13205	0.0625863	NA	1.38746	3.43531	NA	NA
ALX1	0.0197816	-0.0305043	0.050286	NA	0.342498	1.02262	NA	NA
ALX3	-0.226704	-0.283494	0.0567909	NA	0.0497575	0.136672	NA	NA
ALX4	0.0213195	0.0362319	-0.0149124	NA	0.907714	1.21557	NA	NA
ALYREF	-0.940947	-0.935541	-0.00540621	NA	6.67855	7.1877	NA	NA
AMACR	0.0167952	0.121059	-0.104264	NA	3.41842	3.63652	NA	NA
AMBN	-0.0355951	0.0285739	-0.064169	NA	0.00858489	0.0328065	NA	NA
AMBP	0.0134366	-0.0328825	0.0463191	NA	0.77899	0.172005	NA	NA
AMBRA1	-0.0909901	-0.12062	0.0296298	NA	3.8922	3.60996	NA	NA
AMD1	-0.396908	-0.534352	0.137444	NA	5.76122	5.44313	NA	NA
AMDHD1	-0.139505	-0.0999317	-0.0395737	NA	0.439888	0.340231	NA	NA
AMDHD2	-0.0209508	-0.064612	0.0436612	NA	4.28503	4.17082	NA	NA
AMELX	-0.00184134	0.0216304	-0.0234717	NA	0.00852887	0.0649058	NA	NA
AMER1	0.0168476	0.00160594	0.0152417	NA	2.68067	1.98241	NA	NA
AMER2	-0.00894673	-0.0299803	0.0210336	NA	0.0199288	0	NA	NA
AMER3	-0.0423467	-0.0323083	-0.0100384	NA	0.00287106	0.0280214	NA	NA
AMFR	-0.0776948	-0.105058	0.0273628	NA	5.46353	5.23579	NA	NA
AMH	-0.000933361	0.00550443	-0.00643779	NA	1.30012	1.98904	NA	NA
AMHR2	-0.00759153	-0.036862	0.0292705	NA	0.00574212	0.0702148	NA	NA
AMIGO1	-0.0497293	-0.14791	0.0981808	NA	1.76498	1.45798	NA	NA
AMIGO2	-0.0232631	-0.046968	0.0237049	NA	3.30227	4.34815	NA	NA
AMIGO3	0.0683357	-0.0465401	0.114876	NA	0.844662	1.34684	NA	NA
AMMECR1	-0.0238017	-0.0219566	-0.00184503	NA	3.37093	2.84965	NA	NA
AMMECR1L	-0.0748488	-0.0819564	0.00710762	NA	3.96058	3.72651	NA	NA
AMN	-0.0969361	-0.064362	-0.032574	NA	0.524426	0.793514	NA	NA
AMN1	0.0504215	-0.13877	0.189192	NA	2.64275	2.9218	NA	NA
AMOT	-0.0147259	0.0304309	-0.0451568	NA	1.90457	1.50212	NA	NA
AMOTL1	0.0215618	0.0183632	0.00319864	NA	3.71704	3.71957	NA	NA
AMOTL2	0.0784794	0.215902	-0.137422	NA	5.16612	6.10117	NA	NA
AMPD1	-0.0799018	-0.113098	0.0331959	NA	0.00861318	0.0236463	NA	NA
AMPD2	-0.0180008	-0.0304843	0.0124835	NA	5.24203	6.1497	NA	NA
AMPD3	0.0126447	-0.105057	0.117702	NA	1.37198	1.23449	NA	NA
AMPH	0.0366753	-0.0311283	0.0678035	NA	1.14038	1.83495	NA	NA
AMT	0.0573798	-0.00790512	0.0652849	NA	1.1103	1.69584	NA	NA
AMTN	0.0324508	0.0778667	-0.0454159	NA	0.87676	0.0465335	NA	NA
AMY2A	0.015354	0.0336114	-0.0182574	NA	0.0757023	0.0549717	NA	NA
AMZ1	-0.0661726	-0.0218503	-0.0443223	NA	0.492728	0.740691	NA	NA
AMZ2	-0.0685699	0.0259126	-0.0944825	NA	5.86309	6.7911	NA	NA
ANAPC1	-1.73923	-2.01391	0.274685	NA	4.4261	4.33712	NA	1
ANAPC10	-1.62438	-1.59481	-0.0295769	NA	4.24687	4.26836	NA	1
ANAPC11	-2.17487	-2.1863	0.0114343	NA	6.95136	8.13395	NA	1
ANAPC13	-0.273583	-0.452238	0.178655	NA	5.94974	6.28222	NA	NA
ANAPC15	-0.445485	-1.10041	0.654925	NA	5.28185	6.47311	NA	NA
ANAPC16	-0.0977273	-0.0772891	-0.0204381	NA	6.19875	5.32124	NA	NA
ANAPC2	-1.72204	-1.63996	-0.0820731	NA	4.93493	4.69928	NA	1
ANAPC4	-2.09141	-2.23402	0.142611	NA	4.25081	3.76331	NA	1
ANAPC5	-1.71352	-1.76748	0.0539611	NA	6.32962	6.13281	NA	1
ANAPC7	-0.159186	-0.15864	-0.000545591	NA	5.60296	5.28035	NA	NA
ANG	-0.162315	-0.246387	0.084072	NA	2.17561	2.44624	NA	NA
ANGEL1	-0.115854	-0.0653617	-0.0504922	NA	3.37922	2.68327	NA	NA
ANGEL2	-0.0999908	-0.0883482	-0.0116426	NA	4.12447	3.97512	NA	NA
ANGPT1	0.0319218	-0.0267496	0.0586713	NA	0.779045	2.7098	NA	NA
ANGPT2	0.00698696	0.0515369	-0.0445499	NA	0.0283744	0.141219	NA	NA
ANGPT4	0.16614	0.0627696	0.103371	NA	0.0114277	0.0190932	NA	NA
ANGPTL1	0.0709827	-0.0174559	0.0884386	NA	0.498216	0.119734	NA	NA
ANGPTL2	0.0499787	0.0555974	-0.00561874	NA	0.172685	0.986309	NA	NA
ANGPTL3	-0.018898	-0.105678	0.0867798	NA	0.079335	0.133349	NA	NA
ANGPTL4	-0.103576	0.0333713	-0.136948	NA	2.14992	1.78191	NA	NA
ANGPTL5	0.118882	-0.123112	0.241994	NA	0.025426	0.236928	NA	NA
ANGPTL6	-0.0515558	-0.0579148	0.00635902	NA	0.288052	0.773345	NA	NA
ANGPTL7	-0.0401631	-0.0842349	0.0440717	NA	0.0390534	0.0417955	NA	NA
ANGPTL8	0.0649021	0.0251087	0.0397934	NA	0.0801076	0.0672113	NA	NA
ANHX	-0.122957	-0.0636301	-0.0593268	NA	0	0	NA	NA
ANK1	0.0926578	0.00581281	0.0868449	NA	1.33984	3.69851	NA	NA
ANK2	0.0206905	0.0259941	-0.00530358	NA	1.5863	2.27475	NA	NA
ANK3	-0.0880504	-0.0518666	-0.0361838	NA	2.74133	1.42595	NA	NA
ANKAR	-0.00616531	-0.0129922	0.00682686	NA	1.25611	1.65914	NA	NA
ANKDD1A	-0.0544546	-0.0609751	0.00652057	NA	2.13967	1.79244	NA	NA
ANKDD1B	0.091637	0.0689136	0.0227234	NA	0.12727	0.119651	NA	NA
ANKEF1	0.102723	0.0580154	0.0447074	NA	1.67147	1.5999	NA	NA
ANKFN1	0.0515151	0.0792418	-0.0277267	NA	0.168857	0.0918216	NA	NA
ANKFY1	-0.157037	-0.195384	0.0383464	NA	4.08656	4.30374	NA	NA
ANKH	-0.0291499	-0.0690446	0.0398946	NA	4.99356	5.44288	NA	NA
ANKHD1	-0.117868	0.00621423	-0.124082	NA	5.88749	6.11528	NA	NA
ANKIB1	0.013361	0.0136018	-0.000240846	NA	4.57048	4.91626	NA	NA
ANKK1	0.0703786	0.0495814	0.0207972	NA	0.162168	0.0143081	NA	NA
ANKLE1	-0.0744624	-0.0701067	-0.00435576	NA	1.13875	1.24678	NA	NA
ANKLE2	-2.34961	-2.25978	-0.089834	NA	5.23278	5.27756	NA	1
ANKMY1	-0.0177842	0.0384683	-0.0562525	NA	3.04649	2.95948	NA	NA
ANKMY2	-0.0850427	-0.059939	-0.0251037	NA	3.63676	4.16233	NA	NA
ANKRA2	-0.181989	-0.0813075	-0.100681	NA	3.22732	3.586	NA	NA
ANKRD1	-0.000496989	-0.139039	0.138542	NA	0.702173	2.17469	NA	NA
ANKRD10	0.049586	0.0598532	-0.0102672	NA	5.67468	5.60307	NA	NA
ANKRD11	-0.42332	-0.549588	0.126268	NA	5.51167	5.68088	NA	NA
ANKRD12	0.0120401	-0.0130036	0.0250437	NA	3.09932	3.80408	NA	NA
ANKRD13A	-0.00265248	-0.0378709	0.0352184	NA	4.28791	5.52267	NA	NA
ANKRD13B	-0.13228	-0.0174842	-0.114796	NA	3.40517	2.61346	NA	NA
ANKRD13C	0.0875404	0.018064	0.0694764	NA	3.58886	3.78452	NA	NA
ANKRD13D	-0.0490975	0.0372078	-0.0863053	NA	4.83293	4.48422	NA	NA
ANKRD16	-0.0815401	-0.0437735	-0.0377666	NA	2.49963	2.72027	NA	NA
ANKRD17	-0.11763	-0.0292266	-0.0884034	NA	4.73852	4.50622	NA	NA
ANKRD18A	-0.0352125	-0.110353	0.0751403	NA	2.02588	2.07734	NA	NA
ANKRD2	0.0310416	-0.0132807	0.0443222	NA	0.281161	0.855413	NA	NA
ANKRD22	-0.1286	-0.178502	0.0499023	NA	0.965919	0.0325369	NA	NA
ANKRD23	-0.261052	-0.193557	-0.0674947	NA	1.52799	1.2607	NA	NA
ANKRD24	-0.0486859	-0.123823	0.075137	NA	0.358655	0.409744	NA	NA
ANKRD26	0.17738	0.175094	0.00228588	NA	2.44779	1.94304	NA	NA
ANKRD27	-0.0180342	-0.023467	0.00543281	NA	4.35262	4.76266	NA	NA
ANKRD28	-0.0138314	0.0157936	-0.0296249	NA	4.40232	5.61384	NA	NA
ANKRD29	0.129959	0.0174579	0.112501	NA	1.31175	1.07694	NA	NA
ANKRD30A	-0.0379621	0.00972282	-0.047685	NA	1.12543	0.0047851	NA	NA
ANKRD30B	0.0919381	0.0396403	0.0522977	NA	1.15923	2.47059	NA	NA
ANKRD31	-0.131104	-0.165247	0.034143	NA	0.0940907	0.097962	NA	NA
ANKRD33	-0.100608	-0.124331	0.0237236	NA	0.00287106	0.0143081	NA	NA
ANKRD33B	-0.00882127	0.0966109	-0.105432	NA	1.7883	2.67167	NA	NA
ANKRD34A	0.00362449	-0.0128426	0.0164671	NA	0.841914	1.16049	NA	NA
ANKRD34B	-0.00895261	-0.0162895	0.00733686	NA	0.28948	0.453005	NA	NA
ANKRD34C	0.0212774	0.0726219	-0.0513445	NA	0.00571383	0	NA	NA
ANKRD35	-0.189549	-0.110018	-0.0795312	NA	0.0985245	0.042463	NA	NA
ANKRD37	0.0183826	-0.0119182	0.0303008	NA	2.80281	3.91869	NA	NA
ANKRD39	-0.250341	-0.0693393	-0.181002	NA	3.76274	3.6179	NA	NA
ANKRD40	-0.061447	-0.0607194	-0.000727573	NA	4.1113	4.25866	NA	NA
ANKRD42	0.0530461	0.0379916	0.0150545	NA	2.53707	2.74535	NA	NA
ANKRD44	-0.0220876	0.00823713	-0.0303248	NA	1.08182	1.82747	NA	NA
ANKRD45	0.0293379	0.103037	-0.0736992	NA	0.274581	0.108579	NA	NA
ANKRD46	0.0814735	0.0814963	-2.27228e-05	NA	2.97704	3.17107	NA	NA
ANKRD49	-0.353853	-0.339248	-0.0146051	NA	3.76302	3.52711	NA	NA
ANKRD50	0.0383582	0.0238844	0.0144738	NA	3.43488	3.82631	NA	NA
ANKRD52	-0.220021	-0.31886	0.0988392	NA	4.30445	4.44531	NA	NA
ANKRD53	-0.063302	-0.160773	0.0974707	NA	0.178684	0.369861	NA	NA
ANKRD54	-0.106937	-0.141631	0.0346943	NA	4.24408	4.32821	NA	NA
ANKRD55	0.0786043	0.063271	0.0153334	NA	0.147817	0.154959	NA	NA
ANKRD6	0.0382927	0.0100223	0.0282705	NA	1.99699	2.57429	NA	NA
ANKRD61	0.0844198	0.0742183	0.0102015	NA	1.07452	0.91774	NA	NA
ANKRD62	0.0820635	0.0675223	0.0145412	NA	0.0171138	0.0236463	NA	NA
ANKRD65	-0.431408	-0.534559	0.10315	NA	0.197832	0.350109	NA	NA
ANKRD66	0.0900736	0.0450952	0.0449783	NA	0	0	NA	NA
ANKRD7	0.0101054	0.0372301	-0.0271248	NA	0.766225	1.66679	NA	NA
ANKRD9	-0.0734032	-0.0445952	-0.028808	NA	3.40372	3.48195	NA	NA
ANKS1A	0.0455137	0.0359625	0.00955125	NA	3.39417	3.47421	NA	NA
ANKS3	0.0559916	-0.00143588	0.0574274	NA	3.59118	4.47442	NA	NA
ANKS4B	0.0946587	-0.029045	0.123704	NA	0.0281353	0.0047851	NA	NA
ANKS6	-0.297824	-0.276215	-0.0216088	NA	2.70381	3.74987	NA	NA
ANKZF1	-0.02941	-0.0967586	0.0673486	NA	4.48421	5.01201	NA	NA
ANO1	-0.158053	-0.0519424	-0.106111	NA	1.32712	0.732498	NA	NA
ANO10	0.0973395	0.0806781	0.0166614	NA	3.91014	4.17721	NA	NA
ANO3	0.021645	-0.0188781	0.0405231	NA	0.0681785	0.209824	NA	NA
ANO4	-0.00641556	-0.0226942	0.0162786	NA	0.0973423	0.225368	NA	NA
ANO5	-0.0128947	0.016496	-0.0293907	NA	0.733159	0.0458345	NA	NA
ANO6	0.00464779	-0.0276947	0.0323425	NA	4.67958	4.85313	NA	NA
ANO7	-0.0275673	-0.0606191	0.0330518	NA	1.92822	1.6013	NA	NA
ANO8	-0.0262406	0.00641745	-0.032658	NA	3.45678	3.30138	NA	NA
ANO9	0.071546	0.0890401	-0.0174942	NA	1.7919	0.148601	NA	NA
ANOS1	-0.0374682	0.0388853	-0.0763535	NA	1.19635	1.48873	NA	NA
ANP32A	-0.0277979	0.0552946	-0.0830925	NA	7.28124	5.08901	NA	NA
ANP32B	-0.252912	-0.278362	0.0254502	NA	7.96158	7.6725	NA	NA
ANP32D	-0.0981931	-0.119025	0.0208318	NA	0.0255594	0	NA	NA
ANP32E	-0.203546	-0.200857	-0.00268964	NA	6.62765	5.97086	NA	NA
ANPEP	-0.0343643	0.0494948	-0.0838591	NA	5.67818	4.57819	NA	NA
ANTKMT	-0.0928021	-0.145428	0.0526259	NA	3.66586	3.71744	NA	NA
ANTXR1	-0.0894791	-0.163252	0.0737727	NA	4.45904	5.33076	NA	NA
ANTXR2	-0.0551151	-0.0702706	0.0151555	NA	3.05054	3.72065	NA	NA
ANTXRL	-0.143356	-0.284068	0.140711	NA	0.184526	0.0640226	NA	NA
ANXA1	0.10778	0.0345636	0.0732166	NA	6.42171	9.08656	NA	NA
ANXA10	-0.0588523	-0.0140488	-0.0448035	NA	0.284073	0.218952	NA	NA
ANXA11	-0.0195768	0.061745	-0.0813217	NA	6.06635	5.47935	NA	NA
ANXA13	-0.0040526	-0.156158	0.152105	NA	0.0395572	0.0560428	NA	NA
ANXA2	0.000679485	0.00503021	-0.00435073	NA	10.3312	11.0796	NA	NA
ANXA2R	-0.086102	0.0211488	-0.107251	NA	2.0572	1.28992	NA	NA
ANXA3	0.0169288	0.0023169	0.0146119	NA	2.97016	3.40362	NA	NA
ANXA4	0.0918833	0.0264466	0.0654367	NA	5.97923	5.90842	NA	NA
ANXA5	0.0204419	0.030116	-0.00967409	NA	7.88698	8.655	NA	NA
ANXA6	-0.0360703	0.0787141	-0.114784	NA	6.78933	7.48122	NA	NA
ANXA7	-0.0958615	-0.140078	0.044217	NA	6.44811	5.88207	NA	NA
ANXA9	-0.164113	-0.203472	0.039359	NA	1.56769	0.60942	NA	NA
AOAH	0.0998415	0.0842631	0.0155784	NA	0.259283	0.400545	NA	NA
AOC1	-0.115475	0.00711437	-0.122589	NA	0.0369593	0.0190461	NA	NA
AOC2	-0.116519	-0.029936	-0.0865832	NA	1.18394	0.837095	NA	NA
AOC3	-0.111414	-0.0824416	-0.0289727	NA	1.05646	0.68336	NA	NA
AOPEP	0.0774047	-0.0505656	0.12797	NA	4.34738	5.14559	NA	NA
AOX1	-0.0121949	0.0104836	-0.0226785	NA	2.52801	2.94099	NA	NA
AP1AR	0.000496543	-0.0403291	0.0408256	NA	4.56578	3.91144	NA	NA
AP1B1	-0.0187255	-0.0762975	0.057572	NA	5.24722	5.10469	NA	NA
AP1G1	-0.0747568	-0.103323	0.028566	NA	4.85473	4.70094	NA	NA
AP1G2	-0.247935	-0.182231	-0.0657037	NA	4.78695	4.22264	NA	NA
AP1M1	-0.131017	-0.180775	0.0497581	NA	5.88554	5.9451	NA	NA
AP1M2	0.0387916	0.0385778	0.000213828	NA	4.68287	2.18851	NA	NA
AP1S1	-0.0727145	0.0149659	-0.0876805	NA	7.22369	6.89869	NA	NA
AP1S2	0.00190609	-0.0565947	0.0585008	NA	4.3749	5.06749	NA	NA
AP1S3	-0.0512798	-0.0156462	-0.0356336	NA	2.91259	2.91476	NA	NA
AP2A1	0.0078638	0.0176549	-0.00979113	NA	5.80945	5.83245	NA	NA
AP2A2	0.0352915	-0.00337797	0.0386695	NA	4.6728	5.23968	NA	NA
AP2B1	-0.241085	-0.0682802	-0.172805	NA	6.08679	6.39947	NA	NA
AP2M1	-0.752102	-1.00167	0.249567	NA	7.79092	9.04686	NA	NA
AP3B1	-0.20932	-0.233119	0.0237981	NA	5.11167	4.7339	NA	NA
AP3B2	-0.0404699	-0.0168828	-0.0235871	NA	1.69877	0.832642	NA	NA
AP3D1	0.0152824	-0.111412	0.126694	NA	6.07402	5.90133	NA	NA
AP3M1	-0.191379	-0.125852	-0.0655268	NA	5.24599	4.46737	NA	NA
AP3M2	-0.0542816	-0.0914941	0.0372125	NA	3.97262	4.79649	NA	NA
AP3S1	-0.150921	-0.13152	-0.0194011	NA	5.82307	6.59455	NA	NA
AP3S2	-0.055558	-0.0125587	-0.0429993	NA	4.92603	4.67938	NA	NA
AP4B1	-0.0572751	-0.0526928	-0.00458221	NA	3.38738	3.68952	NA	NA
AP4E1	-0.0996979	0.0357132	-0.135411	NA	2.88578	2.78318	NA	NA
AP4M1	0.0118864	0.0977089	-0.0858225	NA	4.49365	3.94107	NA	NA
AP4S1	-0.0626583	-0.0752828	0.0126245	NA	2.18228	1.72186	NA	NA
AP5B1	-0.160721	-0.0613142	-0.0994071	NA	3.24004	2.73869	NA	NA
AP5M1	0.015246	0.0059523	0.00929368	NA	4.10824	3.77085	NA	NA
AP5S1	0.0433519	-0.00195035	0.0453022	NA	3.36059	3.58358	NA	NA
AP5Z1	0.0280245	0.0364765	-0.00845194	NA	4.73262	4.37662	NA	NA
APAF1	0.00190282	0.0804737	-0.0785709	NA	2.89271	3.22653	NA	NA
APBA1	0.0144303	0.031357	-0.0169268	NA	0.320656	0.686784	NA	NA
APBA2	-0.230461	-0.0125201	-0.217941	NA	3.13399	2.64698	NA	NA
APBA3	0.117188	0.150377	-0.0331897	NA	3.7658	4.02013	NA	NA
APBB1	0.0328311	0.0597425	-0.0269114	NA	3.10968	4.31238	NA	NA
APBB1IP	0.0161528	-0.0696988	0.0858515	NA	0.238341	1.56013	NA	NA
APBB2	0.0416377	-0.0169632	0.0586008	NA	3.76671	4.2553	NA	NA
APBB3	-0.0706634	0.0623492	-0.133013	NA	3.6565	4.53422	NA	NA
APC	-0.37524	-0.157902	-0.217338	NA	3.3227	3.48185	NA	NA
APC2	-0.0726688	-0.0333814	-0.0392874	NA	0.48733	0.52944	NA	NA
APCDD1	0.0783319	0.0924403	-0.0141083	NA	1.68155	1.45762	NA	NA
APCDD1L	-0.0127478	0.0289483	-0.0416961	NA	2.33787	2.44777	NA	NA
APCS	-0.0509897	-0.0493724	-0.00161732	NA	0.00571383	0	NA	NA
APEH	-0.0921372	-0.299741	0.207603	NA	6.36405	6.7516	NA	NA
APEX1	-0.119888	-0.108652	-0.011236	NA	7.79905	6.99946	NA	NA
APEX2	-0.303567	-0.42235	0.118783	NA	4.24404	3.42709	NA	NA
APH1A	-0.0302755	0.0244474	-0.054723	NA	7.52115	6.08602	NA	NA
APH1B	-0.0885593	-0.0747678	-0.0137915	NA	2.35955	2.79069	NA	NA
API5	-0.154023	-0.256755	0.102732	NA	6.08236	5.69307	NA	NA
APIP	-0.130634	-0.0770265	-0.0536076	NA	5.32599	4.91279	NA	NA
APLF	0.0224422	0.0579384	-0.0354962	NA	1.31326	0.969271	NA	NA
APLN	0.0211834	0.0568038	-0.0356204	NA	1.45756	1.59232	NA	NA
APLNR	-0.0580147	-0.0479689	-0.0100458	NA	0.0626027	0.00952305	NA	NA
APLP1	-0.0693148	-0.0480952	-0.0212196	NA	3.7579	5.16575	NA	NA
APLP2	-0.0229353	0.0308886	-0.0538239	NA	8.21034	7.43038	NA	NA
APMAP	0.0127024	0.0159461	-0.00324375	NA	6.30674	6.49307	NA	NA
APOA1	0.0469352	0.0434229	0.00351232	NA	0.173533	0.179307	NA	NA
APOA2	-0.0486342	-0.0500244	0.00139017	NA	0.129048	0.621022	NA	NA
APOA4	0.120878	0.0461078	0.0747702	NA	0.0114277	0.0283842	NA	NA
APOA5	0.0109287	0.044576	-0.0336473	NA	0.00858489	0.0142148	NA	NA
APOB	0.0194854	0.0382062	-0.0187208	NA	0.00571383	0.0467517	NA	NA
APOBEC1	4.7546e-05	-0.124603	0.124651	NA	0.00852887	0.0142148	NA	NA
APOBEC2	0.0429123	0.0675927	-0.0246804	NA	0.061509	0.0237378	NA	NA
APOBEC3A	-0.0990362	-0.00185706	-0.0971791	NA	0.134356	0	NA	NA
APOBEC3B	-0.039733	0.0389361	-0.0786691	NA	4.66641	5.24701	NA	NA
APOBEC3C	-0.0134373	-0.0153475	0.0019102	NA	2.30434	3.82684	NA	NA
APOBEC3D	-0.057993	-0.0660471	0.00805407	NA	0.211496	0.728284	NA	NA
APOBEC3G	0.0639516	-0.0422417	0.106193	NA	0.53217	1.38175	NA	NA
APOBEC3H	0.0278472	-0.0463307	0.0741778	NA	0.0587362	0.091669	NA	NA
APOBEC4	-0.089264	-0.08388	-0.00538399	NA	0.00287106	0	NA	NA
APOBR	-0.00155352	-0.0494253	0.0478718	NA	0.377361	0.0734995	NA	NA
APOC1	-0.153684	-0.133268	-0.020416	NA	3.03194	2.07975	NA	NA
APOC2	-0.107691	-0.0948914	-0.0127991	NA	0.0786962	0.116191	NA	NA
APOC3	0.0478568	0.00974179	0.038115	NA	0.0453017	0.244191	NA	NA
APOC4	0.0501766	0.0713319	-0.0211553	NA	0.0113167	0.0234631	NA	NA
APOD	-0.0131533	-0.102594	0.0894404	NA	0.26999	0.147869	NA	NA
APOE	0.0175904	-0.0105375	0.0281279	NA	3.1233	2.17052	NA	NA
APOF	-0.148584	-0.112838	-0.0357465	NA	0.0141878	0	NA	NA
APOH	-0.0908427	-0.00343044	-0.0874123	NA	0.0113167	0.098966	NA	NA
APOL1	0.0181561	-0.0207235	0.0388797	NA	2.31902	3.11423	NA	NA
APOL2	0.00987288	-0.063377	0.0732499	NA	3.76641	4.5789	NA	NA
APOL3	-0.0271403	0.0020696	-0.0292099	NA	1.89699	2.29329	NA	NA
APOL5	-0.100615	-0.0115822	-0.089033	NA	0.0114277	0.00952305	NA	NA
APOL6	0.104752	0.057312	0.0474399	NA	2.78603	2.80584	NA	NA
APOLD1	-0.0813282	-0.0780782	-0.00324999	NA	2.21705	2.07745	NA	NA
APOM	-0.148242	-0.0575153	-0.0907269	NA	1.5905	2.38932	NA	NA
APOO	0.0584149	0.0697169	-0.011302	NA	4.41156	4.99647	NA	NA
APOOL	-0.212115	-0.201022	-0.0110931	NA	3.54394	3.26898	NA	NA
APP	0.0619081	0.0826058	-0.0206977	NA	8.26653	8.79586	NA	NA
APPBP2	-0.0904227	-0.0498269	-0.0405959	NA	3.61213	4.01968	NA	NA
APPL1	-0.00299061	-0.0674728	0.0644822	NA	3.62084	3.88988	NA	NA
APPL2	-0.0388077	-0.0112494	-0.0275583	NA	3.55133	4.16093	NA	NA
APRT	-0.257835	-0.258217	0.000381852	NA	7.00249	6.60033	NA	NA
APTX	0.0154692	-0.0107997	0.0262689	NA	5.60204	4.98186	NA	NA
AQP1	-0.0365189	0.0543533	-0.0908721	NA	0.539402	0.737333	NA	NA
AQP10	-0.290147	-0.220618	-0.0695291	NA	0.00574212	0.0047851	NA	NA
AQP11	0.0455812	0.0905128	-0.0449316	NA	0.896845	1.19973	NA	NA
AQP12B	-0.0813701	-0.0602658	-0.0211043	NA	0.01982	0.00952305	NA	NA
AQP2	-0.0930279	-0.0309632	-0.0620647	NA	0.0416885	0.0188612	NA	NA
AQP3	-0.0805384	-0.0246061	-0.0559323	NA	1.6987	1.33271	NA	NA
AQP4	0.0567071	0.073039	-0.0163318	NA	0.25216	0	NA	NA
AQP5	-0.0493193	-0.0195387	-0.0297806	NA	0.0447112	1.41785	NA	NA
AQP6	-0.185011	-0.148973	-0.0360377	NA	0.126765	0.227915	NA	NA
AQP8	-0.0288275	0.0318288	-0.0606563	NA	0.0497958	0.0509658	NA	NA
AQP9	-0.190926	-0.0597798	-0.131146	NA	1.61302	0.0630113	NA	NA
AQR	-1.82631	-1.9157	0.0893936	NA	3.96194	3.51218	NA	1
AR	0.0447929	0.0243501	0.0204428	NA	2.4892	0.335466	NA	NA
ARAF	0.0276005	0.00947249	0.018128	NA	4.95891	5.24297	NA	NA
ARAP1	-0.0755122	-0.0400934	-0.0354188	NA	4.37614	4.88858	NA	NA
ARAP2	0.107994	0.0760309	0.0319631	NA	1.44675	0.592521	NA	NA
ARAP3	-0.0455984	0.0748501	-0.120449	NA	0.922183	2.49207	NA	NA
ARC	0.0116741	0.0549637	-0.0432896	NA	1.41769	0.591568	NA	NA
ARCN1	-1.67358	-1.72593	0.0523544	NA	6.47278	6.92946	NA	1
AREG	-0.0943571	0.0577698	-0.152127	NA	2.50046	0.899149	NA	NA
AREL1	-0.185745	-0.097705	-0.0880401	NA	4.11969	4.36277	NA	NA
ARF1	-0.421062	-0.448626	0.0275641	NA	8.63009	8.68274	NA	NA
ARF3	-0.307191	-0.209303	-0.0978878	NA	6.44018	6.23501	NA	NA
ARF4	-0.653394	-0.707851	0.0544564	NA	7.23799	8.20688	NA	NA
ARF5	-0.0849018	-0.0124689	-0.0724328	NA	7.4477	7.65103	NA	NA
ARFGAP1	-0.0191211	0.0952983	-0.114419	NA	5.55625	6.81167	NA	NA
ARFGAP2	0.0508699	0.0585942	-0.00772428	NA	5.4067	5.17968	NA	NA
ARFGAP3	0.0283934	-0.00340681	0.0318002	NA	4.5539	5.36469	NA	NA
ARFGEF1	0.0312587	0.0096953	0.0215634	NA	4.56204	4.61211	NA	NA
ARFGEF2	0.00349721	0.0330441	-0.0295468	NA	3.99324	3.97437	NA	NA
ARFGEF3	-0.0548955	0.0340802	-0.0889757	NA	1.79834	1.01465	NA	NA
ARFIP1	0.0127594	0.0379826	-0.0252232	NA	4.02979	3.91991	NA	NA
ARFIP2	0.0417848	0.0704448	-0.0286599	NA	5.30408	5.36563	NA	NA
ARG1	0.130785	0.145196	-0.0144111	NA	0.0339795	0.0376779	NA	NA
ARG2	0.0427754	0.0726107	-0.0298353	NA	2.11645	2.61539	NA	NA
ARGFX	-0.452622	-0.387413	-0.0652088	NA	0.00571383	0	NA	NA
ARGLU1	-0.798448	-0.828599	0.0301512	NA	6.31237	5.95815	NA	NA
ARHGAP1	-0.0460372	0.0450223	-0.0910595	NA	5.03509	5.09516	NA	NA
ARHGAP10	-0.0245317	0.0458131	-0.0703449	NA	3.48685	3.15462	NA	NA
ARHGAP11A	-0.377145	-0.393495	0.0163498	NA	5.74742	5.63552	NA	NA
ARHGAP12	-0.00704382	-0.0140235	0.00697965	NA	3.69752	3.81932	NA	NA
ARHGAP15	-0.0320232	-0.0806352	0.048612	NA	0.116744	0.318999	NA	NA
ARHGAP17	-0.0564376	0.00375732	-0.0601949	NA	4.67928	4.98361	NA	NA
ARHGAP18	0.0297894	0.0710492	-0.0412598	NA	2.96261	3.31331	NA	NA
ARHGAP19	-0.0640579	-0.0968667	0.0328087	NA	3.35399	2.68444	NA	NA
ARHGAP20	0.0731488	0.0589536	0.0141952	NA	0.551959	0.902694	NA	NA
ARHGAP21	-0.116404	0.0960581	-0.212462	NA	5.20453	5.42658	NA	NA
ARHGAP22	0.0423201	0.00590596	0.0364141	NA	2.25028	2.97212	NA	NA
ARHGAP23	-0.132016	-0.160445	0.0284292	NA	2.95226	4.08993	NA	NA
ARHGAP24	-0.094387	-0.056796	-0.037591	NA	2.10692	2.67794	NA	NA
ARHGAP25	0.105114	0.000526129	0.104588	NA	0.225194	0.967938	NA	NA
ARHGAP26	0.0340789	0.0527253	-0.0186464	NA	2.92549	3.47179	NA	NA
ARHGAP28	0.0313936	0.0459324	-0.0145388	NA	0.502942	0.287979	NA	NA
ARHGAP29	-0.232296	-0.10122	-0.131076	NA	3.84731	5.00214	NA	NA
ARHGAP30	-0.18794	-0.102393	-0.0855471	NA	1.0891	0.409053	NA	NA
ARHGAP31	-0.00110792	-0.0267049	0.0255969	NA	1.56955	1.94187	NA	NA
ARHGAP32	-0.00977255	0.0351573	-0.0449299	NA	3.29577	2.36188	NA	NA
ARHGAP33	0.0507252	0.0056439	0.0450813	NA	3.28066	4.07296	NA	NA
ARHGAP35	0.0657826	0.15025	-0.0844672	NA	4.73769	4.61122	NA	NA
ARHGAP36	0.0385792	0.0986809	-0.0601017	NA	0.205454	0.0234631	NA	NA
ARHGAP39	-0.00590098	0.0345743	-0.0404753	NA	3.27152	2.41413	NA	NA
ARHGAP4	0.0534797	-0.0467837	0.100263	NA	1.76594	2.60501	NA	NA
ARHGAP44	0.0983451	0.0725065	0.0258387	NA	2.41724	1.55984	NA	NA
ARHGAP45	0.0572993	0.060228	-0.00292878	NA	3.73835	3.02351	NA	NA
ARHGAP5	0.0349658	-0.11871	0.153676	NA	4.01723	3.90998	NA	NA
ARHGAP6	0.0170682	0.0172026	-0.000134377	NA	0.768807	0.567371	NA	NA
ARHGAP8	0.000942073	0.0430661	-0.042124	NA	2.6392	0.411296	NA	NA
ARHGAP9	-0.196989	-0.234582	0.0375929	NA	0.229883	0.278604	NA	NA
ARHGDIA	-0.120998	-0.0718336	-0.0491645	NA	7.47246	8.54746	NA	NA
ARHGDIB	0.0493388	-0.0434688	0.0928076	NA	2.97912	4.22405	NA	NA
ARHGDIG	-0.0296849	-0.0770647	0.0473798	NA	1.3438	1.37808	NA	NA
ARHGEF1	0.0392428	0.0654224	-0.0261796	NA	5.09129	4.98299	NA	NA
ARHGEF10	0.0965468	0.0735788	0.0229679	NA	4.26582	4.63305	NA	NA
ARHGEF10L	0.043926	-0.0105446	0.0544707	NA	2.961	3.21087	NA	NA
ARHGEF11	-0.131649	-0.152674	0.0210249	NA	3.75164	2.93496	NA	NA
ARHGEF12	0.0368446	0.00345298	0.0333917	NA	4.58806	4.76984	NA	NA
ARHGEF15	-0.00669363	-0.0889885	0.0822948	NA	0.00571383	0.0047851	NA	NA
ARHGEF16	-0.129648	-0.174617	0.0449692	NA	3.1616	1.05436	NA	NA
ARHGEF17	0.0814035	0.0443758	0.0370277	NA	3.88178	5.65734	NA	NA
ARHGEF18	0.152719	0.0538117	0.0989075	NA	3.65387	4.18947	NA	NA
ARHGEF19	-0.0564672	-0.162661	0.106193	NA	3.95884	3.73758	NA	NA
ARHGEF2	-0.0656139	-0.144225	0.078611	NA	5.77044	5.12796	NA	NA
ARHGEF25	-0.107797	-0.0950681	-0.0127287	NA	3.34459	5.31949	NA	NA
ARHGEF26	0.0211538	0.0754158	-0.054262	NA	2.34872	1.40776	NA	NA
ARHGEF28	-0.0758804	-0.157694	0.0818137	NA	2.13575	4.11055	NA	NA
ARHGEF3	0.0534785	-0.103211	0.15669	NA	2.32446	2.73259	NA	NA
ARHGEF33	-0.140874	-0.12073	-0.0201432	NA	0.213985	0.145664	NA	NA
ARHGEF37	0.0230148	-0.0137012	0.036716	NA	2.01835	1.29268	NA	NA
ARHGEF38	-0.010094	-0.0648875	0.0547935	NA	0.626806	0.0648806	NA	NA
ARHGEF39	-0.01286	-0.01263	-0.000229941	NA	3.45886	2.4177	NA	NA
ARHGEF4	0.0474993	0.110091	-0.0625918	NA	2.38642	2.21987	NA	NA
ARHGEF40	-0.0223844	-0.108007	0.0856227	NA	3.0813	3.76042	NA	NA
ARHGEF5	-0.409043	-0.272542	-0.136501	NA	2.4217	1.97873	NA	NA
ARHGEF6	0.0304069	0.0109169	0.01949	NA	1.24374	1.58612	NA	NA
ARHGEF7	-0.326818	-0.227191	-0.0996271	NA	4.58529	5.12301	NA	NA
ARHGEF9	-0.0247717	-0.00343299	-0.0213387	NA	3.512	3.47067	NA	NA
ARID1A	-0.335682	-0.178034	-0.157648	NA	5.03686	4.63663	NA	NA
ARID1B	-0.0479032	-0.071209	0.0233058	NA	4.47727	3.83368	NA	NA
ARID2	-0.381991	-0.381714	-0.000276755	NA	3.14975	2.68253	NA	NA
ARID3A	-0.408545	-0.282377	-0.126168	NA	1.91071	2.40946	NA	NA
ARID3B	-0.225768	-0.165515	-0.0602534	NA	1.68111	1.56352	NA	NA
ARID3C	-0.0263086	-0.144304	0.117995	NA	0.122244	0.0423243	NA	NA
ARID4A	-0.0671179	-0.00140395	-0.0657139	NA	2.77666	2.7698	NA	NA
ARID4B	-0.213022	-0.227613	0.0145913	NA	4.0829	4.06537	NA	NA
ARID5A	-0.153072	-0.0283367	-0.124736	NA	2.50492	2.75498	NA	NA
ARID5B	-0.0576528	-0.136426	0.0787736	NA	2.40746	3.47442	NA	NA
ARIH1	-1.41399	-0.952689	-0.461297	NA	5.0235	4.84608	NA	1
ARIH2	-0.0609078	-0.03022	-0.0306877	NA	5.70097	5.72073	NA	NA
ARIH2OS	0.0160461	-0.0395256	0.0555717	NA	NA	NA	NA	NA
ARL1	-0.11129	0.0969285	-0.208218	NA	5.40435	6.92401	NA	NA
ARL10	-0.156889	-0.088889	-0.0680003	NA	1.57237	2.37093	NA	NA
ARL11	-0.070222	-0.0774068	0.00718476	NA	0.0470609	0.0677964	NA	NA
ARL13A	0.0583797	0.052356	0.0060237	NA	0.041998	0.0984568	NA	NA
ARL13B	0.00770499	-0.0413481	0.0490531	NA	3.27488	3.16858	NA	NA
ARL14	0.0089365	-0.0209957	0.0299322	NA	0.170869	0.254782	NA	NA
ARL14EP	-0.00908082	-0.0489685	0.0398877	NA	4.05303	3.72519	NA	NA
ARL14EPL	0.0548202	0.0643482	-0.00952793	NA	0.0248656	0.149105	NA	NA
ARL15	0.00145068	-0.089742	0.0911927	NA	2.69336	2.74614	NA	NA
ARL16	-0.104069	-0.112143	0.00807389	NA	5.21158	6.26075	NA	NA
ARL2	-1.41765	-1.55112	0.133476	NA	6.08831	7.47662	NA	1
ARL2BP	-0.13123	-0.233105	0.101874	NA	5.2466	5.10759	NA	NA
ARL3	-0.154194	-0.0860452	-0.0681484	NA	3.25986	3.5462	NA	NA
ARL4A	0.0354706	-0.0193606	0.0548313	NA	5.03379	5.39231	NA	NA
ARL4C	-0.0668934	-0.0863271	0.0194338	NA	3.09044	5.1697	NA	NA
ARL4D	-0.243367	-0.253185	0.00981845	NA	3.17861	3.51415	NA	NA
ARL5A	-0.053003	-0.020617	-0.032386	NA	4.2205	4.22738	NA	NA
ARL5B	-0.0380337	0.0108636	-0.0488973	NA	3.33797	3.11902	NA	NA
ARL5C	-0.154028	-0.0575482	-0.0964801	NA	0.0560758	0.0512252	NA	NA
ARL6	0.0644426	0.0552182	0.00922437	NA	2.41835	2.59306	NA	NA
ARL6IP1	-0.0523387	-0.0747486	0.0224099	NA	7.93615	7.07486	NA	NA
ARL6IP4	-0.0842123	-0.0766838	-0.0075285	NA	6.75276	7.22473	NA	NA
ARL6IP5	-0.00107812	0.0295358	-0.030614	NA	5.77163	5.57779	NA	NA
ARL6IP6	-0.158213	-0.0876826	-0.0705305	NA	4.1631	4.28773	NA	NA
ARL8A	-0.137181	-0.0447373	-0.0924438	NA	4.70732	4.56347	NA	NA
ARL8B	-0.185076	-0.239901	0.0548247	NA	5.92303	5.82302	NA	NA
ARL9	0.0158156	0.0332139	-0.0173984	NA	1.09963	0.518643	NA	NA
ARMC1	-0.0862018	-0.0147418	-0.07146	NA	4.87734	5.29199	NA	NA
ARMC10	-0.198854	-0.160652	-0.0382018	NA	5.13501	4.79828	NA	NA
ARMC12	-0.0446905	-0.101138	0.0564472	NA	0.399648	0.327041	NA	NA
ARMC2	0.0161854	0.0645495	-0.0483641	NA	1.40831	1.49569	NA	NA
ARMC3	0.0243862	0.0275577	-0.00317148	NA	0.26406	0.51359	NA	NA
ARMC5	-0.254329	-0.63599	0.381661	NA	2.27282	2.38289	NA	NA
ARMC6	-0.225869	-0.236771	0.0109022	NA	5.44348	4.86862	NA	NA
ARMC7	-1.23586	-1.20221	-0.0336508	NA	2.87945	3.08192	NA	1
ARMC8	0.0248786	0.0637409	-0.0388623	NA	4.13144	4.62057	NA	NA
ARMC9	0.00209217	-0.0218156	0.0239077	NA	3.36728	4.71895	NA	NA
ARMCX1	-0.0427184	-0.00416525	-0.0385531	NA	3.05678	4.04177	NA	NA
ARMCX2	-0.0107766	-0.0160224	0.00524574	NA	1.49183	3.75665	NA	NA
ARMCX3	0.0381671	-0.0102311	0.0483982	NA	5.16917	4.79914	NA	NA
ARMCX4	0.0995997	0.180373	-0.0807736	NA	0.970116	2.41779	NA	NA
ARMCX5	0.0680545	0.0437662	0.0242883	NA	3.30709	2.78521	NA	NA
ARMCX6	-0.293458	-0.170756	-0.122702	NA	5.18846	5.6672	NA	NA
ARMH1	-0.178231	-0.281004	0.102773	NA	0.558966	1.09802	NA	NA
ARMH2	0.149901	0.15513	-0.00522914	NA	0	0	NA	NA
ARMH3	-0.12669	-0.000671099	-0.126018	NA	3.46171	3.36724	NA	NA
ARMH4	-0.0893005	-0.0569732	-0.0323273	NA	0.770825	0.899529	NA	NA
ARMS2	0.0833256	0.0751468	0.0081788	NA	0.062068	0.0836539	NA	NA
ARMT1	0.0969856	-0.0114236	0.108409	NA	4.25308	3.76752	NA	NA
ARNT	-0.147871	0.0378969	-0.185767	NA	5.28479	4.38601	NA	NA
ARNT2	0.118542	0.0132519	0.10529	NA	1.35726	2.13148	NA	NA
ARNTL	-0.0811215	-0.019776	-0.0613455	NA	3.37496	2.91048	NA	NA
ARNTL2	-0.100149	-0.121899	0.0217497	NA	3.21586	3.01224	NA	NA
ARPC1A	0.00301946	-0.0250115	0.028031	NA	7.02623	7.23067	NA	NA
ARPC1B	-0.0234336	0.119872	-0.143306	NA	7.56386	7.64828	NA	NA
ARPC2	-0.470304	-0.679435	0.209131	NA	7.62485	8.49493	NA	NA
ARPC3	-1.04316	-1.24726	0.204108	NA	7.95994	8.07983	NA	1
ARPC4	-0.575379	-1.06962	0.494242	NA	7.6111	7.4928	NA	NA
ARPC5	-0.205791	-0.238989	0.0331975	NA	7.54787	7.3778	NA	NA
ARPC5L	0.0521296	0.0813412	-0.0292115	NA	6.09145	5.40387	NA	NA
ARPIN	0.000857388	0.0759127	-0.0750553	NA	2.85395	2.95026	NA	NA
ARPP21	0.0260221	0.0300356	-0.00401356	NA	0.0480312	0.0047851	NA	NA
ARR3	-0.0874908	-0.0221052	-0.0653855	NA	0.0768259	0.0930105	NA	NA
ARRB1	-0.122449	-0.146821	0.0243717	NA	2.91802	2.77311	NA	NA
ARRB2	-0.0138805	-0.00626436	-0.00761614	NA	4.67321	4.13225	NA	NA
ARRDC1	-0.0954587	-0.0647617	-0.030697	NA	5.21568	4.32542	NA	NA
ARRDC2	-0.0247649	0.0177878	-0.0425527	NA	3.73019	3.66752	NA	NA
ARRDC3	0.0717512	0.0122895	0.0594617	NA	4.35051	4.45099	NA	NA
ARRDC4	0.0205366	0.0304319	-0.00989538	NA	2.21699	1.71128	NA	NA
ARRDC5	0.0097868	0.0618321	-0.0520453	NA	0	0.0047851	NA	NA
ARSA	-0.0403976	-0.0707257	0.0303281	NA	3.5292	4.51908	NA	NA
ARSB	-0.153086	-0.0764018	-0.0766846	NA	2.71449	2.48925	NA	NA
ARSD	0.122174	0.105585	0.0165885	NA	2.85435	3.5179	NA	NA
ARSF	0.0912959	0.0712611	0.0200348	NA	0.00287106	0	NA	NA
ARSG	0.11226	0.0333951	0.078865	NA	2.163	2.10313	NA	NA
ARSH	0.00493328	0.0666303	-0.061697	NA	0.0253977	0.0375445	NA	NA
ARSI	-0.105414	-0.0317717	-0.0736427	NA	0.927774	2.27308	NA	NA
ARSJ	-0.0529869	-0.012626	-0.0403609	NA	2.05279	4.30646	NA	NA
ARSK	-0.0382409	0.0328367	-0.0710776	NA	2.37436	2.99314	NA	NA
ARSL	-0.0742392	-0.00160354	-0.0726357	NA	0.118554	1.66326	NA	NA
ART1	-0.0918913	-0.0173146	-0.0745766	NA	0.0141878	0.00952305	NA	NA
ART3	-0.0137318	0.00313497	-0.0168667	NA	0.0626027	0.0325369	NA	NA
ART4	-0.00862595	-0.00673542	-0.00189053	NA	0.115795	0.194885	NA	NA
ART5	0.0227805	0.0322886	-0.00950812	NA	0.262843	0.624381	NA	NA
ARTN	-0.281054	-0.265404	-0.0156492	NA	1.44828	1.82827	NA	NA
ARV1	-0.128596	0.0196045	-0.1482	NA	4.00984	4.47894	NA	NA
ARVCF	0.0812626	0.0140771	0.0671854	NA	2.70741	2.43356	NA	NA
ARX	0.0561733	0.00457061	0.0516027	NA	0.0748214	0.0649058	NA	NA
AS3MT	0.0377664	-0.0650363	0.102803	NA	2.2188	2.67744	NA	NA
ASAH1	0.0648537	0.0626015	0.00225219	NA	6.42188	6.33046	NA	NA
ASAH2	0.00527425	-0.0327137	0.037988	NA	1.77343	1.21212	NA	NA
ASAP1	0.133999	0.102897	0.0311019	NA	4.81307	6.22957	NA	NA
ASAP2	0.0671325	0.117681	-0.0505487	NA	3.86806	4.11909	NA	NA
ASAP3	-0.184722	-0.165324	-0.0193985	NA	3.81742	4.09577	NA	NA
ASB1	0.116545	0.0152436	0.101301	NA	4.15857	5.18953	NA	NA
ASB10	0.0164771	-0.0491164	0.0655935	NA	0.0113167	0.0047851	NA	NA
ASB11	0.137984	0.111585	0.0263992	NA	0.00571383	0.00952305	NA	NA
ASB12	-0.0539815	0.0187012	-0.0726827	NA	0.15195	0.111141	NA	NA
ASB13	0.0328451	0.116051	-0.0832058	NA	4.22004	3.72239	NA	NA
ASB14	0.0296593	-0.00928089	0.0389402	NA	0.200601	0.251566	NA	NA
ASB15	0.1393	0.120979	0.0183211	NA	0.00287106	0	NA	NA
ASB16	-0.184489	-0.176763	-0.00772545	NA	1.07353	0.757352	NA	NA
ASB17	-0.0077642	0.000924517	-0.00868871	NA	0	0.0234631	NA	NA
ASB18	0.0077714	-0.062073	0.0698444	NA	0	0.192835	NA	NA
ASB2	0.0301646	0.0389958	-0.00883117	NA	0.0899194	0.24604	NA	NA
ASB3	-0.0684515	-0.0325119	-0.0359397	NA	3.21747	3.83588	NA	NA
ASB4	0.0213887	0.0712472	-0.0498586	NA	0.122441	0.0047851	NA	NA
ASB5	0.0411719	0.00355592	0.037616	NA	0.0530052	0.446479	NA	NA
ASB6	-0.223261	-0.14896	-0.0743012	NA	4.41104	3.82133	NA	NA
ASB7	-0.125801	-0.0277331	-0.0980681	NA	2.84615	2.45919	NA	NA
ASB8	-0.131727	-0.0765965	-0.0551303	NA	3.93641	3.68445	NA	NA
ASB9	0.0651761	0.137313	-0.0721371	NA	0.871042	1.03304	NA	NA
ASCC1	-0.075437	-0.0705662	-0.00487078	NA	4.85874	4.668	NA	NA
ASCC2	0.0961806	0.135062	-0.0388815	NA	5.15986	5.12774	NA	NA
ASCC3	-0.363003	-0.224817	-0.138187	NA	3.7022	4.21501	NA	NA
ASCL1	-0.0527259	-0.050402	-0.00232393	NA	0.151156	0.0423296	NA	NA
ASCL2	0.0273179	0.0708938	-0.0435759	NA	0.0389006	0.04206	NA	NA
ASCL3	-0.00683643	0.107156	-0.113992	NA	0.0140779	0.0995528	NA	NA
ASCL4	0.0257047	-0.101637	0.127342	NA	0.0597317	0	NA	NA
ASCL5	-0.197305	-0.0644298	-0.132875	NA	0.205702	0.220155	NA	NA
ASF1A	-0.142801	-0.0784319	-0.0643692	NA	3.87258	3.03347	NA	NA
ASF1B	-0.335243	-0.362749	0.0275059	NA	5.34474	5.46694	NA	NA
ASGR1	0.0298562	-0.0200921	0.0499483	NA	0.625322	0.859901	NA	NA
ASGR2	-0.0404488	0.00759378	-0.0480426	NA	0.0222063	0	NA	NA
ASH1L	-0.327516	-0.117918	-0.209598	NA	4.02503	3.38624	NA	NA
ASH2L	-0.342232	-0.418849	0.0766162	NA	5.10383	5.80451	NA	NA
ASIC1	-0.303142	-0.303728	0.000586357	NA	1.90694	2.98528	NA	NA
ASIC2	0.0772189	0.0673693	0.00984962	NA	0.0588055	0	NA	NA
ASIC3	0.0667145	0.0690564	-0.00234185	NA	1.44715	2.67182	NA	NA
ASIC4	-0.087297	-0.152404	0.0651066	NA	0.0660473	0.52682	NA	NA
ASIC5	0.0265602	0.0750339	-0.0484737	NA	0	0.0237378	NA	NA
ASIP	0.0569127	0.0606196	-0.0037069	NA	0.132669	0.705388	NA	NA
ASL	-0.0573731	-0.0506213	-0.00675179	NA	4.23257	5.1974	NA	NA
ASMT	0.110435	0.0310693	0.0793658	NA	0.0716502	0.0644013	NA	NA
ASMTL	-0.00603479	-0.0438458	0.037811	NA	4.01649	5.32582	NA	NA
ASNS	-0.356302	-0.688998	0.332696	NA	6.01842	6.51239	NA	NA
ASNSD1	-0.107962	-0.149271	0.0413085	NA	4.98404	5.15091	NA	NA
ASPA	0.0180194	0.0672473	-0.0492279	NA	0.00571383	0.0280214	NA	NA
ASPDH	0.0867971	-0.00492199	0.0917191	NA	0.119719	0.413746	NA	NA
ASPG	-0.0661738	0.00705245	-0.0732263	NA	0.108917	0.562801	NA	NA
ASPH	0.0698114	0.0908236	-0.0210122	NA	6.58427	7.46575	NA	NA
ASPHD1	0.0334111	-0.121701	0.155112	NA	4.04426	4.01519	NA	NA
ASPHD2	0.0499261	-0.0817095	0.131636	NA	1.31321	1.31172	NA	NA
ASPM	-0.241204	-0.642324	0.40112	NA	4.60933	4.37414	NA	NA
ASPRV1	-0.0989861	-0.0281172	-0.0708689	NA	0.394771	0.493866	NA	NA
ASPSCR1	-0.13224	-0.232674	0.100434	NA	4.22934	5.10574	NA	NA
ASRGL1	-0.0512235	-0.00728778	-0.0439357	NA	1.9805	2.10152	NA	NA
ASS1	-0.409575	-0.374264	-0.0353116	NA	7.91302	4.52128	NA	NA
ASTE1	-0.0378498	-0.0306216	-0.00722826	NA	2.31812	2.54617	NA	NA
ASTL	-0.0532934	-0.150631	0.0973371	NA	0.382899	0.0544996	NA	NA
ASTN1	-0.0288258	0.0227488	-0.0515747	NA	0.137456	0.0328065	NA	NA
ASTN2	0.0750118	0.020865	0.0541468	NA	2.29638	1.91187	NA	NA
ASXL1	0.0356796	0.0118006	0.023879	NA	5.61506	6.04609	NA	NA
ASXL3	0.00119696	0.00178162	-0.000584659	NA	0.144143	0	NA	NA
ASZ1	-0.107272	-0.100699	-0.00657293	NA	0.00571383	0.0237378	NA	NA
ATAD1	-0.067694	-0.0192541	-0.0484399	NA	4.37681	4.38597	NA	NA
ATAD2	-0.299901	-0.209788	-0.0901129	NA	5.56477	5.44909	NA	NA
ATAD2B	-0.0138645	0.0191675	-0.0330319	NA	2.32177	2.32148	NA	NA
ATAD3A	-0.060365	-0.134252	0.0738871	NA	5.46762	5.2497	NA	NA
ATAD3B	-0.140621	-0.0313286	-0.109293	NA	5.1252	4.46598	NA	NA
ATAD3C	0.0407748	-0.00399048	0.0447652	NA	1.17296	0.247891	NA	NA
ATAD5	-0.165168	-0.267026	0.101858	NA	2.23516	1.95682	NA	NA
ATAT1	-0.0492889	-0.0146117	-0.0346772	NA	3.45483	3.85941	NA	NA
ATCAY	0.0237791	-0.0404676	0.0642467	NA	0.169081	0.523488	NA	NA
ATE1	0.0408371	0.0142518	0.0265853	NA	3.30767	2.58428	NA	NA
ATF1	-0.163351	-0.167398	0.00404665	NA	4.29584	4.11267	NA	NA
ATF2	0.164663	0.0406518	0.124011	NA	4.39682	4.58267	NA	NA
ATF3	-0.0136693	0.0399347	-0.0536041	NA	3.90572	4.37242	NA	NA
ATF5	-0.0955233	-0.05206	-0.0434634	NA	4.79538	4.22483	NA	NA
ATF6	-0.0634156	-0.164821	0.101406	NA	3.76661	3.18745	NA	NA
ATF6B	-0.149777	-0.164715	0.0149378	NA	5.61335	5.93666	NA	NA
ATF7	-0.292871	-0.526632	0.233761	NA	3.9361	3.85199	NA	NA
ATF7IP	-0.0559129	-0.0339451	-0.0219678	NA	3.8999	3.99312	NA	NA
ATF7IP2	0.058304	0.0309232	0.0273808	NA	1.08778	2.80605	NA	NA
ATG10	-0.157068	-0.062787	-0.0942809	NA	2.86917	2.89309	NA	NA
ATG101	-0.152547	-0.0165595	-0.135987	NA	5.51506	5.65873	NA	NA
ATG12	-0.0630023	-0.0907375	0.0277352	NA	5.32515	5.68028	NA	NA
ATG13	-0.0800379	0.00168312	-0.0817211	NA	4.95907	4.97711	NA	NA
ATG14	-0.176106	-0.0411553	-0.13495	NA	2.84072	2.86239	NA	NA
ATG16L1	-0.0469195	-0.059433	0.0125135	NA	4.08886	4.26393	NA	NA
ATG16L2	0.0250774	0.0838472	-0.0587698	NA	2.91832	3.18889	NA	NA
ATG2A	-0.127773	-0.143472	0.0156988	NA	3.38211	3.49903	NA	NA
ATG2B	0.0382192	0.114681	-0.0764617	NA	2.82359	2.76686	NA	NA
ATG3	-0.210272	-0.0973492	-0.112922	NA	5.84158	5.6667	NA	NA
ATG4A	-0.0915535	-0.0113217	-0.0802318	NA	3.35932	2.94662	NA	NA
ATG4B	-0.0278209	0.0206374	-0.0484584	NA	5.4006	6.06641	NA	NA
ATG4C	-0.165238	-0.0918017	-0.0734359	NA	2.93752	3.19015	NA	NA
ATG4D	-0.0105996	-0.078212	0.0676124	NA	4.43037	4.19981	NA	NA
ATG5	0.0727752	0.0119792	0.060796	NA	4.44538	4.41344	NA	NA
ATG7	0.0338952	0.0115782	0.0223171	NA	4.74636	4.63008	NA	NA
ATG9A	-0.269682	-0.148821	-0.120861	NA	5.04829	5.47369	NA	NA
ATIC	-0.218921	-0.369687	0.150766	NA	6.72969	6.76776	NA	NA
ATL1	-0.181231	-0.0997319	-0.0814992	NA	1.37677	2.09419	NA	NA
ATL2	-0.636957	-0.773816	0.136858	NA	5.46128	5.41403	NA	NA
ATL3	-0.0162873	-0.12431	0.108023	NA	4.45085	4.87078	NA	NA
ATM	0.0274031	-0.0534656	0.0808687	NA	3.82386	5.00036	NA	NA
ATMIN	-0.188329	-0.371606	0.183277	NA	4.64826	3.48364	NA	NA
ATN1	-0.06121	-0.123177	0.0619667	NA	5.96899	5.74867	NA	NA
ATOH1	-0.0295581	-0.0167942	-0.0127639	NA	0.0227727	0.037322	NA	NA
ATOH7	-0.0578239	-0.0376849	-0.020139	NA	0.161727	0.426439	NA	NA
ATOH8	-0.037192	-0.0603267	0.0231347	NA	2.98051	2.53994	NA	NA
ATOX1	-0.044911	0.106874	-0.151785	NA	7.60721	8.17144	NA	NA
ATP10A	-0.0577598	-0.0597325	0.00197266	NA	0.654025	0.859049	NA	NA
ATP10B	-0.0140442	-0.00478785	-0.00925637	NA	0.182114	0.0095702	NA	NA
ATP10D	0.0517333	-0.000484861	0.0522181	NA	1.91411	2.93744	NA	NA
ATP11A	0.00315125	0.00589979	-0.00274854	NA	4.70667	3.00812	NA	NA
ATP11B	-0.0311729	-0.0597922	0.0286194	NA	3.64288	4.49248	NA	NA
ATP11C	0.0438985	0.0547874	-0.0108889	NA	4.05422	3.71072	NA	NA
ATP12A	0.016103	0.0268892	-0.0107861	NA	0.0255594	0.0142148	NA	NA
ATP13A1	-0.259239	-0.237967	-0.0212718	NA	5.24417	5.116	NA	NA
ATP13A2	-0.0176871	-0.0666352	0.048948	NA	4.44476	4.6615	NA	NA
ATP13A3	-0.0877594	-0.00114751	-0.0866118	NA	5.41329	6.27734	NA	NA
ATP13A4	0.0145351	0.0116268	0.0029083	NA	0.082557	0.204888	NA	NA
ATP13A5	0.0399935	0.101716	-0.0617227	NA	0.620732	0.095627	NA	NA
ATP1A1	-1.39627	-1.46424	0.0679714	NA	7.84672	7.76387	NA	1
ATP1A2	-0.00130483	-0.072571	0.0712662	NA	0.265897	0.0924228	NA	NA
ATP1A3	0.0331635	0.0337284	-0.000564874	NA	0.932749	1.33027	NA	NA
ATP1A4	-0.0111646	-0.0238384	0.0126738	NA	0.0554208	0.037322	NA	NA
ATP1B1	-0.106355	0.0441555	-0.15051	NA	5.73905	4.81389	NA	NA
ATP1B2	-0.049448	-0.0568312	0.00738324	NA	0.228347	0.562413	NA	NA
ATP1B3	-0.302971	-0.616153	0.313182	NA	6.55658	6.97497	NA	NA
ATP1B4	-0.134488	-0.140258	0.00577086	NA	0.00574212	0	NA	NA
ATP23	-0.363292	-0.432655	0.0693633	NA	3.47326	4.19611	NA	NA
ATP2A1	-0.0621642	-0.114358	0.0521935	NA	1.05036	2.17282	NA	NA
ATP2A2	-1.69579	-1.71539	0.0195915	NA	6.65274	6.46555	NA	1
ATP2A3	-0.0785358	-0.128634	0.0500979	NA	2.00192	2.4938	NA	NA
ATP2B1	-0.1824	-0.0944133	-0.0879871	NA	4.17495	4.57033	NA	NA
ATP2B2	-0.0795545	-0.136757	0.0572024	NA	0.611051	0.0876781	NA	NA
ATP2B3	-0.0500655	-0.0926568	0.0425912	NA	0.436318	0.0190461	NA	NA
ATP2B4	-0.207341	-0.114961	-0.0923798	NA	5.18986	5.77559	NA	NA
ATP2C1	-0.140559	-0.0897855	-0.0507733	NA	5.40816	6.03625	NA	NA
ATP2C2	-0.0837348	-0.15067	0.066935	NA	1.40014	0.327362	NA	NA
ATP4A	0.0339048	0.0124141	0.0214907	NA	0.0391643	0.271858	NA	NA
ATP4B	-0.0883314	-0.0136174	-0.074714	NA	0.0197917	0	NA	NA
ATP5IF1	-0.239763	-0.302291	0.0625274	NA	7.6603	8.29001	NA	NA
ATP5MC1	-0.368307	-0.367612	-0.00069506	NA	7.91306	7.9097	NA	NA
ATP5MC3	-0.032441	-0.00805019	-0.0243908	NA	8.27053	8.37185	NA	NA
ATP5ME	-0.47711	-0.171489	-0.305621	NA	8.85585	8.80822	NA	NA
ATP5MF	-1.4747	-1.0512	-0.423495	NA	9.79447	9.5892	NA	1
ATP5MGL	-0.372656	-0.348448	-0.0242078	NA	0.123866	0.0513981	NA	NA
ATP5MJ	-0.136969	0.0662744	-0.203244	NA	NA	NA	NA	NA
ATP5MK	-0.208655	-0.135092	-0.0735624	NA	NA	NA	NA	NA
ATP5PF	-0.461271	-0.31847	-0.142802	NA	8.04759	7.89999	NA	NA
ATP5PO	-0.407847	-0.246693	-0.161154	NA	7.92278	8.09743	NA	NA
ATP6AP1	-0.833506	-1.0244	0.190899	NA	6.94759	6.46155	NA	NA
ATP6AP1L	-0.117534	-0.0411352	-0.076399	NA	1.68458	2.5513	NA	NA
ATP6AP2	-1.12489	-0.858538	-0.266354	NA	6.60013	7.19222	NA	NA
ATP6V0A1	-0.154546	-0.330908	0.176362	NA	4.46489	4.3045	NA	NA
ATP6V0A2	-0.0908765	-0.22148	0.130603	NA	3.84976	3.06352	NA	NA
ATP6V0A4	-0.115092	-0.0752916	-0.0398007	NA	0.155345	0.221773	NA	NA
ATP6V0B	-1.36336	-1.4196	0.05624	NA	7.39164	7.14724	NA	1
ATP6V0C	-2.21321	-2.02385	-0.189358	NA	7.00424	6.75186	NA	1
ATP6V0D1	-1.22095	-1.27712	0.0561646	NA	5.87812	5.4051	NA	1
ATP6V0D2	0.0981642	0.0362367	0.0619275	NA	0.017142	0.0377713	NA	NA
ATP6V0E1	-0.202182	-0.149935	-0.0522465	NA	7.6887	7.828	NA	NA
ATP6V0E2	-0.026803	-0.0190752	-0.0077278	NA	4.74111	3.76083	NA	NA
ATP6V1A	-1.86399	-1.70055	-0.163438	NA	4.7679	4.09188	NA	1
ATP6V1B1	-0.0262613	-0.0368417	0.0105803	NA	0.94154	1.16467	NA	NA
ATP6V1B2	-1.6105	-1.76817	0.157668	NA	5.51265	4.94865	NA	1
ATP6V1C1	-0.909213	-1.03349	0.124273	NA	5.28712	5.58981	NA	NA
ATP6V1C2	0.0172594	0.0898877	-0.0726283	NA	1.38732	1.11441	NA	NA
ATP6V1D	-1.15164	-1.30076	0.14912	NA	6.48066	6.09511	NA	1
ATP6V1E1	-1.56573	-1.81142	0.245686	NA	6.52322	7.17082	NA	1
ATP6V1E2	-0.000759001	-0.123889	0.12313	NA	2.59119	3.07453	NA	NA
ATP6V1F	-1.44484	-1.46758	0.0227381	NA	7.84141	7.9445	NA	1
ATP6V1G1	-1.44515	-1.1947	-0.250456	NA	7.36653	6.57433	NA	1
ATP6V1G2	-0.0789506	-0.0422516	-0.0366991	NA	0.908717	2.00252	NA	NA
ATP6V1G3	0.153846	0.0723701	0.0814762	NA	0	0.515323	NA	NA
ATP6V1H	-1.10485	-1.0169	-0.0879422	NA	5.36016	5.30743	NA	1
ATP7A	-0.0508129	-0.0785774	0.0277645	NA	1.93085	1.89361	NA	NA
ATP7B	0.0222491	-0.0125163	0.0347653	NA	2.07675	1.97408	NA	NA
ATP8A1	0.10957	0.0993069	0.0102635	NA	1.39681	0.0927607	NA	NA
ATP8A2	0.0218809	-0.0208729	0.0427538	NA	0.643706	0.0739796	NA	NA
ATP8B1	0.124049	-0.0155789	0.139628	NA	2.70279	4.23094	NA	NA
ATP8B2	-0.108007	-0.0518689	-0.0561378	NA	3.97615	3.87158	NA	NA
ATP8B3	-0.0961846	0.0283172	-0.124502	NA	2.08346	2.78111	NA	NA
ATP8B4	0.0448949	0.113219	-0.0683246	NA	0.431932	0.0792466	NA	NA
ATP9A	0.0599484	0.0489405	0.0110078	NA	3.47016	4.06689	NA	NA
ATP9B	0.0313153	-0.0348008	0.066116	NA	2.41715	2.44271	NA	NA
ATPAF1	-0.107558	-0.0379541	-0.0696041	NA	5.02409	4.86117	NA	NA
ATPAF2	-0.123733	-0.101865	-0.0218684	NA	3.12766	4.16299	NA	NA
ATPSCKMT	0.0277755	0.0399477	-0.0121722	NA	4.03021	3.80366	NA	NA
ATR	-1.14889	-1.3765	0.22761	NA	3.68951	3.6422	NA	1
ATRAID	0.0848725	0.0352287	0.0496438	NA	6.55054	7.15637	NA	NA
ATRN	-0.141595	-0.14152	-7.43014e-05	NA	4.27757	4.38321	NA	NA
ATRNL1	0.0603739	0.100219	-0.0398453	NA	1.79056	1.55419	NA	NA
ATRX	-0.271906	-0.0922523	-0.179653	NA	4.60902	4.85131	NA	NA
ATXN1	-0.0278252	0.0335568	-0.061382	NA	1.8228	3.80201	NA	NA
ATXN10	-0.388979	-0.421831	0.0328516	NA	6.13776	5.99934	NA	NA
ATXN1L	-0.0955531	-0.137963	0.0424104	NA	3.57443	3.34461	NA	NA
ATXN2	0.0426899	-0.135338	0.178028	NA	4.87755	4.79465	NA	NA
ATXN2L	-0.0606871	-0.203004	0.142317	NA	6.60831	6.19815	NA	NA
ATXN3	-0.136043	-0.0376329	-0.0984096	NA	4.26602	4.52866	NA	NA
ATXN3L	0.138417	0.0963038	0.0421131	NA	0	0.557852	NA	NA
ATXN7	0.0105296	0.0563227	-0.0457931	NA	2.54707	2.92982	NA	NA
ATXN7L1	0.0224817	0.0735922	-0.0511105	NA	2.2145	2.47662	NA	NA
ATXN7L2	-0.14634	-0.10357	-0.0427693	NA	2.53693	2.04144	NA	NA
ATXN7L3	-0.190896	-0.297569	0.106673	NA	4.74191	4.61609	NA	NA
ATXN7L3B	-0.169225	-0.109302	-0.0599222	NA	4.22507	3.45012	NA	NA
AUH	-0.0685311	-0.0731769	0.00464583	NA	3.31045	3.11664	NA	NA
AUNIP	-0.0159954	-0.068736	0.0527406	NA	3.20105	2.69408	NA	NA
AUP1	-0.226883	-0.349779	0.122896	NA	6.7114	6.96004	NA	NA
AURKA	-1.32971	-1.43481	0.105099	NA	6.15042	6.89185	NA	1
AURKAIP1	-0.455388	-0.382884	-0.0725044	NA	6.78635	6.82132	NA	NA
AURKB	-2.0837	-2.13275	0.0490482	NA	6.22615	6.76896	NA	1
AURKC	0.0246355	0.0157209	0.00891454	NA	0.64178	1.72515	NA	NA
AUTS2	0.0669314	0.077355	-0.0104236	NA	3.06928	1.50934	NA	NA
AVEN	0.037349	-0.111391	0.14874	NA	3.90012	4.21175	NA	NA
AVIL	-0.190396	-0.445557	0.255161	NA	0.843737	2.01003	NA	NA
AVL9	0.0219828	0.0195905	0.00239225	NA	4.13532	4.05013	NA	NA
AVP	-0.0457023	-0.125649	0.0799466	NA	0	0	NA	NA
AVPI1	-0.0713038	-0.0666997	-0.00460413	NA	3.3264	3.12466	NA	NA
AVPR1A	-0.283169	-0.344566	0.0613977	NA	0.0199016	0.407972	NA	NA
AVPR1B	-0.0884461	-0.0479077	-0.0405384	NA	0.0225267	0	NA	NA
AVPR2	0.00608422	0.0370658	-0.0309816	NA	0.37507	0.469779	NA	NA
AWAT1	-0.0324421	0.0330507	-0.0654928	NA	0.0140779	0.0280214	NA	NA
AWAT2	-0.0248635	0.0158594	-0.0407228	NA	0.475813	0.0282482	NA	NA
AXDND1	-0.113153	-0.122415	0.00926159	NA	0.244334	0.0785708	NA	NA
AXIN1	-0.0321971	-0.0797433	0.0475462	NA	4.70911	4.03381	NA	NA
AXIN2	-0.0449302	0.0463902	-0.0913205	NA	1.2661	2.27285	NA	NA
AXL	0.0221647	-0.00374485	0.0259095	NA	3.21853	7.00544	NA	NA
AZGP1	-0.176081	-0.169399	-0.00668194	NA	1.80535	0.172341	NA	NA
AZI2	-0.175883	-0.225468	0.0495857	NA	5.71834	5.48558	NA	NA
AZIN1	-0.13974	-0.138298	-0.00144243	NA	6.2319	6.70495	NA	NA
AZIN2	-0.106185	-0.0700097	-0.0361753	NA	2.24777	3.77254	NA	NA
AZU1	0.0946177	0.123133	-0.0285157	NA	0.270595	0.499523	NA	NA
B2M	0.00499175	0.0966338	-0.091642	NA	10.5088	7.86323	NA	NA
B3GALNT1	0.00823677	-0.00566685	0.0139036	NA	2.85716	2.78203	NA	NA
B3GALNT2	-0.0378269	0.0291267	-0.0669536	NA	4.10261	4.00131	NA	NA
B3GALT1	-0.045415	-0.0484453	0.00303033	NA	0.528713	0.463355	NA	NA
B3GALT2	-0.00167575	0.0992207	-0.100896	NA	0.0365527	0.977009	NA	NA
B3GALT4	-0.128804	0.0136826	-0.142486	NA	1.6776	0.811282	NA	NA
B3GALT5	0.0762664	0.144944	-0.0686776	NA	1.10479	0.10798	NA	NA
B3GALT6	0.0134065	-0.160602	0.174009	NA	3.96894	4.03387	NA	NA
B3GAT1	0.0401152	0.0292778	0.0108374	NA	0.355989	0.0285229	NA	NA
B3GAT2	-0.0698061	-0.0360699	-0.0337362	NA	0.260851	0.242505	NA	NA
B3GAT3	-0.1608	-0.465192	0.304392	NA	5.25752	5.48579	NA	NA
B3GLCT	0.0215004	-0.0438899	0.0653904	NA	2.28727	2.44207	NA	NA
B3GNT2	-0.149634	-0.0868747	-0.0627588	NA	3.66657	3.74511	NA	NA
B3GNT3	-0.123511	-0.0613372	-0.0621734	NA	0.235749	0.694079	NA	NA
B3GNT4	-0.173406	-0.164102	-0.00930327	NA	0.877164	1.34089	NA	NA
B3GNT5	-0.0834508	-0.0379936	-0.0454572	NA	3.3922	2.22671	NA	NA
B3GNT6	-0.0712417	-0.214384	0.143143	NA	0	0.0047851	NA	NA
B3GNT7	0.056489	0.0065093	0.0499797	NA	0.178313	0.278701	NA	NA
B3GNT8	0.0182614	-0.0131498	0.0314111	NA	0.498333	0.313321	NA	NA
B3GNT9	-0.140293	-0.132918	-0.00737488	NA	3.33186	3.34365	NA	NA
B3GNTL1	0.0159225	-0.0500277	0.0659502	NA	2.0128	3.02778	NA	NA
B4GALNT1	-0.151032	-0.201824	0.0507916	NA	4.16493	4.992	NA	NA
B4GALNT2	-0.0967151	0.0256114	-0.122326	NA	0.88214	0.0095702	NA	NA
B4GALNT3	-0.0149485	-0.141472	0.126523	NA	1.45969	0.53769	NA	NA
B4GALNT4	-0.0320947	-0.0494505	0.0173558	NA	4.54401	3.49463	NA	NA
B4GALT1	-0.00732779	0.0859627	-0.0932905	NA	6.47767	5.2533	NA	NA
B4GALT2	-0.224309	-0.105987	-0.118322	NA	5.69563	6.249	NA	NA
B4GALT3	-0.163643	-0.159737	-0.00390592	NA	5.55094	4.50978	NA	NA
B4GALT4	0.032519	-0.0167636	0.0492826	NA	3.93126	5.16228	NA	NA
B4GALT5	-0.0645604	0.138473	-0.203033	NA	4.6248	5.37123	NA	NA
B4GALT6	0.00232113	-0.0237496	0.0260707	NA	1.50224	1.66205	NA	NA
B4GALT7	-0.0564407	-0.083903	0.0274623	NA	4.34235	5.12722	NA	NA
B4GAT1	-0.203741	-0.0633494	-0.140392	NA	4.24986	4.44238	NA	NA
B9D1	-0.0225051	-0.0653467	0.0428416	NA	3.12516	4.89387	NA	NA
B9D2	0.00579837	-0.024558	0.0303564	NA	2.38175	2.30649	NA	NA
BAALC	0.00300073	-0.00331379	0.00631453	NA	1.27962	2.54183	NA	NA
BAAT	0.0144727	0.0201633	-0.00569059	NA	0.112127	0.0562748	NA	NA
BABAM1	0.12349	0.1229	0.000589952	NA	6.31538	6.49881	NA	NA
BABAM2	-0.0659483	0.0231584	-0.0891067	NA	4.14494	4.50292	NA	NA
BACE1	-0.045851	-0.0738259	0.0279749	NA	3.91868	4.55933	NA	NA
BACE2	-0.0193472	-0.0794978	0.0601505	NA	3.28241	4.20816	NA	NA
BACH1	-0.00245445	0.0154117	-0.0178662	NA	3.53192	4.2743	NA	NA
BACH2	0.080563	0.0877727	-0.0072097	NA	0.509631	0.596917	NA	NA
BAD	-0.0887761	-0.079116	-0.00966017	NA	5.56622	6.24663	NA	NA
BAG1	0.000884691	-0.0273058	0.0281905	NA	5.99596	4.34538	NA	NA
BAG2	-0.0816711	-0.0761232	-0.00554788	NA	2.62437	3.2948	NA	NA
BAG3	-0.0313163	-0.0263915	-0.00492485	NA	5.58699	4.61998	NA	NA
BAG4	0.00496394	-0.0849815	0.0899455	NA	3.59733	3.89819	NA	NA
BAG5	-0.127698	-0.134236	0.00653851	NA	4.38697	3.85894	NA	NA
BAG6	-0.162189	-0.107005	-0.0551834	NA	7.41419	7.73783	NA	NA
BAHD1	-0.105333	0.0603387	-0.165672	NA	4.30098	3.4292	NA	NA
BAIAP2	-0.144406	-0.146109	0.00170316	NA	4.54919	5.00574	NA	NA
BAIAP2L1	0.0643114	0.036047	0.0282644	NA	4.48096	4.12108	NA	NA
BAIAP2L2	-0.0600345	0.0104843	-0.0705187	NA	2.14874	1.0386	NA	NA
BAIAP3	-0.0775109	-0.0668114	-0.0106996	NA	1.31017	2.09053	NA	NA
BAMBI	-0.217555	-0.0998032	-0.117752	NA	4.97766	3.53797	NA	NA
BANF1	-2.19669	-2.37213	0.175434	NA	8.21165	8.12824	NA	1
BANF2	0.129719	0.0535057	0.0762138	NA	0.0352646	0.0995528	NA	NA
BANK1	0.0797509	0.0334086	0.0463423	NA	0.13004	0.225854	NA	NA
BANP	-1.38878	-1.43937	0.0505926	NA	4.26021	3.64395	NA	1
BAP1	-0.517616	-0.730378	0.212761	NA	5.07554	5.51947	NA	NA
BARD1	-0.490203	-0.664307	0.174104	NA	2.90116	2.904	NA	NA
BARHL1	-0.000689864	-0.0293442	0.0286543	NA	0.0311916	0.00952305	NA	NA
BARHL2	-0.150762	-0.201524	0.0507624	NA	0.0440997	0.00952305	NA	NA
BARX1	0.011979	-0.00945054	0.0214295	NA	0.584268	1.3096	NA	NA
BARX2	-0.0679586	0.0406945	-0.108653	NA	3.60564	0.499028	NA	NA
BASP1	0.172063	0.217015	-0.0449519	NA	6.59651	6.90892	NA	NA
BATF	-0.0230762	0.0399502	-0.0630264	NA	0.756879	0.210208	NA	NA
BATF2	0.0389755	-0.0344443	0.0734197	NA	0.701664	0.535759	NA	NA
BATF3	-0.00331052	-0.0309353	0.0276248	NA	1.87148	1.94426	NA	NA
BAX	0.131277	0.0772721	0.0540052	NA	7.16377	6.84341	NA	NA
BAZ1A	-0.104128	-0.104775	0.000647036	NA	4.80123	4.05492	NA	NA
BAZ1B	-0.272721	-0.309887	0.0371659	NA	5.95387	5.156	NA	NA
BAZ2A	-0.131612	-0.134366	0.00275321	NA	4.99243	4.82587	NA	NA
BAZ2B	-0.0102669	0.0186641	-0.028931	NA	3.01372	3.00843	NA	NA
BBIP1	0.0316567	0.0199358	0.0117209	NA	3.99413	4.51788	NA	NA
BBLN	-0.240036	-0.259277	0.0192411	NA	NA	NA	NA	NA
BBOF1	-0.0548786	0.0336139	-0.0884925	NA	2.04754	3.02054	NA	NA
BBOX1	0.00845531	0.106279	-0.0978237	NA	0.885781	0.513673	NA	NA
BBS1	-0.139935	0.00131228	-0.141247	NA	3.62825	3.28833	NA	NA
BBS10	-0.117505	0.00102432	-0.11853	NA	2.48786	2.75631	NA	NA
BBS12	-0.00619393	0.0674776	-0.0736715	NA	1.43079	1.46697	NA	NA
BBS2	-0.0333017	-0.0977038	0.064402	NA	3.98193	4.34264	NA	NA
BBS4	-0.0195482	0.0587211	-0.0782693	NA	3.16946	3.3414	NA	NA
BBS5	0.0281176	0.0363457	-0.00822808	NA	2.18299	2.2786	NA	NA
BBS7	-0.0102489	-0.0236498	0.0134009	NA	3.73616	3.98479	NA	NA
BBS9	-0.0108093	-0.0408115	0.0300021	NA	2.34024	2.77611	NA	NA
BBX	0.0416842	0.0769128	-0.0352286	NA	3.83049	4.51951	NA	NA
BCAM	0.102648	0.0800371	0.0226114	NA	3.7951	4.45724	NA	NA
BCAN	-0.135441	-0.201555	0.0661134	NA	0.252607	0.141318	NA	NA
BCAP29	-0.0622813	-0.0438822	-0.0183991	NA	5.15151	5.89993	NA	NA
BCAP31	-0.188933	-0.191103	0.00216992	NA	8.5804	8.05856	NA	NA
BCAR1	-0.61147	-0.864284	0.252814	NA	5.00329	5.13547	NA	NA
BCAR3	-0.231713	-0.28801	0.0562965	NA	4.4579	5.14856	NA	NA
BCAS1	-0.052123	0.0895416	-0.141665	NA	0.898169	0.0734995	NA	NA
BCAS2	-1.12608	-1.11102	-0.0150582	NA	5.52498	5.80024	NA	1
BCAS3	-0.150304	-0.122562	-0.0277424	NA	2.80203	3.09681	NA	NA
BCAS4	-0.0259569	0.0393984	-0.0653553	NA	2.98035	4.71763	NA	NA
BCAT1	-0.0210927	0.022529	-0.0436217	NA	3.05606	4.40787	NA	NA
BCAT2	0.100747	0.0919171	0.00883027	NA	4.89492	5.07393	NA	NA
BCCIP	-0.638577	-0.669604	0.0310271	NA	6.0471	5.73987	NA	NA
BCDIN3D	-0.214013	-0.26301	0.0489966	NA	2.0906	1.70878	NA	NA
BCHE	0.0501954	-0.0605398	0.110735	NA	0.217921	2.46727	NA	NA
BCKDHA	0.0418393	0.0807092	-0.0388699	NA	4.34618	4.30491	NA	NA
BCKDHB	-0.13781	0.0182388	-0.156048	NA	3.03704	3.66995	NA	NA
BCKDK	-0.00654662	-0.0065802	3.35845e-05	NA	5.00515	5.21481	NA	NA
BCL10	-0.178594	-0.213566	0.0349712	NA	3.41545	3.47149	NA	NA
BCL11A	-0.00864649	-0.0552536	0.0466072	NA	1.24122	0.641368	NA	NA
BCL11B	-0.0156649	0.033644	-0.049309	NA	0.61078	0.0280214	NA	NA
BCL2	0.0539657	-0.102596	0.156561	NA	1.94031	1.23867	NA	NA
BCL2A1	-0.0640586	0.0151989	-0.0792575	NA	0.186525	0.0414427	NA	NA
BCL2L1	-0.765434	-1.08978	0.324346	NA	6.07192	5.93204	NA	NA
BCL2L10	-0.016264	0.0481291	-0.0643931	NA	0.184108	0.0776354	NA	NA
BCL2L12	-0.0371946	-0.198652	0.161457	NA	5.73025	6.23018	NA	NA
BCL2L13	0.0212359	0.0127258	0.00851007	NA	4.98802	4.83349	NA	NA
BCL2L14	-0.0265631	-0.107737	0.0811738	NA	0.471574	0.0047851	NA	NA
BCL2L15	-0.117491	-0.206669	0.0891778	NA	0.45263	0.149675	NA	NA
BCL2L2	-0.107489	-0.224771	0.117282	NA	4.31566	4.55652	NA	NA
BCL3	0.108296	0.117062	-0.00876616	NA	4.78964	4.00607	NA	NA
BCL6	-0.014718	-0.135857	0.121139	NA	4.02364	3.75236	NA	NA
BCL6B	-0.0576436	0.00537479	-0.0630183	NA	0.052578	0.215234	NA	NA
BCL7A	-0.112906	-0.0973773	-0.0155288	NA	3.25748	2.64787	NA	NA
BCL7B	0.0437256	0.0796827	-0.0359571	NA	5.7193	5.1796	NA	NA
BCL7C	-0.0564652	-0.0404402	-0.016025	NA	4.13041	4.44314	NA	NA
BCL9	-0.1492	-0.0240091	-0.125191	NA	3.53915	2.77011	NA	NA
BCL9L	-0.131226	-0.0183421	-0.112884	NA	5.62922	5.5703	NA	NA
BCLAF1	-0.60544	-0.837156	0.231716	NA	5.69302	5.5434	NA	NA
BCLAF3	-0.00328543	-0.0560729	0.0527875	NA	1.87962	2.13472	NA	NA
BCO1	-0.0806585	0.00197433	-0.0826329	NA	0.10972	0.056	NA	NA
BCO2	-0.00205777	0.0143084	-0.0163662	NA	1.20819	0.548292	NA	NA
BCOR	0.00492627	0.0296419	-0.0247156	NA	4.56175	3.84038	NA	NA
BCORL1	0.0360889	0.0189588	0.0171301	NA	2.98167	2.74618	NA	NA
BCR	0.062106	0.102711	-0.0406054	NA	4.30063	3.80328	NA	NA
BCS1L	-0.386868	-0.327732	-0.0591356	NA	5.36732	5.17605	NA	NA
BDH1	-0.0219061	-0.0164991	-0.00540695	NA	3.67996	3.19556	NA	NA
BDH2	-0.172474	-0.0772002	-0.0952741	NA	3.7878	3.58547	NA	NA
BDKRB1	0.126649	0.161175	-0.0345259	NA	2.59233	1.74354	NA	NA
BDKRB2	-0.0272191	0.0937025	-0.120922	NA	2.33003	1.3537	NA	NA
BDNF	-0.0430515	-0.0732027	0.0301513	NA	1.29218	3.59342	NA	NA
BDP1	-0.9653	-0.765576	-0.199724	NA	3.90474	3.27017	NA	NA
BEAN1	0.0221886	0.053746	-0.0315574	NA	0.693588	1.33897	NA	NA
BECN1	-0.187956	-0.249541	0.0615847	NA	5.6395	5.59948	NA	NA
BEGAIN	-0.0517594	-0.0899084	0.0381491	NA	1.68361	1.15564	NA	NA
BEND2	0.114207	0.0805372	0.0336694	NA	0.00287106	0.0047851	NA	NA
BEND3	-0.0104447	-0.0234211	0.0129764	NA	1.70633	1.42053	NA	NA
BEND4	0.0109745	0.0153424	-0.00436797	NA	0.0958047	0.0047851	NA	NA
BEND5	-0.0223684	0.0602865	-0.082655	NA	1.0364	1.12788	NA	NA
BEND6	0.037352	-0.0152798	0.0526318	NA	1.89776	2.2772	NA	NA
BEND7	0.0198329	0.0522377	-0.0324048	NA	2.35182	2.49073	NA	NA
BEST1	0.065543	0.0480461	0.0174969	NA	1.93115	0.947776	NA	NA
BEST2	-0.00269982	0.0284377	-0.0311375	NA	0.096065	0.0696909	NA	NA
BEST3	-0.0982727	-0.367962	0.26969	NA	0.271911	1.47425	NA	NA
BEST4	-0.0944698	-0.105266	0.0107962	NA	0.092334	0.154322	NA	NA
BET1L	-0.0166285	0.0294576	-0.046086	NA	4.79787	5.3458	NA	NA
BEX1	-0.0254341	-0.0527836	0.0273495	NA	2.4224	2.96042	NA	NA
BEX2	-0.0507483	0.10717	-0.157918	NA	2.5871	2.95461	NA	NA
BEX3	-0.050817	-0.00684358	-0.0439734	NA	5.62098	7.54063	NA	NA
BEX4	-0.00119451	0.0244274	-0.0256219	NA	1.98421	3.10187	NA	NA
BEX5	-0.0409268	0.0292207	-0.0701475	NA	1.77161	1.10297	NA	NA
BFAR	0.0423324	-0.0734003	0.115733	NA	5.69199	5.54104	NA	NA
BFSP1	0.0116358	0.0062891	0.00534671	NA	1.61354	1.6272	NA	NA
BFSP2	0.079267	0.0715468	0.00772023	NA	0.244314	0.0544996	NA	NA
BGLAP	-0.249098	-0.216404	-0.0326946	NA	0.428598	0.457998	NA	NA
BGN	0.0112676	0.0103436	0.000924003	NA	3.05031	4.00089	NA	NA
BHLHA15	-0.0855641	-0.112049	0.0264846	NA	1.54705	0.657971	NA	NA
BHLHA9	0.120339	-0.012662	0.133001	NA	0.0142427	0.0280214	NA	NA
BHLHB9	-0.116616	-0.112548	-0.00406729	NA	1.50093	1.92015	NA	NA
BHLHE22	0.0269249	-0.027812	0.0547368	NA	0.0227166	0.135741	NA	NA
BHLHE40	0.00455684	-0.0253682	0.0299251	NA	4.94782	5.92667	NA	NA
BHLHE41	-0.0611651	-0.0428711	-0.018294	NA	1.92059	2.56547	NA	NA
BHMT	-0.0752081	0.0143552	-0.0895633	NA	0.146097	0.0423243	NA	NA
BHMT2	0.0401334	-0.000635488	0.0407688	NA	1.94764	0.155692	NA	NA
BICC1	0.0186729	0.101968	-0.0832949	NA	1.87813	2.45962	NA	NA
BICD1	-0.0962805	-0.287497	0.191217	NA	3.07931	3.51592	NA	NA
BICD2	-0.0202834	-0.137791	0.117508	NA	4.50768	4.66007	NA	NA
BICDL1	-0.100865	-0.0592779	-0.0415874	NA	2.36917	0.561195	NA	NA
BICDL2	-0.228111	-0.336898	0.108787	NA	1.69866	0.113611	NA	NA
BICRA	0.179693	-0.0363626	0.216056	NA	3.08308	2.34818	NA	NA
BICRAL	0.0296378	-0.0286082	0.058246	NA	2.33492	2.31673	NA	NA
BID	0.187181	0.00321423	0.183967	NA	6.02243	5.35874	NA	NA
BIK	0.0682694	0.0994863	-0.0312169	NA	1.65884	1.28941	NA	NA
BIN1	-0.033063	-0.0621783	0.0291153	NA	3.69921	4.45901	NA	NA
BIN2	-0.11489	-0.143776	0.0288863	NA	0.259939	0.0375445	NA	NA
BIN3	0.207082	0.117041	0.0900405	NA	4.01932	4.24578	NA	NA
BIRC2	-0.281113	-0.307532	0.0264195	NA	5.04725	5.32971	NA	NA
BIRC3	0.0151426	-0.0152094	0.030352	NA	3.42252	2.31177	NA	NA
BIRC5	-1.83931	-1.7299	-0.109408	NA	5.97412	6.74434	NA	1
BIRC6	-0.316516	-0.375881	0.0593649	NA	4.20973	4.66773	NA	NA
BIRC7	-0.0316917	0.00881751	-0.0405093	NA	0.0616511	0.0735457	NA	NA
BIRC8	0.00135474	0.073004	-0.0716493	NA	NA	NA	NA	NA
BIVM	-0.00273408	0.0322546	-0.0349887	NA	3.93047	3.22136	NA	NA
BLCAP	0.0175952	0.0311933	-0.0135981	NA	5.043	5.75337	NA	NA
BLID	0.0384911	0.0298355	0.00865563	NA	0.0447581	0.142178	NA	NA
BLK	0.114988	0.135091	-0.0201025	NA	0.0948457	0.0558716	NA	NA
BLM	-0.27644	-0.273677	-0.0027635	NA	3.0078	2.56252	NA	NA
BLMH	-0.0800193	-0.0420715	-0.0379479	NA	3.9991	4.90573	NA	NA
BLNK	-0.0401584	0.00232256	-0.0424809	NA	1.26986	0.0425092	NA	NA
BLOC1S1	0.0159415	0.00197926	0.0139622	NA	6.24846	6.22569	NA	NA
BLOC1S2	-0.0392845	0.0409479	-0.0802324	NA	5.42971	4.18144	NA	NA
BLOC1S3	-0.0233202	0.0151376	-0.0384578	NA	3.03477	2.51859	NA	NA
BLOC1S4	0.0388183	-0.00380638	0.0426247	NA	3.49652	3.3494	NA	NA
BLOC1S5	0.0444527	0.0746558	-0.0302032	NA	3.32466	3.39187	NA	NA
BLOC1S6	-0.0151808	0.0386821	-0.0538629	NA	5.13923	4.84386	NA	NA
BLVRA	0.0860149	0.110705	-0.0246902	NA	6.06358	5.95527	NA	NA
BLVRB	0.00358409	0.0631696	-0.0595855	NA	6.15043	5.68466	NA	NA
BLZF1	-0.0134195	0.0026171	-0.0160366	NA	4.16218	3.09571	NA	NA
BMERB1	0.00485412	0.0247413	-0.0198872	NA	1.97532	4.48212	NA	NA
BMF	-0.324201	-0.302613	-0.0215882	NA	3.06761	1.93018	NA	NA
BMI1	-0.080332	-0.0741908	-0.00614122	NA	5.6725	5.04476	NA	NA
BMP1	0.131716	0.00860146	0.123114	NA	3.90739	5.26841	NA	NA
BMP10	-0.0647609	-0.0099245	-0.0548364	NA	0	0	NA	NA
BMP15	0.124766	0.0465538	0.0782124	NA	0	0	NA	NA
BMP2	0.0486596	-0.0965433	0.145203	NA	1.3301	0.757524	NA	NA
BMP2K	0.0739774	0.0360037	0.0379737	NA	3.44712	3.19564	NA	NA
BMP3	0.133109	0.120802	0.0123073	NA	0.0415786	0.0417955	NA	NA
BMP4	0.0333851	-0.0340296	0.0674146	NA	2.38232	4.06894	NA	NA
BMP5	0.0325368	0.01024	0.0222968	NA	0.352453	1.80766	NA	NA
BMP6	-0.0595412	-0.0322027	-0.0273385	NA	1.03877	0.63849	NA	NA
BMP7	0.0421105	0.0644015	-0.022291	NA	1.74071	1.02021	NA	NA
BMPER	-0.048205	-0.0630165	0.0148115	NA	1.02049	1.38456	NA	NA
BMPR1A	-0.129858	-0.267194	0.137336	NA	4.19879	3.70797	NA	NA
BMPR1B	0.0390682	0.0694446	-0.0303764	NA	1.00991	0.511188	NA	NA
BMPR2	-0.123029	-0.130828	0.00779939	NA	3.88279	4.01737	NA	NA
BMS1	-1.08611	-0.896297	-0.189809	NA	4.37676	3.81626	NA	1
BMT2	-0.0152878	0.140057	-0.155345	NA	2.27132	2.70999	NA	NA
BMX	0.0286832	0.0661162	-0.037433	NA	0	0.00952305	NA	NA
BNC1	-0.0770016	-0.0625569	-0.0144448	NA	0.958565	0.254272	NA	NA
BNC2	0.0131941	0.0306442	-0.0174501	NA	1.65447	2.64696	NA	NA
BNIP2	-0.221375	-0.131085	-0.0902899	NA	5.26367	4.89682	NA	NA
BNIP3	-0.317444	-0.278182	-0.0392623	NA	5.18275	6.15794	NA	NA
BNIP3L	0.127086	0.12556	0.00152568	NA	5.42525	6.67147	NA	NA
BNIP5	0.01213	-0.0013053	0.0134353	NA	0.0170305	0.0095702	NA	NA
BNIPL	-0.166747	-0.0662818	-0.100465	NA	1.23053	0.305487	NA	NA
BOC	-0.00447497	0.0293724	-0.0338474	NA	2.60618	2.84419	NA	NA
BOD1	-0.139358	-0.132144	-0.00721421	NA	6.4508	6.45515	NA	NA
BOD1L1	-0.214264	-0.138266	-0.0759978	NA	4.49008	4.11819	NA	NA
BOD1L2	0.0616805	-0.0282771	0.0899576	NA	0	0	NA	NA
BOK	-0.0740538	0.0345839	-0.108638	NA	3.78641	4.39958	NA	NA
BOLA1	-0.0546509	-0.118899	0.0642484	NA	4.27978	2.8241	NA	NA
BOLA3	-0.207091	-0.332723	0.125632	NA	6.04765	6.71576	NA	NA
BOLL	-0.0486535	0.0384778	-0.0871312	NA	0.0931262	0.0370104	NA	NA
BOP1	-0.853053	-1.04817	0.195122	NA	6.68098	5.85652	NA	1
BORA	-0.969891	-1.35299	0.383099	NA	3.18791	2.96711	NA	NA
BORCS5	-0.090465	-0.230622	0.140157	NA	3.05297	2.56614	NA	NA
BORCS6	-0.101235	-0.0494778	-0.0517574	NA	2.5571	2.35405	NA	NA
BORCS7	-0.0775417	-0.0989631	0.0214214	NA	3.02705	2.4364	NA	NA
BORCS8	-0.149114	-0.193074	0.0439608	NA	4.39929	4.30127	NA	NA
BPGM	-0.0892894	-0.0472286	-0.0420607	NA	4.56651	4.74773	NA	NA
BPHL	-0.0293516	0.127097	-0.156449	NA	4.26687	4.14404	NA	NA
BPI	0.0629411	0.00870464	0.0542365	NA	0.0332145	0.408303	NA	NA
BPIFA1	0.0241122	0.0778509	-0.0537387	NA	0.0140779	0	NA	NA
BPIFA2	0.132606	0.113718	0.0188877	NA	0.0534712	0.00952305	NA	NA
BPIFA3	-0.0562897	-0.0657691	0.0094794	NA	0.00287106	0	NA	NA
BPIFB1	-0.0226014	-0.0738699	0.0512685	NA	0.188943	0.0514845	NA	NA
BPIFB2	-0.0162062	0.0125158	-0.028722	NA	0.203933	0	NA	NA
BPIFB3	-0.113073	-0.0804369	-0.0326363	NA	0.00287106	0.0142148	NA	NA
BPIFB4	-0.0805288	-0.0523378	-0.028191	NA	0.161718	0.17679	NA	NA
BPIFB6	-0.00556305	0.00526346	-0.0108265	NA	0.0253946	0	NA	NA
BPIFC	-0.0345382	0.0982514	-0.13279	NA	0.032983	0	NA	NA
BPNT1	-0.128626	-0.11491	-0.0137163	NA	4.93968	4.566	NA	NA
BPNT2	-0.0129005	-0.0521162	0.0392157	NA	5.02774	5.50873	NA	NA
BPTF	-0.857175	-0.895108	0.0379329	NA	4.42394	4.83868	NA	NA
BRAF	-0.05592	-0.160267	0.104347	NA	3.33987	3.10792	NA	NA
BRAP	-0.202254	-0.190264	-0.0119904	NA	3.46504	3.22278	NA	NA
BRAT1	-0.521099	-0.773404	0.252305	NA	5.00158	4.22944	NA	NA
BRCA1	-0.462175	-0.770577	0.308402	NA	4.35103	3.78858	NA	NA
BRCA2	-0.172903	-0.399913	0.227009	NA	2.86571	2.14564	NA	NA
BRCC3	-0.0269502	0.012882	-0.0398322	NA	4.65761	3.66222	NA	NA
BRD1	-0.210741	-0.118438	-0.0923034	NA	4.00103	3.71695	NA	NA
BRD2	-0.352646	-0.43182	0.079174	NA	7.21182	7.3426	NA	NA
BRD3	0.0925229	0.116601	-0.0240777	NA	4.20663	3.26	NA	NA
BRD4	-0.824114	-1.18904	0.36493	NA	5.2036	4.83968	NA	1
BRD7	-0.235864	-0.39996	0.164096	NA	4.45199	4.80568	NA	NA
BRD8	-0.508477	-0.519286	0.0108096	NA	5.94889	6.02459	NA	NA
BRD9	0.138564	-0.0118734	0.150437	NA	5.41353	5.25611	NA	NA
BRDT	-0.0308002	-0.0240609	-0.00673925	NA	0.235265	0.0328065	NA	NA
BRF1	-1.33415	-1.18115	-0.152998	NA	4.22704	3.79972	NA	1
BRF2	-2.0673	-1.98788	-0.0794183	NA	3.82178	4.55182	NA	1
BRI3	-0.322454	-0.290711	-0.0317427	NA	6.81902	7.2037	NA	NA
BRI3BP	-0.0319117	-0.136004	0.104092	NA	3.68311	2.51064	NA	NA
BRICD5	0.0142118	-0.00915138	0.0233631	NA	2.38746	2.50669	NA	NA
BRINP1	0.135133	0.0451104	0.0900228	NA	0.370782	0.0047851	NA	NA
BRINP2	-0.0078691	-0.038922	0.0310529	NA	0.774523	0.0836539	NA	NA
BRINP3	-0.0434363	-0.0390062	-0.00443015	NA	0.0981303	0	NA	NA
BRIP1	-0.231861	-0.280505	0.0486437	NA	2.64245	2.93345	NA	NA
BRIX1	-0.991545	-1.09855	0.107	NA	6.13224	6.00881	NA	1
BRK1	-0.230794	-0.206379	-0.0244151	NA	7.85711	8.17165	NA	NA
BRME1	0.0938607	0.0350723	0.0587884	NA	NA	NA	NA	NA
BRMS1	-0.224005	-0.257018	0.0330124	NA	5.97009	5.32317	NA	NA
BRMS1L	-0.177415	-0.0923267	-0.0850882	NA	3.2419	3.16077	NA	NA
BROX	-0.00458343	0.0847381	-0.0893216	NA	4.19311	4.22393	NA	NA
BRPF1	-0.291246	-0.318304	0.0270586	NA	4.32148	4.06364	NA	NA
BRPF3	-0.0864019	-0.0538534	-0.0325485	NA	4.19622	4.22971	NA	NA
BRS3	-0.0178406	-0.0721288	0.0542882	NA	0.0279484	0.0143081	NA	NA
BRSK1	0.0966116	0.0467882	0.0498235	NA	2.61397	3.46158	NA	NA
BRSK2	0.0273146	0.105198	-0.0778832	NA	1.12281	1.92825	NA	NA
BRWD1	-0.269538	-0.107612	-0.161926	NA	3.73044	4.1321	NA	NA
BRWD3	-0.0525004	-0.0615689	0.00906844	NA	2.46375	2.52856	NA	NA
BSCL2	-0.145823	-0.134875	-0.0109479	NA	5.77111	5.13184	NA	NA
BSDC1	-0.118276	-0.151007	0.0327304	NA	5.21545	5.27117	NA	NA
BSG	-0.131028	0.000601661	-0.13163	NA	8.68049	9.03123	NA	NA
BSN	-0.239365	-0.277331	0.0379662	NA	0.341585	0.369367	NA	NA
BSND	-0.127462	-0.173748	0.0462854	NA	0.00858489	0	NA	NA
BSPH1	0.13698	0.126408	0.0105718	NA	0	0	NA	NA
BSPRY	0.0812667	-0.027579	0.108846	NA	1.79775	0.065089	NA	NA
BST1	0.0435145	0.000946025	0.0425685	NA	1.86693	2.1354	NA	NA
BST2	0.0501337	0.0366076	0.0135261	NA	6.69863	5.42426	NA	NA
BSX	0.0170252	0.0282526	-0.0112274	NA	0	0	NA	NA
BTAF1	-0.365571	-0.264714	-0.100857	NA	3.96325	3.8803	NA	NA
BTBD1	0.0782889	0.116875	-0.0385864	NA	5.03136	4.81508	NA	NA
BTBD10	-0.0695473	0.0230142	-0.0925615	NA	4.36115	4.44534	NA	NA
BTBD11	0.0213887	0.0314685	-0.0100798	NA	0.265335	0.0560103	NA	NA
BTBD16	-0.0622194	-0.00461053	-0.0576088	NA	0.0198456	0.0640226	NA	NA
BTBD17	-0.15872	-0.15437	-0.00434985	NA	0.00287106	0	NA	NA
BTBD18	0.0726412	-0.0116398	0.084281	NA	0.0884601	0.092368	NA	NA
BTBD2	-0.0381331	-0.0108625	-0.0272706	NA	5.207	5.67747	NA	NA
BTBD3	0.0713705	-0.0393167	0.110687	NA	3.66917	4.06011	NA	NA
[truncated: 15,387 more rows]
