# Supplementary material for: Pathway-based signatures predict patient outcome, chemotherapy benefit and synthetic lethal dependencies in invasive lobular breast cancer
Source: Br J Cancer. 2024 Apr 10;130(11):1828–40. doi: 10.1038/s41416-024-02679-7 (PMC11130209; doi:10.1038/s41416-024-02679-7)
Supplement: Supplementary file 17 — Supplementary Table 16 [file 41416_2024_2679_MOESM17_ESM.xlsx]

## Sheet: CRISPR - pathway ORA
gene.set	p.value	p.adj	n.in.list	n.in.set	n.overlap	n.universe	overlap
RESPIRATORY_ELECTRON_TRANSPORT_ATP_SYNTHESIS_BY_CHEMIOSMOTIC_COUPLING_AND_HEAT_PRODUCTION_BY_UNCOUPLING_PROTEINS	4.61714e-06	3.232e-05	16	127	4	17386	SDHD; ATP5F1D; ATP5MG; COX7B
THE_CITRIC_ACID_TCA_CYCLE_AND_RESPIRATORY_ELECTRON_TRANSPORT	1.75602e-05	6.14608e-05	16	178	4	17386	SDHD; ATP5F1D; ATP5MG; COX7B
RHO_GTPASE_EFFECTORS	0.000176251	0.000411252	16	322	4	17386	CIT; H3C8; KIF14; ACTB
SIGNALING_BY_RHO_GTPASES_MIRO_GTPASES_AND_RHOBTB3	0.00354564	0.00620487	16	719	4	17386	CIT; H3C8; KIF14; ACTB
RHO_GTPASE_CYCLE	0.00750427	0.010506	16	450	3	17386	CIT; KIF14; ACTB
HEMOSTASIS	0.0226255	0.0263964	16	678	3	17386	H3C8; ACTB; AAMP
RNA_POLYMERASE_II_TRANSCRIPTION	0.12776	0.12776	16	1375	3	17386	H3C8; COX7B; RAD1
